# Supplementary material for: Fibered luminescent concentrator: A bridge between flashlamp devices and laser technologies for skin therapy
Source: PLoS One. 2024 Dec 18;19(12):e0311425. doi: 10.1371/journal.pone.0311425 (PMC11654970; doi:10.1371/journal.pone.0311425)
Supplement: S1 Data — (CSV) [file pone.0311425.s001.csv]

	430 nm Filter		530 nm Filter		640nm Filter		Flashlamp	Flashlamp
342,7044867	-53,13392392	342,5751514	42,70742057	342,5751514	42,70742057	341,6722169	-38,26190311	-42,08809342
344,960842	-53,13392392	344,8366001	42,70742057	344,8366001	42,70742057	343,7452115	-42,92429243	-47,21672167
347,1317294	-50,83708371	347,0980489	42,70742057	347,0980489	42,70742057	346,1094534	-47,16282817	-51,87911099
349,6615824	-46,81761334	349,5479516	40,61665574	349,3594976	42,70742057	348,6450171	-43,1574119	-47,47315308
351,7299081	-44,71217648	351,6209463	42,70742057	351,6209463	42,70742057	350,7180118	-41,0593367	-45,16527037
353,9007955	-50,83708371	353,747785	42,70742057	353,963161	47,4863116	352,9794605	-49,45163747	-54,39680122
356,4306485	-48,45517534	356,1438437	42,70742057	356,1438437	42,70742057	355,1552483	-47,16282817	-51,87911099
358,4989742	-53,13392392	358,5937465	38,99050532	358,4052924	42,70742057	357,5292799	-38,66153648	-42,52769013
360,7553296	-53,13392392	360,4782871	40,61665574	360,6667412	42,70742057	359,9522607	-44,78924816	-49,26817297
363,011685	-53,13392392	363,0627999	42,70742057	362,8653719	40,84896295	362,0252553	-14,4837176	-15,93208936
365,0800107	-46,81761334	365,1896386	34,34436127	365,1896386	42,70742057	364,2867041	7,895751114	8,685326225
367,6098637	-50,83708371	367,4510873	45,495107	367,4510873	42,70742057	366,5481528	0,90216714	0,992383854
369,780751	-53,13392392	369,8471461	45,09686608	369,739458	47,4863116	368,8096015	31,67393662	34,84133029
372,0371064	-53,13392392	371,7855307	42,70742057	372,0547508	45,09686608	371,0710502	79,23030765	87,15333841
374,2934618	-32,07955532	374,1008234	45,09686608	374,2354335	45,495107	373,3324989	94,61619239	104,0778116
376,3617875	-4,708876151	376,3084281	38,99050532	376,4968822	42,70742057	375,5939477	86,22389162	94,84628078
377,4899652	-76,29372937	378,9090942	37,68958499	378,7583309	42,70742057	377,8553964	153,3622978	168,6985275
379,558291	0,203809855	380,8313256	38,99050532	381,0197796	42,70742057	380,1168451	224,6968543	247,1665397
381,8146463	1,607434428	383,2543063	45,09686608	383,2812283	42,70742057	382,3782938	286,2403933	314,8644326
384,0710017	12,83643101	385,6772871	42,70742057	385,5426771	42,70742057	384,6397425	335,1954811	368,7150292
386,3273571	73,19228765	387,9387358	47,4863116	387,9387358	42,70742057	386,9011912	463,8774262	510,2651688
388,5837124	136,3553934	390,0655745	34,34436127	390,0655745	42,70742057	389,16264	614,93884	676,432724
390,8400678	210,7474958	392,17626	37,68958499	392,3270232	42,70742057	391,5097496	805,8001045	886,3801149
393,0964232	320,2302125	394,776926	38,99050532	394,6153939	45,09686608	390,4818184	630,3247248	693,3571973
395,5408081	495,4827663	396,8499207	34,34436127	396,8499207	42,70742057	393,7711983	1023,999924	1126,399917
394,4126305	325,8447108	399,1113694	34,34436127	399,1113694	42,70742057	393,3086293	806,5630409	887,219345
397,6946019	817,0622704	401,2220548	47,72525615	401,3728181	42,70742057	395,3062423	1227,85654	1350,642193
397,6467398	595,3406288	403,7850301	37,68958499	403,8227209	40,61665574	395,0047158	977,2064899	1074,927139
396,6689858	460,5926698	405,7611055	45,09686608	405,7611055	42,70742057	396,8515656	1427,593298	1570,352628
399,9509573	1025,615362	408,1571642	34,34436127	408,3079275	37,68958499	398,9622511	1546,484225	1701,132648
399,5521066	789,0408199	410,418613	34,34436127	410,418613	39,91973413	401,2381963	1672,261143	1839,487258
401,8962091	1208,443842	412,6800617	34,34436127	412,6800617	145,8518186	402,9540507	1957,834119	2153,617531
402,1218446	1125,910717	414,9415104	34,34436127	415,1299645	362,3621317	402,9197863	1721,323825	1893,456207
403,1372045	1457,727566	417,2029591	67,79659848	414,2819212	134,7010729	405,0304718	2263,466454	2489,8131
404,2841852	1349,087024	419,4644078	88,70424673	417,2174556	468,5801327	404,8043269	2043,588174	2247,946992
405,3183481	1734,38197	421,7772531	83,76243896	418,7734096	713,6106224	404,0505107	1905,954442	2096,549886
404,9422888	1514,995449	422,1027647	0,892124056	418,7105916	494,3126229	406,6511767	2493,415495	2742,757045
406,0704665	1963,874587	424,0729662	102,0091138	420,3689873	840,543278	407,0119316	2898,643733	3188,508106
407,5370975	2229,159632	426,248754	137,4887593	422,3450628	819,2772129	406,5004135	2275,215675	2502,737243
406,822585	1723,854785	428,5102027	165,3656237	422,7219709	623,3426807	408,1493865	3114,445752	3425,890327
408,3268219	2551,057534	430,7716514	187,6671151	423,9873053	536,1279194	408,008046	2673,849962	2941,234958
407,5747034	1954,049215	433,0331001	257,359276	425,8718459	544,4909787	407,8195919	2443,061691	2687,36786
408,9714948	2845,150301	435,2945489	329,8391233	425,8718459	388,3805384	409,6622538	3511,681322	3862,849454
409,7284972	3252,019139	437,5559976	448,3157967	427,9448405	398,1374409	409,3900424	3265,507166	3592,057883
409,8310588	2987,116901	439,8174463	534,7340762	429,0755649	281,0546107	409,2329973	2950,795887	3245,875476
408,9849255	2250,214	442,078895	678,2999276	430,9601055	288,0238268	410,0810406	3942,486095	4336,734704
409,9250736	2629,192635	444,491107	915,8108117	432,467738	165,3656237	410,9761974	3704,004881	4074,405369
411,184872	3711,387181	444,3780346	721,7878359	434,5407326	165,3656237	411,8627881	4589,964815	5048,961296
411,2600838	3475,578253	446,6960195	1075,545244	436,8021813	201,6055473	411,7771271	4306,152461	4736,767708
410,8338834	2902,899427	445,6595222	837,1980543	439,0636301	229,4824117	411,7771271	4115,926977	4527,519675
412,0498082	4014,570089	448,2601882	1278,767585	441,1366247	222,97781	410,8348568	3399,783978	3739,762376
411,3352957	3290,299809	447,9209709	1079,726774	442,5500302	153,5179563	412,6775188	4895,478471	5385,026318
412,736971	4559,686832	449,3867247	1520,181231	444,4260047	219,091944	411,9655812	3987,245032	4385,969535
412,7643208	4290,803405	450,0796265	1881,059911	446,6017925	163,9717805	413,7473287	5456,660603	6002,326663
413,5080823	4894,174821	450,4839461	2964,760341	448,8632412	163,9717805	413,6616677	5173,356874	5690,692562
412,4634734	3593,482717	449,9939655	1405,886087	451,1246899	209,9686066	413,8501218	4994,321124	5493,753237
414,2685577	5348,574883	450,8334427	3325,588336	453,3861386	221,1193524	413,2847596	4591,490688	5050,639756
414,118134	5085,816363	450,7948953	2681,25263	455,4968241	223,3495015	413,0963056	4239,014055	4662,915461
413,5916511	4086,154942	450,7477818	2440,117754	457,3059831	151,4271915	414,5662472	5895,654227	6485,21965
413,2155918	3913,509119	450,7477818	2239,404331	459,4166685	165,3656237	415,1316094	5648,920584	6213,812643
415,095888	5576,804238	450,9362358	2066,567772	461,6781172	215,5439795	413,8501218	4725,7675	5198,34425
414,3437695	4620,935904	450,9362358	1602,41798	463,939566	244,814687	415,1693002	6340,446168	6974,490784
413,9677103	4317,752996	451,6900521	1893,731213	466,2952417	244,814687	415,3577543	6141,268896	6755,395786
415,4343413	5924,622408	452,7179833	3018,435976	467,049058	159,7902508	416,1115705	6648,536854	7313,390539
414,7198287	4856,744832	453,0948914	3635,781808	468,5481243	398,51758	415,1693002	5413,936163	5955,329779
416,1822813	6234,168413	453,0092305	3354,478904	469,4047337	232,2700981	415,1693002	5212,520944	5733,773039
415,4719472	5260,988709	453,0092305	3203,943837	470,7239121	371,6544198	416,7900051	7092,396317	7801,635948
415,4719472	5058,866771	453,0948914	2632,214692	471,6661824	220,4224307	416,7711597	6865,804196	7552,384615
416,8257604	6776,903248	453,0092305	2364,85022	473,7391771	275,4792378	416,2623338	5924,18805	6516,606855
416,7881545	6513,021828	452,8207764	2190,341049	475,8660158	291,2097541	416,1115705	5615,351381	6176,886519
416,5061101	5614,702102	452,0669602	2066,567772	476,512144	193,242488	417,5164099	7510,485482	8261,53403
417,625741	7306,707723	454,8937711	2982,322765	478,6389826	261,5408056	417,619203	7260,242332	7986,266565
417,6530907	7039,661768	455,4591333	3722,453514	480,9004314	363,2913605	416,8653868	6320,304646	6952,33511
417,1642137	5951,571999	455,2706792	3488,287853	483,1104835	412,2025861	416,4884786	6118,889427	6730,77837
418,480421	7619,077992	455,2706792	3287,57443	484,782585	340,4323317	418,2702261	7962,143851	8758,358236
417,9163322	6381,081119	455,3334972	3112,879413	485,4233288	477,5865043	418,3730192	7730,211175	8503,232292
417,3522433	6204,224422	454,3284089	2735,612516	487,0817245	313,670542	417,619203	6639,212075	7303,133283
419,1299779	8023,321869	454,3284089	2534,899093	489,19241	301,9622589	418,4672463	8924,015959	9816,417555
419,2325395	7787,512941	456,5898576	4021,432884	491,4538587	356,3221444	419,0891447	9213,969951	10135,36695
418,6308447	6837,53983	457,6075096	4796,270328	493,7153074	367,4728901	419,0891447	8609,724296	9470,696725
418,1043618	6608,468299	457,5321279	4530,88258	495,9767561	322,8699072	418,9383814	8345,646565	9180,211221
419,52503	8938,485091	457,5321279	4330,169156	498,1525439	349,8597804	418,9383814	8166,610815	8983,271896
419,8820963	9487,174696	457,720582	4140,606479	500,0599274	299,1745725	418,1845652	7025,25791	7727,783701
419,7966283	9202,36651	457,3436739	3782,667541	501,7811412	380,5750164	418,1845652	6832,234993	7515,458492
419,8175205	8652,145678	456,9667658	3566,343073	503,8918267	414,8635595	418,9383814	7512,011355	8263,21249
419,7966283	8393,878756	456,5898576	3404,65726	506,1532754	420,4389324	418,7499274	7293,811535	8023,192688
419,9846579	8225,443808	456,5898576	3203,943837	508,4147241	498,4941526	419,6921977	7923,234093	8715,557502
419,2325395	7277,997221	458,7485132	5594,258241	510,6761728	572,3678431	419,5037436	7696,641972	8466,306169
418,8564802	7080,086156	458,6628523	5311,434781	512,9376215	639,2723175	420,9736853	8925,274804	9817,802285
419,7966283	7593,81275	458,6628523	5110,721358	515,2847312	1006,740075	421,1998301	9235,230446	10158,75349
420,5487468	7998,056627	458,8513063	4947,641701	515,0644602	711,7521648	421,1998301	9056,194696	9961,814166
420,3607172	7787,512941	458,2859442	4073,702004	515,7105884	1287,608534	420,634468	8714,907798	9586,398578
421,7965797	9026,275428	458,8513063	4709,294511	517,4460225	898,3127184	420,2575598	8502,302846	9352,53313
422,0529837	9561,694401	458,8513063	4508,581088	517,2720649	1297,166316	420,2575598	8216,96462	9038,661081
422,0529837	9359,572463	458,8513063	4307,867665	517,8374271	1063,000655	422,6697718	8965,557848	9862,113633
422,3663664	9140,607029	461,0099619	5947,027288	519,7219677	915,2532745	423,5743513	9202,22073	10122,4428
421,1128356	8798,122633	460,924301	5662,683272	520,2334858	1098,842338	424,4035492	9467,417434	10414,15918
421,1128356	8596,000695	460,924301	5461,969849	522,4545515	1196,809604	425,2411228	9682,81982	10651,1018
421,1128356	8393,878756	460,951223	5268,424762	521,4180542	1046,274537	425,1573654	9307,963719	10238,76009
421,1128356	8191,756818	460,1076667	5060,543002	524,0187202	1432,647877	427,316021	9892,373028	10881,61033
424,3606198	9646,422284	461,7534989	6455,501294	523,867957	1213,535723	426,5393618	9654,845485	10620,33003
423,7452502	9370,801459	461,7911897	6207,954738	525,5263527	1640,051747	428,5495385	10156,51857	11172,17043
423,6512354	9198,155637	462,4696243	7599,567806	525,3755895	1405,886087	428,5495385	9878,640172	10866,50419
425,2494871	9958,45228	462,4319335	7329,719759	526,6110105	1929,041908	430,0194801	10397,28436	11437,0128
426,0016056	9749,780094	462,4319335	7129,006336	527,1973121	1759,922264	429,8687169	10130,40919	11143,45011
427,0272216	10110,38401	462,4319335	6928,292913	528,1647096	2151,870977	431,3763494	10798,43634	11878,27997
428,2579609	10360,82466	462,4319335	6727,57949	528,7677626	2033,115535	431,4894218	10550,02423	11605,02666
429,0936481	10609,73408	463,336513	9526,41667	529,6072397	2617,009129	431,3763494	10331,82441	11365,00685
428,4459905	10078,22824	463,1857497	9264,374145	529,6346512	2354,257012	432,9216727	11181,12525	12299,23778
429,7621978	10381,41115	463,1857497	9063,660721	529,8984869	2175,287543	433,6168588	10917,42051	12009,16256
430,7878139	10954,08998	463,1857497	8862,947298	531,4061194	2889,91096	432,6955278	10659,12414	11725,03656
430,8903755	10664,38187	463,1857497	8662,233875	531,8772545	2651,981923	434,5423776	11369,11279	12506,02407
432,3946124	11302,18887	463,1857497	8461,520452	531,0920293	2456,843873	435,9746284	11980,07228	13178,07951
432,9587013	11549,2268	463,1857497	8260,807028	533,0645151	3050,063546	435,8992468	11713,75661	12885,13227
432,9587013	11060,76544	463,1857497	8060,093605	533,4320005	3333,571256	436,0248828	11526,32856	12678,96141
432,1439063	10819,34202	463,1857497	7859,380182	533,6944901	3591,03401	436,738724	12332,24374	13565,46812
434,2211858	11938,23132	462,8088416	6005,568703	533,1022059	2852,695346	435,7107927	11389,25431	12528,17974
434,5673991	11685,84625	462,4319335	5746,313865	535,2505822	3837,863732	437,4925402	12734,769	14008,2459
434,086879	11358,33385	462,3691155	5500,997459	534,4213844	3103,587125	438,2463565	13769,61598	15146,57758
435,4030863	12144,36362	463,5626578	6574,256736	534,9867465	3393,506514	438,1606955	13487,3295	14836,06245
436,7568995	12571,06549	463,1857497	6298,275779	535,3636546	3599,795311	438,1606955	13285,91428	14614,50571
436,8321113	12325,15046	462,9972957	6181,192949	536,494379	4029,099021	438,1606955	13084,49907	14392,94897
435,9044986	11790,65022	464,8818363	7634,50681	537,5223102	4441,676614	438,3491496	12911,05818	14202,164
437,0953528	12956,78152	464,6933822	7358,293545	537,6251034	4186,603305	437,5953333	12011,1238	13212,23618
437,1329587	12126,39722	463,939566	7218,212302	537,6251034	4006,79753	437,2184252	11792,08475	12971,29322
438,3697757	13201,76079	463,939566	7017,498879	539,0908572	4750,180579	437,2184252	11607,45413	12768,19954
438,7124075	13984,23471	463,939566	6816,785456	539,1327358	4462,584262	438,3491496	12480,25341	13728,27875
439,0611169	14552,47297	465,0702903	9568,231966	538,7558277	4291,141546	437,9722415	12262,05359	13488,25895
438,9756489	14266,64397	465,4471984	9370,306229	540,2634602	4941,369407	438,9145118	12706,84553	13977,53008
439,0226563	13703,79052	465,4471984	9169,592806	540,556611	5225,94573	440,4221442	13778,2626	15156,08886
438,9756489	13458,15622	465,4471984	8968,879383	540,6403683	4726,02063	440,4221442	13576,84738	14934,53211
438,4867719	12752,97523	465,4471984	8768,165959	542,1480008	5450,819103	440,4221442	13375,43216	14712,97537
438,0355008	12537,3785	465,4471984	8567,452536	541,6454566	4965,761663	440,3413782	13182,80887	14501,08976
438,0355008	12335,25656	465,4471984	8366,739113	542,901817	5662,683272	439,8567821	13076,10676	14383,71744
438,4115601	13008,99635	465,4471984	8166,02569	542,5249089	5283,557917	439,4798739	12866,29925	14152,92917
439,915797	13284,10677	465,4471984	7965,312266	544,3717587	5873,432366	442,7692539	13704,00345	15074,40379
441,0063687	14100,45482	465,6356525	7786,900335	544,2209955	5629,231035	442,1182308	13459,35517	14805,29068
440,6679154	14625,97186	466,8202209	7524,061328	545,791446	6140,306881	442,0240038	13243,95278	14568,34806
441,0439747	14390,16293	466,5779228	7335,295132	545,917082	5874,547441	444,0027714	13927,92529	15320,71782
441,2320043	14171,1975	467,8594104	14758,34657	547,6988295	6299,796335	444,5681336	14164,30843	15580,73927
441,3663111	13807,85925	467,7086472	14494,0739	547,0478064	6030,657881	444,6309516	13702,73189	15073,00508
441,0439747	13622,09957	467,7086472	14293,36047	548,5554388	6590,982854	446,2265293	14321,5242	15753,67662
440,2918562	13446,92722	467,7086472	14092,64705	549,4977091	6394,450961	445,6988579	14003,456	15403,8016
443,5738277	14298,28932	467,7086472	13891,93363	550,7140944	6813,744343	447,7299739	14596,97816	16056,67598
443,1123004	14061,71478	467,7086472	13691,2202	550,7415059	6582,619795	448,4228757	14956,74507	16452,41958
442,5482116	13918,54508	467,7086472	13490,50678	553,0406455	7017,498879	448,3372148	14343,34418	15777,6786
442,5482116	13716,42314	467,7086472	13289,79336	552,136066	6741,517922	449,2417942	16035,23202	17638,75522
444,7020053	14895,46778	467,7086472	13089,07993	554,5482779	7249,991927	449,091031	15770,03531	17347,03884
444,6165373	14609,12837	467,7086472	12888,36651	554,5859688	7000,77276	449,091031	15568,62009	17125,4821
445,4731167	14407,00643	467,7086472	12687,65309	556,6589634	7325,53823	449,091031	15367,20487	16903,92536
446,9583607	15360,96073	467,7086472	12486,93966	557,6012337	7598,7315	449,091031	15207,75116	16728,52628
446,8728927	15075,13172	467,7086472	12286,22624	558,35505	7335,295132	449,6563932	22920,27557	25212,30312
446,6848631	14919,04867	467,7086472	12085,51282	559,8312734	7708,845114	449,6563932	21916,92939	24108,62232
446,1207742	14676,50234	467,7086472	11884,79939	559,4857743	7527,645496	449,4051211	20988,18143	23086,99958
448,5275533	15737,64252	467,7086472	11684,08597	562,1241311	7845,44175	449,6563932	18895,70111	20785,27122
448,8874957	16009,54465	467,7086472	11483,37255	561,7849138	7599,567806	449,4051211	17966,95316	19763,64847
449,0486639	15432,0534	467,7086472	11282,65912	564,2827867	7920,709283	449,3737121	16984,82085	18683,30293
448,3144531	15120,04771	467,7086472	11081,9457	563,5375366	7640,546797	449,9956105	24528,24039	26981,06443
450,0276118	17287,24405	467,7086472	10881,23228	566,4585745	8051,730546	449,8448472	24263,04369	26689,34806
449,8813665	17034,59163	467,7086472	10680,51885	566,9700927	8331,693912	449,8448472	24061,62847	26467,79132
449,8813665	16832,46969	467,7086472	10479,80543	568,1546611	8132,573452	449,8448472	23860,21325	26246,23458
449,8813665	16630,34775	467,7086472	10279,09201	569,3196498	8538,055116	449,8448472	23658,79803	26024,67784
449,8813665	16428,22581	467,7086472	10078,37858	568,9084773	8312,100459	449,8448472	23457,38282	25803,1211
449,8813665	16226,10387	467,7086472	9877,66516	570,0392017	8836,464277	449,8448472	23255,9676	25581,56436
450,2783179	25059,58119	467,7086472	9676,951737	570,6987909	8518,668024	449,6563932	23093,71645	25403,08809
450,1634109	23016,13775	467,7086472	9481,813687	572,2252688	8991,180874	449,9794573	22673,30214	24940,63236
450,2783179	22027,75211	467,5201931	9285,560562	571,9237423	8762,590587	449,8448472	22450,30672	24695,3374
450,3428937	21052,53077	467,5201931	9084,847138	573,0544666	9237,891124	449,8448472	22248,8915	24473,78065
450,2783179	18995,92303	467,5201931	8884,133715	573,8082829	8996,756247	449,6563932	22086,64036	24295,30439
450,3428937	18020,70169	467,5201931	8683,420292	575,2131222	9529,457782	449,9794573	21666,22605	23832,84866
450,718953	25516,05691	467,5201931	8482,706869	575,1274613	9281,100263	449,8448472	21443,23063	23587,55369
450,633485	25254,21713	467,5201931	8281,993445	574,185191	9158,44206	449,8448472	21241,81541	23365,99695
450,718953	24707,56916	467,5201931	8087,97047	577,4745709	9664,787287	450,0333013	20687,92356	22756,71592
450,633485	24423,27138	467,143285	7909,558538	576,5722757	9431,635331	449,8448472	20436,15454	22479,76999
450,633485	24221,14944	466,9548309	7753,448097	578,4149377	9935,277347	449,8448472	20234,73932	22258,21325
450,633485	24019,0275	469,4047337	14800,7194	579,3362686	9771,733076	449,8448472	20033,3241	22036,65651
450,633485	23816,90556	469,4047337	14600,00598	580,4898359	10130,0775	449,8448472	19831,90888	21815,09977
450,633485	23614,78363	469,4047337	14399,29256	580,3099479	9915,298927	449,8448472	19630,49366	21593,54303
450,633485	23412,66169	469,4047337	14198,57913	582,3743765	10350,55815	449,8448472	19429,07845	21371,98629
450,7463027	23222,89164	469,4047337	13997,86571	582,8540777	10212,18753	449,8448472	19227,66323	21150,42955
450,718953	22686,34977	469,4047337	13797,15229	584,7009275	10623,65005	449,6563932	19065,41208	20971,95329
450,633485	22402,05199	469,7816418	13600,89916	584,5501643	10387,81178	449,9794573	18644,99777	20509,49755
450,633485	22222,38805	469,7816418	13400,18574	586,811613	10702,82034	449,8448472	18422,00235	20264,20259
450,718953	21675,74008	469,7816418	13199,47232	586,6770029	10508,47878	449,8448472	18220,58714	20042,64585
450,633485	21391,4423	469,9700959	12991,51091	589,0730617	10641,49124	450,0333013	17666,69528	19433,36481
450,633485	21228,62185	469,7816418	12798,04547	589,0730617	10468,65468	449,8448472	17414,92626	19156,41889
450,718953	20665,13039	469,7816418	12597,33205	591,3345104	10585,73751	449,8448472	17213,51104	18934,86215
450,633485	20380,83261	469,7816418	12396,61862	591,3345104	10435,20245	449,9956105	16673,04687	18340,35156
450,633485	20178,71067	469,7816418	12195,9052	593,4613491	10498,92099	449,8448472	16407,85017	18048,63519
450,633485	19976,58873	469,9700959	11993,51916	594,0105581	10289,12768	449,8448472	16223,21955	17845,54151
450,633485	19774,46679	469,7816418	11794,47835	595,6346894	10090,54303	449,2794851	14712,60541	16183,86596
450,633485	19572,34486	469,7816418	11593,76493	596,42277	10195,46141	450,0333013	15053,89231	16559,28154
450,633485	19370,22292	469,7816418	11393,05151	597,8927117	10009,8015	451,503243	15947,95209	17542,7473
450,633485	19190,55897	469,7816418	11192,33808	600,0033972	10039,35097	451,1640257	15757,44686	17333,19155
450,718953	18643,911	469,9700959	10992,73973	600,0033972	9812,851451	450,4102094	15551,83549	17107,01904
450,633485	18359,61322	469,7816418	10790,91124	601,6994837	9723,413178	450,4102094	15350,42027	16885,4623
450,633485	18196,79277	469,9700959	10574,58677	602,4533	9838,63755	451,7922059	20997,50621	23097,25683
450,718953	17633,30131	469,9700959	10373,87335	603,7724784	9623,985695	451,7922059	17976,27794	19773,90573
450,0693961	15709,57003	469,9700959	10173,15992	604,7147487	9446,967606	451,7922059	16969,20184	18666,12203
450,5708084	16052,05443	469,9700959	9980,809558	605,845473	9720,439645	451,5409338	24581,95112	27040,14623
450,0693961	15872,39048	470,1585499	9771,733076	606,5992893	9446,1313	451,5409338	24380,5359	26818,58949
452,2317367	17346,19628	470,0077867	9526,41667	606,7877433	9247,648026	451,5409338	24179,12068	26597,03275
452,2317367	17066,17318	471,9402974	9372,84049	606,7877433	9060,873035	451,7293878	23977,70546	26375,47601
451,9496923	16925,10891	472,4199987	10454,71625	608,7579449	8922,755844	451,5409338	23776,29024	26153,91927
451,1975738	16714,56522	472,2315446	10223,33828	608,9361196	9151,751613	451,5409338	23574,87503	25932,36253
451,1975738	16512,44329	472,2315446	10022,62485	610,4625975	8765,378273	451,5409338	23373,45981	25710,80579
451,1975738	16310,32135	472,2315446	9821,911432	611,3106408	8941,002518	451,5409338	23172,04459	25489,24905
452,3794742	25035,25169	472,1184722	9640,154276	612,9690365	8740,289095	451,7293878	22962,23707	25258,46078
452,5137811	23005,61056	472,7430628	9151,273724	614,7499274	8510,304964	451,5409338	22769,21415	25046,13557
452,5137811	21995,00087	473,550723	10667,50965	614,9666495	8683,420292	451,7293878	22534,22973	24787,6527
452,5137811	20984,39118	474,2668484	10999,31867	617,0499235	8500,04121	452,106296	22355,19398	24590,71338
452,5137811	18963,17179	474,2668484	9392,607721	619,2257113	8550,726418	452,106296	22153,77876	24369,15664
452,5137811	17952,5621	474,5786543	11402,78307	619,2257113	8363,951427	452,106296	21952,36354	24147,5999
452,3257515	25574,24353	474,4929933	11165,57629	621,2987059	8375,65971	452,106296	21750,94833	23926,04316
452,3257515	25372,12159	474,6814474	10377,59026	621,35255	8171,601063	452,106296	21549,53311	23704,48642
451,9496923	25203,68664	474,4929933	10117,40619	621,9986782	8021,065995	452,106296	21348,11789	23482,92968
452,3257515	24765,75578	474,3045393	9921,153069	622,9947925	7766,828992	452,29475	21191,46161	23310,60777
452,3257515	24563,63384	474,3045393	9720,439645	623,5601547	8065,668978	452,106296	20743,87223	22818,25946
452,3257515	24361,5119	473,550723	9626,773381	624,3139709	7573,177708	452,106296	20542,45701	22596,70272
452,8898403	24170,61896	474,4929933	9154,260531	625,0139431	7347,24236	452,106296	20341,0418	22375,14598
452,8898403	23968,49702	475,8121717	10722,33415	624,3139709	7920,709283	452,106296	20139,62658	22153,58924
452,8898403	23766,37508	476,1890799	10981,58899	625,7797247	7123,430963	452,106296	19938,21136	21932,0325
452,8898403	23564,25314	476,1890799	11466,64643	626,0728755	7452,377963	452,106296	19736,79614	21710,47576
452,8898403	23362,1312	476,1890799	11265,933	627,894598	7134,581709	452,106296	19535,38092	21488,91901
453,0778699	23174,04551	476,754442	11015,04123	627,706144	6927,595991	452,106296	19333,9657	21267,36227
453,0241472	22783,03581	476,8890521	10443,96375	629,0253224	6883,68993	452,106296	19132,55049	21045,80553
452,8898403	22553,64345	476,754442	10237,27671	630,2691192	6963,975299	452,106296	18931,13527	20824,24879
452,8898403	22351,52151	476,565988	10081,72381	631,0983171	6850,237693	452,106296	18729,72005	20602,69205
453,0778699	22163,43582	478,7897459	10764,14945	633,1713117	6878,114557	452,106296	18528,30483	20381,13531
453,0241472	21772,42611	479,1505008	11022,20956	632,9828577	6703,047849	452,106296	18326,88961	20159,57857
452,8898403	21543,03376	479,2043448	10481,66389	634,716635	6465,536965	452,29475	18170,23333	19987,25666
452,8898403	21340,91182	478,3563015	10270,72895	634,8673983	6716,428744	452,106296	17722,64396	19494,90835
453,0778699	21152,82612	479,5274089	11251,59633	635,4798739	6206,282126	452,106296	17521,22874	19273,35161
453,0241472	20761,81642	479,8553679	11994,27944	636,1865767	6465,536965	452,106296	17319,81352	19051,79487
452,8898403	20532,42406	480,2812252	11676,91763	637,6942092	6248,097423	452,29475	17163,15724	18879,47296
452,8898403	20330,30212	480,1466151	11469,43411	637,6942092	6075,260864	452,106296	16715,56786	18387,12465
452,8898403	20128,18019	480,9860923	13041,94269	639,3526049	5888,485873	452,106296	16514,15265	18165,56791
452,8898403	19926,05825	480,9004314	12760,13293	639,3902957	6181,192949	452,106296	16312,73743	17944,01117
452,8898403	19723,93631	480,9004314	12559,41951	640,1979559	5727,198301	452,29475	16156,08115	17771,68926
452,8898403	19521,81437	480,9004314	12358,70609	641,1492002	5902,424305	452,6716581	15887,52752	17476,28027
452,8898403	19319,69243	481,0888854	12190,05106	642,3678698	5706,17118	453,6946945	21028,41119	23131,25231
453,0778699	19131,60674	481,1965734	15985,0879	644,4785553	5718,437	453,6946945	18007,18292	19807,90121
453,0241472	18740,59704	481,1831124	15004,22051	646,6965146	5836,37758	454,0764975	16980,05249	18678,05774
452,8898403	18511,20468	481,1831124	14002,74416	647,0540941	6222,079016	453,8023825	22344,00425	24578,40467
452,8898403	18309,08274	480,7119773	11019,22276	648,0214916	6525,750992	453,8023825	22142,58903	24356,84793
453,0778699	18120,99705	481,7399085	16280,72747	649,0014527	6028,985269	453,8023825	21941,17381	24135,29119
453,0241472	17729,98734	481,7399085	15678,5872	649,5129709	6267,212987	453,8023825	21739,75859	23913,73445
453,0778699	17518,84211	481,6542476	15397,2843	649,755269	6570,075206	453,8023825	21538,34337	23692,17771
454,2060476	17405,14851	481,76732	15206,60655	649,943723	6415,358609	453,8023825	21336,92815	23470,62097
453,4539292	17051,43512	481,7399085	14675,02009	651,3759739	5960,408183	453,8023825	20732,6825	22805,95075
454,5821069	24125,70297	481,6542476	14393,71718	650,8859933	6197,919067	453,8023825	20531,26728	22584,39401
454,5821069	23923,58103	481,76732	14203,03943	651,7254705	5633,792703	453,8023825	20329,85206	22362,83727
454,5821069	23721,45909	481,7399085	13671,45297	652,7705339	5963,753407	453,8023825	20128,43684	22141,28053
454,5821069	23519,33715	481,6542476	13390,15007	653,6100111	5496,942642	453,8023825	19927,02163	21919,72379
454,5821069	23317,21522	481,8427017	13222,88888	653,9012583	5662,683272	453,8023825	19725,60641	21698,16705
454,5821069	23115,09328	481,0888854	11341,20054	655,8714598	5436,120393	453,8023825	19524,19119	21476,61031
454,5821069	22912,97134	481,3401575	11890,37477	658,0472476	5417,366866	454,1792906	19286,40933	21215,05027
454,5821069	22710,8494	481,4657935	11567,00314	658,0203256	5213,467515	454,1792906	19084,99411	20993,49353
454,5821069	22508,72746	482,4080638	12963,63404	660,3086963	5291,920976	454,1792906	18883,5789	20771,93679
454,5821069	22306,60552	482,2196098	12771,28368	662,5701451	5375,551569	454,1792906	18682,16368	20550,38005
454,5821069	22104,48359	482,2196098	12570,57026	664,8315938	5496,815929	454,1792906	18480,74846	20328,82331
454,5821069	21902,36165	482,2196098	12286,22624	667,1787034	5725,026078	454,1792906	18279,33324	20107,26657
454,5821069	21700,23971	483,5387882	15986,87998	667,2061149	5508,802981	454,4054355	17693,55065	19462,90571
454,5821069	21498,11777	483,6895514	15005,89312	669,1660371	5806,527892	454,1792906	17473,67237	19221,0396
454,5821069	21295,99583	483,6895514	14002,32601	669,1660371	5574,871149	454,3677447	17263,86485	18990,25133
454,5821069	21093,87389	483,3503341	16350,67306	670,2967615	5455,697554	454,5023547	16674,00599	18341,40659
454,5821069	20891,75195	482,973426	16183,41187	672,3697562	5446,637573	454,3677447	16466,59628	18113,2559
454,9581661	20681,20827	484,0503064	15743,7539	674,7168658	5550,16211	454,0716026	16244,79975	17869,27973
454,9581661	20479,08633	483,9156963	15519,9425	674,4427508	5350,462391	453,8023825	16139,29655	17753,2262
454,9581661	20276,96439	483,9156963	15319,22908	676,5157455	5562,32656	456,3653577	17962,10427	19758,3147
454,9581661	20074,84245	483,9156963	15129,6664	676,7580436	5361,613137	456,406475	16944,95742	18639,45316
454,9581661	19872,72051	484,0503064	14740,18678	677,4041718	5182,404723	456,7148543	19210,87863	21131,96649
454,9581661	19670,59858	483,9156963	14530,31382	678,5887401	5014,546176	456,6291934	18925,5404	20818,09444
454,9581661	19468,47664	483,7272423	14323,46749	679,1541023	5160,899714	456,6291934	18724,12518	20596,5377
454,9581661	19266,3547	482,973426	14176,27764	679,6656205	4864,60847	456,6291934	18522,70996	20374,98096
454,9581661	19064,23276	483,7272423	13721,32722	681,321324	5008,273881	456,6291934	18321,29474	20153,42422
455,1461957	18825,61658	483,5387882	13569,95584	682,0751402	4914,189464	456,4407393	18159,0436	19974,94796
455,1461957	18623,49464	482,973426	13289,79336	682,6319363	5347,928131	456,7148543	17599,55688	19359,51257
455,1461957	18421,37271	485,988691	15855,57995	683,0739468	6984,046642	456,6291934	17319,81352	19051,79487
455,1461957	18219,25077	486,177145	15631,44996	683,0088445	5962,23285	455,8753772	17179,94184	18897,93602
455,1461957	18017,12883	486,177145	15430,73654	683,4347017	6725,986526	455,9696042	16621,85384	18284,03922
455,1461957	17815,00689	486,177145	15230,02311	683,3000916	6498,989202	457,5714637	19471,03995	21418,14395
455,0118888	17621,70773	486,177145	15029,30969	683,3000916	6298,275779	457,6656907	20578,82365	22636,70602
454,5821069	17506,20948	486,082918	14807,68862	683,3000916	6147,740711	457,7599178	20335,44693	22368,99162
457,4025511	20689,63002	485,8944639	14657,15355	683,4885457	5616,686446	457,7599178	20134,03171	22147,43488
457,4025511	20420,1341	488,5139754	15507,67668	683,2624008	5057,197778	457,7599178	19932,61649	21925,87814
457,4025511	20218,01216	488,4385937	15241,17386	684,0539079	5319,79784	457,7599178	19731,20127	21704,3214
457,4025511	20015,89022	488,4385937	15054,39887	684,8077241	7042,588057	457,9483718	17880,69895	19668,76885
457,4025511	19813,76828	488,2030262	14828,59627	685,2702932	5912,054495	459,0252522	20755,06197	22830,56816
457,4025511	19611,64634	487,8732316	14728,23956	684,9961782	6827,936201	459,0252522	19143,74022	21058,11424
457,4025511	19409,52441	489,654979	15885,38285	685,3730863	6616,072032	458,8906421	18925,5404	20818,09444
457,4025511	19207,40247	489,7577722	15631,44996	685,5615404	6398,63249	458,8906421	18724,12518	20596,5377
457,4025511	19005,28053	490,3608252	16310,53038	685,5615404	6197,919067	458,8906421	18465,64232	20312,20655
457,4025511	18803,15859	490,5115884	16094,20591	685,3730863	5700,317039	457,9483718	18338,07935	20171,88728
457,2145215	18587,56186	490,1346803	15425,16116	684,6192701	5461,969849	457,9483718	18136,66413	19950,33054
457,2145215	18385,43992	489,7577722	15138,02946	687,5317419	5910,533938	457,9483718	17448,49546	19193,34501
457,2145215	18203,53017	491,1240641	16622,47249	687,90865	6296,755223	459,8329124	19554,03048	21509,43353
457,0264918	18007,30346	491,5884687	17958,76989	686,8807188	6114,288474	459,6067675	19311,58624	21242,74486
456,462403	17784,12715	491,4067452	17025,9901	688,2627152	6772,182473	460,2098205	20557,37666	22613,11433
457,8538221	21036,60601	491,9438393	19722,65857	688,1998972	6540,804499	460,0213665	20296,28286	22325,91114
458,6161968	22416,85385	491,8307668	19461,73112	688,7652594	7061,40494	460,0213665	20094,86764	22104,3544
458,5307287	22126,94158	491,8307668	19261,0177	690,0673056	6331,728016	460,0213665	19893,45242	21882,79766
458,5307287	21924,81964	491,8307668	19060,30427	690,6498	6757,314812	459,8329124	19725,60641	21698,16705
458,5307287	21722,6977	491,8307668	18859,59085	690,2728918	6507,352261	461,2274725	21948,44714	24143,29185
458,5307287	21520,57576	491,8307668	18658,87743	690,6498	7098,453293	461,2651633	20902,76646	22993,04311
458,5307287	21318,45382	491,8307668	18458,164	690,6498	6905,991421	461,1251688	19062,21501	20968,43651
459,6589064	20723,31701	491,8307668	18257,45058	691,4036162	6106,854644	460,9636368	18844,97431	20729,47174
459,6589064	20521,19507	491,7679488	18112,49089	691,2151621	5857,821322	460,5867287	18662,58164	20528,83981
459,6589064	20319,07313	491,8935848	17703,63021	691,0805521	5645,957153	460,4925016	18442,98311	20287,28142
459,846936	20073,9067	491,8307668	17454,59689	691,7266803	5454,801512	461,6146599	23895,30833	26284,83916
458,7187584	19914,82925	491,8307668	17253,88347	691,8343683	5206,299178	461,5289989	23608,44423	25969,28865
458,7187584	19712,70731	491,3407863	15919,1392	692,3458865	4989,456998	461,5289989	23407,02901	25747,73191
458,7187584	19510,58537	492,490356	16743,73685	691,7805243	6616,072032	461,5289989	23205,61379	25526,17517
458,7187584	19308,46344	492,670244	20328,44818	691,7805243	6415,358609	461,5289989	23004,19857	25304,61843
458,906788	19047,38927	492,5845831	20047,14527	693,2881568	4851,466519	461,5289989	22802,78336	25083,06169
458,7187584	18904,21956	492,7730371	19874,30871	692,5343406	6181,192949	461,5289989	22601,36814	24861,50495
460,0349657	21127,56088	492,1699841	16380,78007	692,7227946	5980,479525	461,5289989	22399,95292	24639,94821
460,0349657	20925,43894	491,6423128	16149,95964	692,5343406	5779,766102	461,6420714	22218,67922	24440,54714
460,8676682	22561,66416	493,1499452	17019,7178	693,0997027	5461,969849	461,5499383	21650,24072	23815,26479
460,7870841	22334,67802	494,2806696	19651,2938	693,2881568	5244,530307	461,5289989	21392,87683	23532,16451
460,7870841	22132,55608	494,0922155	19394,82665	694,2475593	4598,293906	461,5289989	21191,46161	23310,60777
460,7870841	21930,43414	494,0922155	19194,11322	695,0313569	4353,864491	461,4159265	19466,00457	21412,60503
460,7870841	21728,3122	494,0922155	18993,3998	694,4188812	4943,460172	460,9636368	19278,01703	21205,81874
460,7870841	21526,19026	494,0922155	18792,68638	695,5496055	4675,842274	462,3684761	25552,40626	28107,64689
460,7870841	21324,06832	494,0922155	18591,97295	696,5672574	4162,350433	462,2828152	25270,11978	27797,13176
461,6018791	20745,775	494,0922155	18391,25953	697,2456921	4316,230724	462,2828152	25068,70456	27575,57502
461,5392026	20487,50808	494,0922155	18193,33379	698,9417786	4125,738818	462,2828152	24867,28934	27354,01828
461,5392026	20285,38614	494,0922155	17981,46962	699,9217397	4254,344085	462,2828152	24665,87413	27132,46154
461,4586184	20047,171	494,0922155	17822,5715	700,8801632	4013,965866	462,2828152	24464,45891	26910,9048
462,291321	24947,66552	493,3383993	17621,85807	701,4963781	3811,65948	462,2828152	24263,04369	26689,34806
462,291321	24675,9238	493,3383993	17421,14465	703,0877679	3680,638217	462,4712692	24089,60281	26498,56309
462,291321	24473,80186	493,3383993	17220,43123	703,6531301	3822,810225	461,9866731	20515,28195	22566,81014
462,291321	24271,67993	493,5268534	16835,7305	705,1607626	3677,850531	461,9059071	20243,13162	22267,44478
462,291321	24069,55799	494,2806696	20398,39376	706,1030329	3860,443992	461,9059071	20041,7164	22045,88804
462,291321	23867,43605	494,6575777	20157,53765	708,3302172	4040,249767	461,9059071	19840,30118	21824,3313
462,291321	23665,31411	494,8460318	19963,51468	707,5164383	3826,991755	461,717453	19722,80897	21695,08987
462,291321	23463,19217	494,6575777	19746,07514	709,0155047	4481,211076	463,6019936	22055,86859	24261,45545
462,291321	23261,07023	495,411394	19461,73112	709,3067519	4211,692483	462,8481774	21045,99506	23150,59457
462,291321	23058,94829	495,411394	19261,0177	710,2490222	4709,294511	462,4712692	20822,20037	22904,42041
462,291321	22856,82636	495,599848	19001,76286	710,5231372	5211,078069	463,9789017	23850,88847	26235,97732
462,1868601	21121,94638	495,411394	18859,59085	710,5505487	4943,460172	463,7904477	23597,25449	25956,97994
463,1938632	26045,86139	495,411394	18658,87743	709,8721141	4098,791182	463,7904477	23395,83928	25735,4232
463,0434395	25781,97997	495,7883021	18357,80729	711,3797466	5537,237382	463,7904477	23194,42406	25513,86646
463,0434395	25579,85803	496,3536643	18140,36775	710,2490222	4508,581088	463,7904477	22993,00884	25292,30972
463,0434395	25377,73609	496,3536643	17939,65433	710,2490222	4307,867665	463,7904477	22791,59362	25070,75298
463,0810454	25190,21185	496,3536643	17800,27001	712,0307697	6138,617374	463,7904477	22590,1784	24849,19624
462,9964321	22620,31562	498,7007739	18394,30064	711,9451087	5852,245949	463,7904477	22388,76318	24627,6395
462,6673803	22365,55776	498,615113	18112,49089	712,1335628	5690,560136	463,6019936	22190,1454	24409,15994
462,6673803	22163,43582	498,4805029	17953,991	711,5682006	4792,925104	463,9250577	21795,70726	23975,27799
462,6673803	21961,31388	500,9622226	18595,01407	712,7366158	5251,220754	463,7904477	21583,10231	23741,41254
462,6673803	21759,19194	500,6881076	18361,15252	711,9451087	5002,001587	463,7635257	21366,50102	23503,15113
462,6673803	21557,07	500,0599274	18134,79238	713,5873513	5512,148204	463,6019936	21229,22696	23352,14966
462,6047037	21385,8278	501,7717185	18922,3138	714,0181034	6261,478318	463,9789017	25622,59641	28184,85605
464,6416912	24959,45597	502,1418961	19142,02331	714,2065575	6058,534745	463,9789017	25421,1812	27963,29931
464,5476764	24715,22529	503,3264645	19361,37441	714,2065575	5857,821322	463,9789017	25219,76598	27741,74257
464,5476764	24513,10335	502,6480299	18732,47235	714,1688666	5659,338048	464,1673558	24984,78156	27483,25971
464,5476764	24310,98141	503,9774876	19759,76014	715,0117703	5299,270331	464,5442639	24800,15094	27280,16603
464,5476764	24108,85948	504,0802807	19506,3341	715,3372818	5032,666138	464,5442639	24598,73572	27058,60929
464,5476764	23906,73754	503,5777366	19004,55055	715,2026718	4809,651223	464,5442639	24397,3205	26837,05255
464,5476764	23704,6156	504,4571888	19277,74382	715,8488	4618,495582	464,5442639	24195,90528	26615,49581
464,5476764	23502,49366	506,3040386	19856,46752	715,902644	4367,338309	464,732718	24033,65413	26437,01955
464,5476764	23300,37172	505,3994591	19704,25984	715,5257359	6013,931763	466,1375573	23779,34199	26157,27619
464,6521373	23057,0768	505,2110051	19495,18336	715,5257359	5813,218339	466,0518964	23496,54689	25846,20157
464,2342937	22918,58584	508,500385	19936,14467	715,902644	5528,874323	466,0518964	23295,13167	25624,64483
464,735706	26113,23537	507,4724538	19812,97961	716,4680062	5160,899714	466,0518964	23093,71645	25403,08809
464,735706	25911,11343	510,6761728	19994,17923	717,4102765	4238,573745	466,0518964	22892,30123	25181,53135
465,2997948	25692,14799	513,0130032	20087,28796	716,9077323	4921,15868	466,0518964	22690,88601	24959,97461
465,2997948	25490,02606	513,4491397	19915,72577	717,5359125	4021,665191	466,0518964	22489,47079	24738,41787
465,2997948	25287,90412	515,2847312	20243,29703	717,4102765	4564,334817	466,0518964	22288,05557	24516,86113
465,4878245	25085,78218	515,7644324	19923,79015	718,5410008	3806,084107	466,0518964	22086,64036	24295,30439
466,9544554	24866,81674	517,0836108	20339,85235	719,106363	4174,058716	466,0518964	21893,61744	24082,97918
466,8040318	24591,70633	517,0836108	20139,13892	719,2948171	3973,345293	465,8634423	21681,57197	23849,72917
466,8040318	24389,58439	517,8374271	19896,6102	720,0143689	3629,699583	465,8634423	21480,15675	23628,17243
466,8040318	24187,46245	517,8643491	19693,50734	721,5981445	3475,27865	465,7378063	21300,56152	23430,61767
466,8040318	23985,34051	519,9104217	19762,80126	722,9885166	3274,193535	466,8913736	26022,3751	28624,61262
466,8040318	23791,64032	520,0988758	19570,45089	723,6292604	3454,835616	466,8057126	25740,08862	28314,09749
466,6160021	23579,97374	520,664238	19388,55435	725,2176589	3335,36334	466,8057126	25538,67341	28092,54075
466,6160021	23377,8518	522,7372326	19489,60799	726,0791632	3534,749294	466,8057126	25337,25819	27870,98401
466,6160021	23175,72986	522,7372326	19291,68225	727,5867957	3761,481124	466,8057126	25135,84297	27649,42727
466,8040318	23005,61056	523,4910489	19169,02405	728,2867679	3963,787511	466,8057126	24934,42775	27427,87053
467,6416182	26110,17291	525,1494446	19568,77828	727,5867957	3546,829268	466,8057126	24746,9997	27221,69967
467,5561502	25826,89595	524,9986814	19319,55911	728,6147269	4417,347714	466,6172586	24534,95423	26988,44966
467,5561502	25636,00301	524,8102273	19143,93487	728,7175201	4148,969538	466,6172586	24333,53902	26766,89292
467,3681206	25426,02077	527,3947401	19645,71843	729,9559325	3801,305216	466,6172586	24132,1238	26545,33618
467,3681206	25223,89884	526,9303355	19419,91582	730,6020607	3985,889882	466,6172586	23977,70546	26375,47601
467,3681206	25068,93868	529,6072397	19692,85567	730,9789688	4529,488736	467,3710748	23709,15184	26080,06702
468,1202391	24799,44277	529,6346512	19461,73112	730,7905147	4285,566173	467,3710748	23507,73662	25858,51028
468,1202391	24597,32083	531,7830275	19712,6229	730,7905147	4107,154242	467,3710748	23306,3214	25636,95354
468,1202391	24395,19889	531,7830275	19511,90948	731,8943171	3758,295196	467,3710748	23104,90618	25415,3968
468,1202391	24193,07695	531,7830275	19369,73747	733,0519634	4655,770932	467,3710748	22903,49096	25193,84006
468,1202391	23923,58103	534,2329303	19632,70922	733,0519634	4397,073631	467,3710748	22702,07575	24972,28332
469,8125056	26191,83834	533,7146816	19401,09894	733,0519634	4196,360207	467,3710748	22500,66053	24750,72658
469,8125056	25989,7164	536,3059249	19673,59529	733,0519634	3995,646784	467,3710748	22299,24531	24529,16984
469,6781987	25800,4276	536,3059249	19503,54642	733,3911807	3846,226791	467,3710748	22039,08399	24242,99238
471,0261513	25098,03199	538,5673737	19595,54007	734,74805	4608,9378	468,8787073	26058,99605	28664,89566
471,4510494	25617,55537	538,7181369	19347,99351	734,74805	4408,224376	469,0671613	25871,568	28458,7248
471,3167425	25394,57958	540,9795856	19597,21268	734,74805	4207,510953	468,8787073	25656,16562	28221,78218
471,4510494	24816,28626	540,0750061	19403,18971	735,1249581	3986,726188	468,8787073	25454,7504	28000,22544
472,0688609	26163,76585	543,0902711	19663,83839	735,3134122	3794,933361	468,8787073	25253,33518	27778,6687
472,0688609	25961,64391	545,3517198	19700,07831	735,3134122	3594,219938	469,0671613	25046,32509	27550,9576
472,031255	25762,89067	547,4247145	19739,80284	735,1788021	3380,762805	468,8787073	24829,52399	27312,47639
472,2568906	24580,47733	548,5554388	19599,7216	735,8249303	3220,669955	470,0094316	24686,85488	27155,54037
471,8808313	24312,85291	550,6284335	19598,32776	735,8787743	2957,233587	470,2607037	23931,08157	26324,18973
473,3474623	25143,05006	552,8898822	19592,75238	736,6325906	3806,084107	470,6124846	24353,68054	26789,04859
473,2346445	24240,23874	555,1513309	19695,89678	736,6325906	3605,370683	470,7632479	24167,93095	26584,72404
473,7235215	25543,92524	555,1513309	19472,18494	738,086379	3199,164946	470,7094039	23723,53864	26095,8925
473,5730979	25304,74761	556,7636601	19331,63909	737,8661081	2927,202602	470,4401838	23486,15642	25834,77206
473,7074047	24890,87888	557,1300986	19536,99865	739,9219705	3763,508532	471,3286101	24967,99695	27464,79665
474,4106843	25981,54986	558,3173591	19165,67882	739,8363096	3477,137107	471,4793733	23225,75531	25548,33085
474,5132459	25720,22049	560,4280446	19149,51024	740,2132177	3194,186934	471,3286101	22953,84477	25249,22925
474,4106843	24574,35242	560,2395906	18919,06149	741,8464862	3833,960971	471,3286101	22752,42955	25027,67251
474,2625398	24350,2829	561,558769	18764,80951	742,0977583	3622,096802	471,234383	22534,22973	24787,6527
475,8025918	25482,80741	562,2372036	18558,52072	742,0977583	3421,383379	472,2708804	24770,77789	27247,85567
475,6414236	25237,37363	562,6894933	18973,88599	742,5603274	3141,601031	472,1954987	24521,52655	26973,67921
475,6414236	25035,25169	563,8202177	18600,33601	743,2284827	2866,633778	472,8362425	24318,99236	26750,8916
475,8294532	24821,90076	564,0625158	18431,8801	744,1330622	2640,27364	472,8362425	24117,57714	26529,33486
476,0174828	26023,40339	565,1017053	18207,27223	743,4169367	3605,370683	472,8362425	23916,16192	26307,77812
476,0174828	25821,28145	566,4585745	18374,53341	743,7938448	3337,752786	472,8362425	23714,74671	26086,22138
475,6414236	25675,3045	567,1652773	18136,18622	744,359207	3086,861007	472,8362425	23513,33149	25864,66464
476,6442482	24610,42132	567,5892989	17931,29127	745,3357417	2395,007919	473,6757197	23236,13125	25559,74437
477,7473553	24499,62856	568,4938784	17732,25046	744,9245692	2819,243109	473,5900588	22959,43964	25255,3836
478,9507448	24728,70009	568,9084773	18079,03865	745,6783854	2702,160279	473,4016047	22755,78647	25031,36512
479,7780751	24988,08991	570,6045638	17895,05134	747,374472	2434,542381	473,2759687	22590,1784	24849,19624
480,6137623	25222,40164	570,6045638	17697,12561	747,1860179	2217,102839	474,343875	24934,42775	27427,87053
480,8686469	26059,33618	571,5049555	17523,35982	748,3167423	2183,650602	474,343875	24733,01253	27206,31379
480,7182232	25793,20896	572,6775585	17315,21257	749,7215816	2381,322913	474,343875	24531,59731	26984,75704
480,7182232	25591,08702	572,3006504	17878,32523	750,578191	2580,895919	475,0348732	24341,37183	26775,50901
480,5301936	25439,49557	573,0006226	17117,68507	751,8973694	2315,368786	474,9092372	24111,98228	26523,1805
480,1541343	24732,06879	572,6775585	17655,31031	752,2742775	2551,625211	474,9092372	23910,56706	26301,62376
480,9062528	24967,87771	574,459306	16808,36049	753,9703641	2343,477958	474,9092372	23709,15184	26080,06702
481,8464009	25237,37363	574,185191	17320,78794	755,4779966	2215,244382	475,0976913	23496,54689	25846,20157
482,9745785	26214,29633	574,5620991	17086,62228	757,5509912	2161,349111	475,9322735	23282,3434	25610,57774
482,9745785	25963,32826	575,1445935	16473,83812	759,8981009	2326,582888	475,9861175	23042,56338	25346,81971
482,0344305	25810,05246	576,2581856	16356,24843	759,4355318	2137,653776	475,6630534	24884,07395	27372,48134
482,0344305	25607,93052	575,6928235	16919,36109	761,4708357	2493,083796	475,6630534	24682,65873	27150,9246
482,0344305	25405,80858	576,0697316	16685,19543	762,2623427	2339,761042	478,1883378	23215,68455	25537,25301
485,2309339	26203,06734	577,451728	16122,08277	763,7699752	2993,938126	477,6229757	23000,84165	25300,92582
485,2309339	26003,75265	577,7658181	16384,1253	763,6671821	2626,132467	478,6364397	23552,49556	25907,74511
486,171082	25801,63071	579,6503587	16205,71337	764,4161034	2424,984599	478,8667725	23982,74084	26381,01493
485,9830524	25563,01453	579,5695927	15987,47734	764,7979064	8653,61739	479,4321346	24284,02444	26712,42688
485,7950227	25340,54004	580,404175	15771,94936	764,7122455	8372,314486	479,9705748	23704,35624	26074,79186
486,7978474	25136,31266	581,2926012	15569,32438	764,7122455	8171,601063	480,1482601	25112,34453	27623,57898
487,2455369	24931,78451	581,7771974	15382,94763	764,7122455	7970,887639	479,9974968	24839,31501	27323,24651
486,9232004	26102,00637	581,3464453	16083,05516	764,7122455	7770,174216	479,9974968	24637,89979	27101,68977
487,2992597	25877,42644	582,1002615	15765,25891	764,7122455	7569,460793	480,1859509	24437,60354	26881,3639
487,2992597	25675,3045	583,796348	15558,97011	764,7122455	7368,74737	480,4600659	25932,34861	28525,58347
487,2992597	25473,18256	583,607894	15338,74288	764,7122455	7168,033946	479,6205887	23255,9676	25581,56436
488,4274373	25091,39668	584,5501643	15112,94028	764,7122455	6967,320523	480,9020763	25562,17185	28118,38903
489,3675854	24834,53338	585,2411625	14875,05771	764,7122455	6766,6071	480,7513131	25320,47359	27852,52094
490,1197039	24673,11655	585,4924346	15402,85967	764,7122455	6565,893676	480,3744049	24011,27467	26412,40213
491,185205	26036,50389	586,3539388	14725,85011	764,7122455	6365,180253	480,562859	24246,25909	26670,885
491,7094088	25690,61677	586,2462508	15062,76193	764,7122455	6164,46683	482,3531726	25022,54691	27524,8016
491,6239408	25405,80858	586,7644995	14473,16625	764,7122455	5963,753407	481,3166752	24850,50474	27335,55522
491,6239408	25203,68664	588,1307914	14317,52042	764,7122455	5763,039983	481,3166752	24649,08952	27113,99848
491,6239408	25001,5647	587,7538833	14744,96567	764,7122455	5562,32656	481,3166752	24447,67431	26892,44174
491,7367585	24812,91756	588,3401848	14029,45949	764,7122455	5361,613137	482,4473996	26005,28533	28605,81386
492,3384533	24725,33139	589,2615158	13793,66768	764,7122455	5160,899714	482,6358537	25807,22703	28387,94973
492,7521185	26214,29633	589,4499698	14326,81271	764,7122455	4960,18629	483,1473718	25622,59641	28184,85605
493,6922665	26037,43964	590,5806942	14003,44108	764,7122455	4759,472867	483,0127618	25393,20686	27932,52755
494,014603	25795,61518	591,4152765	13779,62969	764,7122455	4558,759444	483,2012158	25219,76598	27741,74257
493,8802961	25574,24353	591,3345104	13557,41125	764,7122455	4358,046021	484,6711575	25028,42152	27531,26367
493,8802961	25372,12159	591,3345104	13356,69783	764,7122455	4157,332597	485,0857564	25723,30402	28295,63442
493,8802961	25169,99965	592,2767807	13164,34747	764,7122455	3956,619174	485,0857564	25521,8888	28074,07768
493,8802961	24967,87771	592,5998448	12933,76597	764,7122455	3755,905751	485,0857564	25320,47359	27852,52094
494,8204442	24757,33403	593,4075051	12712,74226	764,7122455	3555,192328	485,4626646	24749,79713	27224,77685
494,6324146	24518,71785	592,6536888	13707,94632	764,7122455	3354,478904	485,0857564	24489,63581	26938,59939
495,5725627	24325,71947	592,6536888	13507,2329	764,9006996	3170,4916	486,2164808	24296,61289	26726,27418
495,1965034	26073,93388	594,0199808	12436,76131	765,9775799	2945,883721	486,0280267	24056,0336	26461,63696
495,1965034	25877,42644	593,4075051	13273,06724	765,8429699	2724,46177	485,9472607	23841,03085	26225,13394
495,1965034	25675,3045	593,9728673	13022,17546	766,5496726	2495,174561	486,2164808	25063,1097	27569,42067
495,1965034	25473,18256	594,8020651	12200,92303	766,7224221	2027,540162	486,781843	23615,15807	25976,67388
495,1965034	25271,06062	594,7266835	12796,37286	766,408332	8734,713722	486,5933889	24850,50474	27335,55522
495,5725627	25057,70969	595,1664096	12592,87175	766,408332	8534,000299	486,5933889	24649,08952	27113,99848
496,3246811	24117,28122	595,5181906	11894,83506	766,408332	8333,286876	487,7241133	23432,20591	25775,4265
495,9486219	24833,12976	596,234316	12286,22624	766,408332	8132,573452	487,3472051	24346,9667	26781,66337
496,3246811	24546,79034	596,6740421	12046,48521	766,408332	7931,860029	487,3472051	24145,55148	26560,10663
497,6921692	23827,11374	597,1388955	11684,08597	766,408332	7731,146606	487,3472051	23944,13626	26338,54989
497,828918	24125,70297	596,8535222	11404,52084	766,408332	7530,433183	489,0432917	23720,34157	26092,37573
498,413899	23515,59416	597,4996504	11251,59633	766,408332	7329,719759	489,5058607	23054,55238	25360,00762
498,903373	23326,84007	598,5899917	10994,13358	766,408332	7129,006336	489,985562	23485,35715	25833,89287
498,9570957	23957,26802	598,4957647	11617,1815	766,408332	6928,292913	489,6086539	23281,1445	25609,25895
499,3331549	23704,6156	599,3352419	10662,27218	766,408332	6727,57949	490,7016874	25936,46846	28530,11531
500,7120388	23131,93677	599,438035	11352,90882	766,408332	6526,866066	491,0624423	25684,93922	28253,43314
500,4613326	23480,03567	599,438035	11148,85017	766,408332	6326,152643	490,9278323	25454,7504	28000,22544
501,2134511	23359,32395	600,1918512	10897,9584	766,408332	6125,43922	490,9278323	25253,33518	27778,6687
501,9279636	22865,80955	601,3225756	10657,10229	766,408332	5924,725797	490,9278323	25051,91996	27557,11196
503,0937472	23085,14929	601,5110297	10451,92857	766,408332	5724,012373	490,9278323	24850,50474	27335,55522
503,4160837	23331,6525	601,3225756	10231,00442	766,408332	5523,29895	490,9278323	24649,08952	27113,99848
504,0338953	22674,35516	602,4533	10065,83399	766,408332	5322,585527	490,9278323	24447,67431	26892,44174
504,5442614	22395,63543	603,0657757	9791,943802	766,408332	5121,872104	490,9278323	24246,25909	26670,885
504,9270359	22173,963	602,8302081	10396,17484	766,408332	4921,15868	490,9278323	24044,84387	26449,32826
505,1352116	22999,59503	604,3035762	9596,362256	766,408332	4720,445257	490,9278323	23843,42865	26227,77152
505,162073	23350,90221	604,1493865	10040,74482	766,408332	4519,731834	491,5685761	23014,26933	25315,69627
504,7860137	23182,46726	606,1846903	9349,119812	766,5967861	4282,778487	492,1527837	23621,03268	25983,13595
505,5381322	22710,8494	606,4108352	9621,198008	766,9736942	4082,065064	491,8701026	23440,59821	25784,65804
506,102221	22430,12449	607,6923228	9068,12102	766,7852401	3893,059923	491,8701026	23239,183	25563,10129
507,0423691	22166,24307	607,8053953	9432,750405	766,7852401	3692,3465	492,7181459	26012,8384	28614,12224
507,0423691	21964,12113	609,5203272	8816,950472	766,7852401	3491,633077	493,252099	25704,65447	28275,11991
507,0423691	21778,84268	609,6145542	9131,68027	766,7852401	3290,919654	493,189281	25443,56066	27987,91673
508,546606	22053,9531	611,6875489	8879,673417	767,011385	3073,480112	493,189281	25242,14545	27766,35999
509,1106949	21786,56262	611,601888	8632,329602	767,0993302	2311,884178	493,189281	25040,73023	27544,80325
510,2388725	21613,9168	613,9489976	8723,562977	767,4134203	2813,667736	493,189281	24839,31501	27323,24651
510,990991	21365,47525	613,9489976	8525,63724	768,5190175	1724,351385	493,189281	24637,89979	27101,68977
512,3071983	21660,93822	616,2104463	8723,562977	768,4436359	2006,353745	493,189281	24436,48457	26880,13303
513,0593167	21359,15894	616,3612096	8470,998586	768,2928726	2367,637907	493,189281	24235,06935	26658,57629
514,5635537	21621,63673	618,6603491	8693,827655	769,9032982	1490,276958	493,189281	24033,65413	26437,01955
514,6575685	21034,92166	618,283441	8454,086621	769,8005051	1798,949874	493,189281	23832,23892	26215,46281
515,5037017	21397,0568	620,7333438	8823,919688	771,3081376	1326,901638	493,8996078	23023,56542	25325,92196
515,5037017	21150,01888	620,5448897	8593,935557	773,3811322	1280,440197	494,3469274	23560,48822	25916,53705
516,819909	20880,52296	621,5342735	8414,129782	773,3811322	1099,240579	494,3200054	23334,29574	25667,72531
517,0079386	21430,74379	622,8063384	8248,959361	775,4541269	1105,745181	494,8016102	22720,7253	24992,79783
517,0079386	21228,62185	622,0525222	8757,015214	776,9617594	977,5116048	494,6969135	22467,09132	24713,80046
517,634704	20633,48503	623,4345186	8030,358283	779,034754	962,6439438	494,6969135	22265,67611	24492,24372
518,0823936	20410,50924	622,8063384	8422,492842	779,2985897	842,2158899	494,6969135	22068,92328	24275,8156
518,4181607	20171,69255	623,7486087	7803,626453	781,3818637	1003,698962	494,5084594	25521,8888	28074,07768
518,8882348	20757,004	624,1255168	7619,639149	783,4230414	1024,769527	494,5084594	25320,47359	27852,52094
520,2044421	20369,60361	625,0677871	7444,014903	784,0691696	864,6766777	494,6969135	25043,52766	27547,88043
520,7148082	20150,63818	625,0677871	8009,915249	786,1960083	879,0133508	494,5084594	24917,64315	27409,40746
520,3924717	19951,88494	625,4446953	7764,598843	786,1960083	720,1152241	494,5084594	24716,22793	27187,85072
521,1445901	19822,19003	627,1407818	7575,036166	788,457457	832,1802187	494,5084594	24514,81271	26966,29398
521,8967086	20218,01216	627,0061718	7359,189587	788,9200261	1181,604042	494,5084594	24313,39749	26744,73724
523,3633396	19931,67275	627,6523	7184,760065	789,6738423	1826,319886	494,6969135	24044,84387	26449,32826
522,4607974	19788,50304	628,2715062	7020,286565	789,5881814	1542,482722	494,5084594	23910,56706	26301,62376
525,4548074	20000,34238	629,7791386	7201,486183	789,7766355	1364,07079	495,6391838	21906,90525	24097,59577
526,7854785	20229,24116	630,6675649	7024,667215	790,7189058	890,1640965	495,2622757	23037,76778	25341,54455
527,7256266	20018,69747	632,1034054	7210,778472	791,2304239	1144,241803	496,0160919	22802,78336	25083,06169
528,9392723	20300,69841	632,9828577	6945,019032	791,472722	1890,943526	496,0160919	22601,36814	24861,50495
529,3153315	21124,49843	633,7366739	7162,458573	791,472722	1690,230103	496,0160919	22399,95292	24639,94821
529,2298635	20841,22147	635,0558523	6851,631536	791,472722	1489,51668	496,0160919	22198,5377	24418,39147
529,2298635	20639,09953	635,4327604	6559,621382	791,8496301	1305,529375	496,9754944	21559,19697	23715,11667
529,2298635	20487,50808	636,3750307	6400,723255	792,6411372	770,2935799	497,5237244	21889,70103	24078,67113
530,0759968	20129,58381	636,5634848	6883,68993	792,7919004	1029,548418	497,5237244	21711,78426	23882,96268
530,9221301	21172,47687	636,7519389	6682,976507	794,9277131	758,2136053	497,8467885	21397,67243	23537,43967
530,9221301	20970,35493	638,1567782	6167,507942	795,279494	674,9547038	499,2712075	21203,66859	23324,03545
530,9221301	20768,23299	637,8826632	6448,810846	797,2120047	1208,974054	499,7313291	20982,85299	23081,13829
531,2981893	20521,19507	639,7672038	5986,75182	797,1263438	923,6163338	499,408265	21515,9639	23667,56029
531,4862189	20335,91662	640,332566	6122,651533	797,1263438	749,3859316	501,2509269	20827,79524	22910,57477
532,426367	20137,53768	641,9030165	5860,609009	799,3877925	1288,803257	500,5389893	21325,73842	23458,31226
533,8929979	20386,44711	644,1016472	5910,787364	799,3877925	1090,87752	501,8581678	21015,22329	23116,74562
534,4946927	20097,30045	646,3630959	5999,99333	799,3877925	868,5595267	502,2619979	20632,77416	22696,05157
535,9989296	20453,82109	647,3053662	6273,186601	801,1257577	773,0812663	503,2801393	20326,29169	22358,92086
535,9989296	20251,69915	647,9563893	6646,483157	800,7069709	1029,548418	503,9311624	20847,37728	22932,115
536,8853549	20092,88905	648,0591824	6404,207863	803,0222637	757,1516295	503,9311624	20998,43869	23098,28256
538,255285	20352,76012	648,0591824	6080,836237	803,6683919	625,7321262	504,3080705	20051,97366	22057,17102
539,0074034	20112,74032	650,1321771	6694,127252	805,8387199	718,1852873	504,4337066	20604,00055	22664,40061
540,662064	20443,71499	649,9975671	6479,873638	807,7654321	903,3422506	505,0618868	19836,10503	21819,71554
541,2637588	20181,51792	650,6436953	6300,665224	807,8682252	703,3891055	504,8734327	20335,44693	22368,99162
542,7679957	20554,88206	651,6607489	6041,808627	809,9412199	951,4931981	506,0041571	20033,3241	22036,65651
542,9184194	20297,17659	652,037657	5796,492221	810,3652415	736,8413427	507,1348814	19752,18203	21727,40023
545,0243511	20498,73707	651,4513555	6616,072032	812,5795767	750,7797748	508,3032966	19559,99834	21515,99817
544,8363215	20272,28564	652,3308078	6248,097423	812,5795767	589,0939617	509,3963302	19803,93455	21784,328
546,3405584	20161,86718	653,6751134	5622,540587	814,8410254	625,3338853	509,9616923	19593,56754	21552,9243
548,0328249	20352,76012	653,5243502	5896,848932	817,1196063	615,9571218	509,9616923	19374,52849	21311,98134
548,3336723	20132,11034	655,5973448	5606,232622	818,0447444	561,2170973	511,0547259	19212,55709	21133,8128
550,5797715	20242,51179	656,5396151	5461,969849	819,5181125	731,5193958	512,5623584	19084,99411	20993,49353
552,6959593	20160,74428	658,1980109	5594,106186	820,9186688	954,2808845	513,3000214	19359,54224	21295,49646
552,9215949	20251,69915	660,3086963	5570,689619	821,3341244	1850,648786	514,7244404	19125,42975	21037,97272
554,9147088	20004,09977	662,5701451	5576,264992	821,2484634	1564,784214	515,4268601	19440,26818	21384,295
555,5540095	20223,62666	664,8315938	5675,227861	821,2484634	1364,07079	515,364042	18828,5627	20711,41897
557,0437825	19975,72496	666,8017953	5877,081701	821,3615359	1183,428709	516,2277898	18627,61372	20490,3751
558,7922972	19753,8803	667,0930425	5645,957153	821,3740995	717,3275376	516,4633574	19252,84013	21178,12414
559,0325573	19982,20323	668,9775831	5958,178034	822,9068592	2809,207438	516,3691304	19009,46341	20910,40975
560,5282474	19596,33408	668,8968171	5748,70331	822,7560959	2534,899093	517,4621639	18391,79007	20230,96908
561,6649719	19274,77645	670,0329258	5592,433574	822,7560959	2334,185669	517,1229466	18841,61739	20725,77913
561,4366502	19031,74888	672,1813021	5675,227861	822,7560959	2133,472246	517,4998547	18640,20217	20504,22239
562,5648279	18892,18849	671,6159399	5528,874323	822,3791878	1029,548418	518,9656085	18201,93758	20022,13134
562,3230756	19544,27236	674,2542968	5700,317039	823,6229846	7278,426329	519,5728494	18329,68705	20162,65575
563,6392828	19241,08946	676,5157455	5696,135509	823,5099122	7017,498879	520,2135932	18000,70886	19800,77974
563,7332977	19030,54577	676,3272914	5518,838652	823,5099122	6816,785456	522,2112062	18164,63846	19981,10231
563,9777362	18695,36022	677,4109023	5357,431607	823,5099122	6616,072032	522,0227522	17925,92413	19718,51654
565,949361	18653,97335	678,211832	5512,148204	823,5099122	6415,358609	523,6919167	17892,08851	19681,29736
566,5940339	18519,22539	678,9279574	5179,298444	823,5099122	6214,645186	524,607265	18146,25533	19960,88086
568,3400232	18609,4584	680,1434861	5077,269121	823,5099122	6013,931763	525,6205115	17913,88669	19705,27536
568,7160824	18410,14371	682,2550282	5239,968638	823,5099122	5813,218339	526,9225577	18195,41023	20014,95126
568,7160824	18216,44352	681,6040051	5068,906061	823,5099122	5612,504916	527,8438887	17968,81811	19765,69992
569,763676	18076,4821	682,6405024	5524,692793	823,5099122	5411,791493	528,7694075	18714,05442	20585,45986
570,6590551	18230,47976	683,0088445	7029,663329	823,5099122	5211,078069	528,6186443	18449,97669	20294,97436
571,3861029	17896,97857	683,0088445	6023,0551	823,5099122	5010,364646	529,1301624	18242,16734	20066,38407
571,7245562	18112,5753	683,3857526	6646,483157	823,5099122	4809,651223	530,3147308	18024,76678	19827,24346
572,5621427	17576,64592	683,3000916	6365,180253	823,5099122	4608,9378	530,3147308	18740,90978	20615,00076
573,2287931	17843,07938	683,3000916	6214,645186	823,5099122	4408,224376	530,3147308	18539,49456	20393,44402
573,792882	17060,79262	683,8654538	5683,126306	823,5099122	4207,510953	530,5031849	18321,29474	20153,42422
574,1152185	17277,6192	683,7398178	5255,681052	823,5099122	4006,79753	532,3877255	18028,96293	19831,85923
574,5450004	17529,79038	684,8077241	7101,129472	823,5099122	3806,084107	534,8376282	18181,42307	19999,56537
574,8740523	16838,786	684,8077241	6900,416049	823,5099122	3605,370683	534,6491742	17985,60271	19784,16299
575,2971189	17253,55706	685,2317457	6032,748646	823,5099122	3404,65726	536,9962838	18240,42348	20064,46583
576,1432522	16967,21765	685,5884624	6678,197616	823,5099122	3203,943837	536,7760128	17976,01151	19773,61266
576,199661	16620,24165	685,5615404	6465,536965	823,6041392	3036,682651	539,1720716	18276,53581	20104,18939
576,7476331	16418,60096	685,5615404	6264,823542	823,4291461	1939,927159	539,2348896	18030,36165	19833,39782
577,1236923	16238,13494	687,446081	6093,380826	822,7560959	1614,962569	539,3605257	17931,05276	19724,15804
577,3654447	16832,46969	687,90865	6710,346519	822,7560959	1414,249146	541,5465928	18279,33324	20107,26657
578,8696816	16529,28678	687,8229891	6426,509355	822,7560959	1221,898782	541,094303	18056,09804	19861,70784
578,9551496	16017,85703	687,8229891	6298,275779	824,3493893	7683,502511	542,3757906	18484,94461	20333,43907
579,2457408	16304,70685	688,3345072	6993,604424	824,4521825	7430,076471	543,8457323	18187,01793	20005,71973
581,2115049	16040,82543	689,0393744	7348,980138	825,1521547	2788,180317	544,4487853	18388,43315	20227,27647
581,1260369	15754,48602	689,1421675	7095,554099	825,0175446	2562,775957	546,107181	18161,84103	19978,02513
580,9917301	15554,77029	690,1053771	6638,373524	825,0175446	2362,062534	547,8409584	18321,29474	20153,42422
582,2542146	15501,83359	690,046747	6418,703833	825,0175446	2133,472246	548,1664699	18084,78445	19893,2629
582,6302738	15838,70349	690,595956	6883,68993	825,8655879	7191,032359	549,698577	18007,18292	19807,90121
583,4952101	15636,58155	690,6498	7441,227217	825,5829068	6963,975299	550,4793152	18192,6128	20011,87408
584,1815182	15426,03787	691,0267081	7211,521855	825,7713609	6749,880981	552,1377109	18030,92114	19834,01325
585,450718	15221,81049	690,901072	7017,498879	825,7713609	6549,167558	553,6291902	17853,7237	19639,09607
585,2626884	14958,63088	691,4036162	6244,380508	825,7713609	6348,454135	554,4368505	18048,54497	19853,39947
585,450718	15434,45961	691,2151621	5991,630271	825,7713609	6147,740711	555,9067921	17750,61829	19525,68012
586,4535427	14670,88785	691,2151621	5793,704534	825,7713609	5947,027288	555,9444829	18035,95652	19839,55217
586,7669253	15181,80719	692,1574324	5579,052679	825,7713609	5746,313865	556,6982992	17540,81077	19294,89185
587,1429846	14929,15477	691,7805243	5319,79784	825,7713609	5545,600442	557,0752073	17834,5413	19617,99543
587,6652891	14463,15141	691,9312876	6575,929348	825,7713609	5344,887018	558,7712938	17577,17741	19334,89515
587,7070734	14659,65885	692,7227946	5107,376134	825,7713609	5144,173595	558,5828398	17349,88593	19084,87452
588,7412363	14276,46934	692,5343406	6281,54966	825,7713609	4943,460172	559,7135641	17188,33414	18907,16756
589,5403621	14025,92236	692,7227946	6005,568703	825,7713609	4742,746749	560,4673804	17381,35706	19119,49276
590,339488	13800,64061	692,9112487	5796,492221	825,7713609	4542,033325	561,8722197	17132,63978	18845,90376
590,5901942	14154,354	693,4594787	4832,459567	825,7713609	4341,319902	563,0115102	16888,30939	18577,14033
590,9662534	13607,87617	693,2881568	5512,148204	825,7713609	4140,606479	563,4826453	17163,15724	18879,47296
591,8019406	13353,35225	694,4188812	4588,030151	825,7713609	3939,893056	564,5191427	16547,72185	18202,49403
592,1660614	13112,46354	694,041973	5177,625832	825,7713609	3739,179632	564,8018237	16886,21131	18574,83244
591,4676657	14019,60604	694,7957893	4910,007935	825,7713609	3538,466209	565,3671859	16749,13707	18424,05077
592,8465495	12887,34889	695,8888228	4358,046021	825,7713609	3337,752786	566,4979103	16481,2828	18129,41108
592,2197841	13716,42314	695,9265136	4631,239291	825,7713609	3137,039362	567,586756	16305,2776	17935,80537
593,2069396	12638,43946	697,9138474	4342,840458	825,7336701	2936,325939	569,7016293	16307,14256	17937,85682
592,9719026	13446,92722	699,8985454	4177,91859	825,9598149	7753,448097	569,5131752	16129,22578	17742,14836
594,1000803	12442,63384	700,072503	4363,621393	825,9598149	7552,734674	570,5967861	15975,64668	17573,21135
593,5359914	13211,11829	701,5424446	3981,708352	825,5829068	7385,473488	571,3977158	16156,08115	17771,68926
594,2881099	12958,46587	701,5801354	4240,96319	826,6759404	1989,627626	572,1138413	15805,28297	17385,81127
595,228258	12185,5366	703,6531301	3951,043801	826,5251771	1715,319281	572,7168943	15504,83861	17055,32247
594,8521987	11901,53656	703,6531301	3764,26881	826,6597872	1502,65863	573,5514765	15309,65767	16840,62344
594,4761395	12739,50043	705,9522696	3933,202608	827,3732204	2697,978749	573,6591646	15736,46611	17310,11272
595,8550233	11734,50524	705,7799688	3684,222385	827,2789934	2462,419245	574,3101877	15008,62475	16509,48723
595,6043172	12503,69151	707,5729745	4112,172077	827,2413026	2287,352537	575,5437052	14800,25833	16280,28417
596,5444653	11518,34706	707,7048924	3847,899403	828,1835728	4016,833201	575,166797	15283,28187	16811,61005
596,5444653	12284,72607	709,0052254	4521,961983	828,1081912	3478,252182	576,4231574	14936,4001	16430,04011
596,5444653	12082,60413	709,0429162	4287,796322	828,0328096	3215,094583	577,0136468	14553,1517	16008,46687
597,2965837	11745,73424	709,769321	4910,007935	828,0328096	3014,381159	577,6166998	14389,50183	15828,45202
598,142717	11362,54473	709,1182978	4073,702004	828,2212637	2819,243109	577,6166998	14830,09763	16313,10739
597,8606726	11095,15425	710,5231372	5378,339256	828,4953787	6023,0551	579,1243323	14578,3286	16036,16146
597,8606726	11560,45579	710,6259303	5144,173595	828,4953787	5022,529096	579,8781485	14371,31852	15808,45037
598,8008206	10920,40299	711,2769534	5828,423902	828,8722868	6646,483157	579,7435385	14158,71356	15574,58492
599,6384071	10653,96952	711,3797466	5584,628052	828,7866258	6365,180253	580,3963972	13969,8868	15366,87548
599,5529391	11290,95987	710,6259303	4675,842274	828,7866258	6214,645186	581,9092645	13834,21127	15217,63239
600,1170279	10987,77697	710,2490222	4374,772139	828,8722868	5642,916041	581,385781	14326,55958	15759,21554
601,1616369	10370,18216	712,0307697	6339,330797	828,7866258	5361,613137	581,7626891	14058,00595	15463,80655
601,3862278	10051,55938	712,1335628	6089,199296	828,7866258	5211,078069	584,0241379	13834,21127	15217,63239
601,2452056	10639,67807	711,3797466	4982,487782	828,8722868	4639,348924	583,9299108	13609,01786	14969,91965
602,7494425	9801,246328	712,887379	6624,435092	828,7866258	4358,046021	585,3433163	13455,62525	14801,18778
602,5614129	10364,56766	712,887379	5436,880671	828,9750799	4185,209462	586,0133752	13157,23234	14472,95557
602,7494425	10190,51821	711,7566547	5211,078069	828,8722868	2030,074422	586,8509488	12933,43765	14226,78142
603,501561	9960,32378	713,4736806	5868,972068	828,7866258	1748,771518	586,6624947	12706,84553	13977,53008
604,3790325	9548,593905	713,6411953	5671,046331	828,7866258	1553,633468	586,8509488	13470,5449	14817,59939
604,8177683	9775,045336	714,3007845	6285,73119	828,9750799	1380,796909	587,2278569	13235,56048	14559,11653
606,0997884	9361,614098	714,1688666	6034,003105	829,351988	3668,558243	588,6326962	12538,23658	13792,06024
607,8471343	9063,875552	714,3950115	6649,52427	829,6750521	2554,014657	587,9816731	13034,14526	14337,55979
608,0894835	9283,215286	714,0181034	6482,263083	829,5404421	2328,610297	588,1701272	12782,37624	14060,61386
608,5514992	8822,184769	714,9603737	5441,898506	830,0030111	1011,301743	589,7531413	12248,62591	13473,4885
610,145274	8974,04358	715,4786224	5173,444303	830,3884853	3975,436058	590,0546678	12013,082	13214,3902
611,3611988	8703,799062	715,3372818	4937,884799	830,2673363	3366,426132	590,0546678	12580,96102	13839,05712
612,3389528	8899,183603	715,3372818	4737,171376	830,2942583	3095,224066	590,9969381	11857,12508	13042,83759
613,6551601	8624,073186	715,5257359	5746,313865	830,1058043	2916,254597	590,9969381	12295,62279	13525,18507
614,5953082	8865,496613	716,2795521	4533,670266	830,0115772	2718,886397	591,8449813	11632,63103	12795,89414
615,7861624	8672,732171	715,5257359	6080,836237	830,4288684	773,8777482	592,4291889	11367,43433	12504,17776
617,0396932	8764,435644	716,2795521	5478,695967	830,5365564	5980,479525	592,3161165	11909,57696	13100,53465
618,1678708	8627,816185	716,8449143	5244,530307	830,5365564	4979,301855	593,0699327	11097,20224	12206,92247
620,2361966	8646,531179	716,8449143	5043,816883	830,4827124	6716,428744	594,012203	10889,91241	11978,90366
620,2361966	8461,252736	717,0333683	4787,349731	830,4827124	6515,715321	593,4468408	11573,88493	12731,27342
622,492552	8444,409241	717,6741122	4210,856177	830,4827124	6315,001897	594,7121752	10679,50545	11747,45599
622,3582451	8235,068662	718,0133295	4475,128851	830,1058043	6147,740711	594,012203	11456,39272	12602,03199
623,0029181	8023,321869	718,4938873	3954,528409	830,4827124	5712,861628	594,5775652	11204,62369	12325,08606
622,6805816	7789,618378	719,4832711	4123,88036	830,4827124	5512,148204	595,5198355	10487,08198	11535,79018
623,6207296	7630,306989	720,0109425	3749,215303	830,4827124	5311,434781	595,7711076	10829,76759	11912,74435
623,8087593	8326,504777	720,8778312	3585,299341	830,1058043	5144,173595	596,1480157	10223,65698	11246,02268
624,3728481	8090,695849	722,2347004	3645,513368	830,4827124	4709,294511	596,973624	10003,32578	11003,65836
625,1249666	7838,043425	723,0638983	3469,47097	830,4827124	4508,581088	597,215922	10466,10123	11512,71135
625,1249666	7446,43217	725,1368929	3542,647739	830,4827124	4307,867665	597,6556482	9733,173625	10706,49099
624,9369369	7686,451972	727,3983416	3719,10829	830,1058043	4140,606479	597,7812842	10147,1938	11161,91318
626,4411738	7293,437091	726,4560713	3555,192328	830,7088573	2113,400904	599,2512259	9524,485079	10476,93359
628,32147	7342,844676	728,0893399	4043,966682	830,4827124	1899,306586	598,9120086	9856,260703	10841,88677
628,4468231	7123,130643	728,9916351	4505,539976	830,6711664	1665,140925	599,9013924	9230,334937	10153,36843
629,6752832	7096,929651	729,0190466	4234,272743	830,8596205	1477,808397	601,1357665	9076,336218	9983,96984
631,5179734	7133,42389	729,7226084	3839,536344	830,8596205	1277,094974	600,7965492	9498,189204	10448,00812
632,8341807	6919,137205	730,6020607	4052,794356	831,320286	589,0939617	602,3041817	8836,129921	9719,742913
633,335593	7136,231139	731,2616499	4592,211681	830,6711664	3689,001276	602,4926357	9123,333103	10035,66641
634,4637707	6703,91477	731,1674228	4346,895275	830,8596205	2467,994618	604,1887223	8837,994876	9721,794364
635,1979816	6500,18869	731,8943171	3825,199671	832,555707	1129,90513	604,3771763	8642,174525	9506,391978
634,9025065	6945,338197	732,7607163	4105,633685	832,6687795	865,6324559	604,3771763	8446,354174	9290,989591
636,8682706	6294,566804	733,2027267	4729,365854	833,2581267	585,5459971	605,3194466	8288,299176	9117,129094
636,9708322	6574,78131	733,5634816	4465,571069	834,5156293	2120,091351	606,450171	8101,337365	8911,471101
639,039158	6254,754907	733,6173256	4263,264682	834,4402476	1854,703603	605,6963547	8636,579658	9500,237624
638,8511284	6037,894911	734,4653689	3895,986994	834,4402476	1653,99018	606,450171	8368,026033	9204,828637
639,979306	5917,88501	734,74805	4776,198986	834,4402476	1453,276756	607,7693494	7874,978363	8662,4762
641,4835429	5781,031614	735,5018662	3571,918446	834,4402476	1252,563333	608,5231656	8065,903206	8872,493526
642,0476318	5943,150252	735,1249581	3304,300549	834,8380951	983,0869777	610,1815614	7842,668005	8626,934806
643,5518687	5766,293556	734,936504	4558,759444	834,7229287	770,2935799	610,9730684	7629,503566	8392,453922
645,2065293	5917,88501	734,936504	4358,046021	835,2797248	4490,334413	612,4053193	7810,777262	8591,854989
644,868076	5732,606566	735,6903203	4090,428123	835,1940639	4207,510953	613,0460631	7637,895867	8401,685453
646,3253055	6151,588501	736,1479944	3098,808234	835,1940639	4006,79753	614,5536956	7770,074604	8547,082064
646,7013647	6389,502866	736,2556825	3889,7147	835,1940639	3806,084107	616,061328	7549,776708	8304,754379
647,4628847	6685,948376	737,0094987	2942,598234	835,1940639	3605,370683	616,9497543	7806,940782	8587,63486
646,5603425	5934,728504	737,7633149	3493,863226	835,1940639	3404,65726	618,1814362	7608,522814	8369,375095
648,682391	6353,409663	737,5748609	3287,57443	835,1940639	3203,943837	619,076593	7864,487987	8650,936786
649,5688163	6737,60176	738,8940393	3045,04571	835,1940639	3003,230414	620,5088438	7641,252787	8405,378065
649,5688163	6535,479822	739,9219705	3903,399706	835,1940639	2802,51699	620,3957714	7864,487987	8650,936786
650,4713585	6158,746986	739,8363096	3622,096802	835,1940639	2601,803567	621,4188077	7430,486148	8173,534762
651,1536374	5879,385593	739,8363096	3426,958752	835,1940639	2401,090144	622,1672396	7174,640864	7892,10495
651,6371421	5675,759771	739,4594015	3312,663608	835,570972	628,1215717	622,6033761	6955,721704	7651,293874
650,8850236	6642,155289	742,0977583	3978,920666	836,8901504	2222,678212	623,3691577	6736,189773	7409,80875
650,8850236	6440,033351	742,0977583	3778,207242	836,7016964	1966,21106	623,0341282	7394,519144	8133,971059
651,8251717	6153,693938	741,9631483	3559,971219	836,7016964	1765,497637	624,4161247	6902,170832	7592,387916
652,5772902	5951,571999	742,4118484	3363,771192	836,7016964	1564,784214	625,1927838	6587,332398	7246,065637
653,7054678	5607,683979	743,3630927	3177,659936	836,7016964	1364,07079	627,1801176	6541,861386	7196,047525
654,0815271	5513,641133	743,2284827	2964,202804	836,7016964	1163,357367	627,5031817	6353,873849	6989,261234
655,8991467	5644,646093	744,1288743	2793,224702	836,9439944	945,9178252	629,4954103	6337,089247	6970,798172
657,6164838	5523,747229	743,4169367	3739,179632	837,0786045	4558,759444	630,1415385	6202,812435	6823,093679
659,7224155	5551,538996	743,7938448	3371,205023	837,0786045	4358,046021	632,1176139	6243,095479	6867,405027
661,9787709	5620,3166	745,3014773	2575,78516	837,0786045	4157,332597	633,1729567	5989,647996	6588,612795
661,9787709	5460,303399	744,7361151	3153,765481	837,0786045	3956,619174	634,2157358	6118,889427	6730,77837
664,3205942	5750,062552	745,4899314	2902,873702	837,0786045	3755,905751	634,992395	5787,775015	6366,552517
664,0470966	5538,906375	746,4322017	2380,64711	837,0786045	3555,192328	635,6605503	5934,25881	6527,684692
666,5769496	5847,448576	746,4322017	2635,255804	837,0786045	3354,478904	636,5651297	5590,174479	6149,191927
665,5513335	5682,076081	748,5051963	2346,730258	837,0786045	3153,765481	637,1681827	5732,843592	6306,127951
668,6135301	5840,886176	750,1635921	2665,362818	837,0786045	2953,052058	638,384568	5378,841087	5916,725196
669,258203	5655,607732	750,632035	2360,46957	837,0786045	2752,338635	638,8642693	5531,428374	6084,571211
670,0640442	5549,734336	752,0858235	2748,993411	837,0786045	2551,625211	639,6180855	5147,247494	5661,972243
672,13237	5645,581842	752,2742775	2534,899093	836,5132423	2401,090144	640,9372639	5335,608022	5869,168825
674,3081412	5799,980545	753,2165478	2355,093318	837,5026261	766,1120502	641,6910802	5085,237716	5593,761488
674,576755	5606,280354	755,1010884	2390,63632	838,3140255	520,3310296	644,1409829	5223,710679	5746,081747
676,3544895	5424,829978	756,1899341	2231,9705	838,2093288	1581,510332	643,9148381	5034,604168	5538,064585
676,2690215	5682,076081	758,2191465	2318,980107	838,2093288	1380,796909	646,2996385	5752,679939	6327,947933
678,1637815	5159,92774	760,275009	2492,323518	838,2093288	1180,083486	646,3485876	5449,903166	5994,893483
677,7732584	5412,580163	762,467929	2577,474667	839,980797	755,2400731	646,0255235	5259,517829	5785,469612
679,7663723	5038,654577	763,4684487	2467,994618	839,7977273	389,1770202	645,8998875	5064,256964	5570,682661
680,5937026	5191,509293	763,6569028	2974,796012	840,7346132	587,9788871	647,1562479	6022,377969	6624,615765
681,8158951	5538,906375	764,7979064	9188,853185	841,7145743	935,8821541	648,5696534	5671,300053	6238,430058
681,8158951	5092,553761	764,7122455	8907,550281	842,1130201	370,0614561	648,6638804	5475,479702	6023,027672
682,3714371	7034,149352	764,7122455	8706,836858	842,5437722	1142,449719	649,0407885	6024,895659	6627,385225
682,205385	5953,978213	764,7122455	8506,123435	842,5437722	665,7553386	649,4176966	5827,956334	6410,751968
682,7963352	7315,895084	764,7122455	8305,410011	844,0514047	360,5036741	650,642648	5523,036073	6075,33968
682,7474964	6648,280196	764,7122455	8104,696588	844,0514047	1107,603638	650,602265	5265,272549	5791,799804
682,6620284	6367,044873	764,7122455	7903,983165	843,8629506	945,9178252	651,2184799	5052,134752	5557,348227
682,6620284	6164,922934	764,7122455	7703,269742	843,8629506	745,204402	650,548421	5850,335803	6435,369383
682,4739988	5324,99399	764,7122455	7502,556318	845,2898171	207,5791611	652,2445075	5296,443952	5826,088347
683,2261172	5701,025013	764,7122455	7301,842895	847,0666696	214,1501363	653,3213879	5008,707926	5509,578718
683,2261172	5530,484627	764,7122455	7101,129472	848,197394	132,6103081	654,6944103	4864,240463	5350,664509
684,5423245	6941,127323	764,7122455	6900,416049	850,2703887	172,3348398	655,8879527	4941,169886	5435,286875
684,5154631	6016,539765	764,7122455	6699,702625			657,6068821	4872,251295	5359,476425
684,3542949	7315,895084	764,7122455	6498,989202			659,7826699	4881,025064	5369,12757
683,9782357	7147,460135	764,7122455	6298,275779			662,0441186	4907,600683	5398,360751
684,7303541	6675,842279	764,7122455	6097,562356			664,3055674	4974,739089	5472,212998
684,9183837	6484,949337	764,7122455	5896,848932			665,6247458	4910,398117	5401,437928
684,9183837	6282,827399	764,7122455	5696,135509			665,9639631	5182,308662	5700,539528
685,2317664	6091,934457	764,7122455	5495,422086			667,6977404	5069,851831	5576,837014
687,0807243	6532,672573	764,7122455	5294,708663			668,0746485	5257,279882	5783,00787
687,2553232	6281,223256	764,7122455	5093,995239			669,9905982	4970,542939	5467,597233
686,6858621	6076,213861	764,7122455	4893,281816			671,0899135	4834,86741	5318,354151
687,6362663	7227,083929	764,7122455	4692,568393			672,3714011	5007,748806	5508,523686
687,5507983	6939,723699	764,7122455	4491,854969			672,0321838	4826,475109	5309,12262
687,6636161	6756,691054	764,7122455	4291,141546			673,3513622	5246,090147	5770,699162
689,5773397	6557,937815	764,7122455	4090,428123			674,7082315	5039,639549	5543,603503
689,6191241	6326,33976	764,7122455	3889,7147			675,2359028	5162,16714	5678,383854
689,8071537	7315,895084	764,7122455	3689,001276			676,4522881	4763,914322	5240,305754
689,8071537	7113,773146	764,7122455	3488,287853			676,5550812	5011,105726	5512,216299
689,8071537	6911,651207	764,7122455	3287,57443			678,6280759	4725,7675	5198,34425
689,6191241	6709,529269	764,9006996	3103,587125			678,4934659	4562,717085	5018,988793
690,634484	6086,319958	764,9006996	2746,763262			680,8895246	4646,040643	5110,644707
690,8977254	5884,19802	765,6545158	2534,899093			681,8317949	4935,575019	5429,132521
691,358398	5656,810839	766,408332	9258,798772			682,1059099	5899,163735	6489,080108
691,3113906	5423,80916	766,408332	9058,085349			682,482818	6317,2529	6948,97819
691,2737847	6426,558555	766,408332	8857,371925			682,3971571	6085,320224	6693,852247
691,123361	7181,147125	766,408332	8656,658502			682,482818	5511,592026	6062,751229
691,123361	6979,025187	766,408332	8455,945079			682,3971571	5229,305546	5752,236101
691,123361	6776,903248	766,408332	8255,231656			682,5856112	5055,864663	5561,45113
691,9882972	5139,715546	766,408332	8054,518232			682,5856112	4664,223961	5130,646357
691,8754794	6170,537433	766,408332	7853,804809			682,9625193	4809,690508	5290,659558
692,8962116	4955,399588	766,408332	7653,091386			684,4324609	5843,621962	6427,984158
692,4395683	5884,19802	766,408332	7452,377963			684,0932436	6387,443052	7026,187357
692,6275979	5665,232586	766,408332	7251,664539			684,4701518	6165,886312	6782,474943
693,0036571	5384,507672	766,408332	7050,951116			684,6586058	6001,397217	6601,536938
693,653214	4662,279028	766,408332	6850,237693			684,7932159	5596,16898	6155,785877
694,507894	4856,744832	766,408332	6649,52427			684,6586058	5385,961827	5924,55801
695,2062897	4392,345617	766,408332	6448,810846			683,7163355	5128,597937	5641,45773
695,7864954	4533,349731	766,408332	6248,097423			686,9828726	5999,532261	6599,485487
697,4787619	4334,596491	766,408332	6047,384			686,9200545	5752,425627	6327,66819
699,396664	4391,864374	766,408332	5846,670576			686,6777565	5526,632773	6079,29605
699,5846936	4194,234034	766,408332	5645,957153			685,9777842	5397,151561	5936,866717
700,1487824	4006,148341	766,408332	5445,24373			687,4100351	6313,590805	6944,949886
701,841049	4073,522321	766,408332	5244,530307			688,239233	6559,485218	7215,43374
702,2797847	3876,079131	766,408332	5043,816883			689,3699573	6043,35872	6647,694593
704,6077704	3908,696692	766,408332	4843,10346			689,0468932	5790,390797	6369,429877
704,2854339	3748,44287	766,408332	4642,390037			689,6930214	6262,757441	6889,033185
706,8426367	4048,257078	766,408332	4441,676614			689,7468654	6588,85827	7247,744097
706,1657301	3802,342053	766,7852401	4234,272743			690,1237736	6353,873849	6989,261234
707,669967	4284,066007	766,9736942	4031,886708			690,5006817	5604,161647	6164,577812
708,3803011	4576,019918	766,7852401	3832,845896			690,3122276	5346,797757	5881,477532
708,7041299	4955,700365	766,7852401	3632,132473			690,3122276	5145,382538	5659,920792
708,2340558	3972,461351	766,7852401	3431,41905			690,6891357	4918,790418	5410,669459
709,7382927	4733,22587	766,7852401	3230,705627			691,2073844	4715,277124	5186,804836
709,7758987	5429,423658	766,9736942	3019,956532			690,7519538	5962,233146	6558,456461
709,8511105	5180,139934	766,7852401	2829,27878			692,1160022	4526,750082	4979,42509
709,1742039	4328,981993	766,8880333	2264,240083			691,631406	5716,058991	6287,66489
710,6408349	5752,81876	767,5390564	2548,279988			691,631406	5514,643772	6066,108149
709,5502631	4519,874935	767,7652013	1971,228896			691,631406	5313,228554	5844,551409
710,4904112	5020,968907	768,6697807	2150,198365			692,0083141	5078,244132	5586,068545
711,3279977	6240,973866	769,1974521	1778,878532			692,7621304	4310,348612	4741,383473
711,4305593	5985,258989	770,1774132	1536,907349			692,3852223	4843,259711	5327,585682
712,1826777	6511,618204	770,5543213	1798,949874			693,5159466	4088,325633	4497,158196
712,2453543	5552,942621	771,9591607	1306,289653			693,5159466	4541,136883	4995,250571
711,9946481	5269,410457	771,6850457	1564,784214			694,9858883	3905,000485	4295,500533
712,8810734	5775,91841	773,5695863	1131,995895			694,646671	4205,444852	4625,989337
713,5928998	6174,748306	774,1349485	1272,077138			696,1543035	3746,665743	4121,332318
713,4612791	5934,728504	775,7933442	1042,929313			697,3321413	3869,752821	4256,728104
713,6869146	6529,865323	777,7694196	1036,716755			699,2234124	3881,741823	4269,916005
713,3108554	6372,659371	778,4155478	883,7922418			699,7349306	3676,729904	4044,402894
714,4014272	5543,959423	780,556883	967,7904419			700,3474063	3504,687738	3855,156512
714,1166966	5265,801137	782,6153812	1064,859113			702,1848334	3587,771516	3946,548667
714,5643862	5027,051281	784,0099412	882,3585745			702,3104694	3375,539554	3713,093509
715,3791812	4786,002154	786,1960083	833,0165246			703,5417026	3349,430174	3684,373191
714,8150923	6035,789474	788,457457	926,4040202			705,3571434	3423,562164	3765,91838
714,8150923	5833,667535	789,3997273	1234,443371			706,9904119	3657,847227	4023,63195
716,0268387	4516,131936	789,6738423	2014,86886			707,8384552	3827,791318	4210,570449
715,5672108	5564,171617	789,5881814	1732,0454			706,8961849	3450,137783	3795,151561
715,5672108	5362,049679	789,5881814	1531,331976			708,5922714	4016,618085	4418,279893
716,1312996	5109,397256	789,5881814	1380,796909			708,8435435	4403,130159	4843,443175
716,8625259	4276,580009	790,9073598	964,7347087			708,8749525	4205,444852	4625,989337
717,3937842	4053,069505	791,661176	1175,901956			709,5973597	4798,500773	5278,35085
716,8834181	4806,214348	791,2842679	2100,020009			709,6287687	4616,66759	5078,334349
717,6355365	4570,405419	791,472722	1899,306586			710,4014304	5239,376307	5763,313938
718,5004727	3861,294285	791,472722	1698,593162			710,5521936	4990,964204	5490,060625
718,387655	4267,222512	791,8496301	1464,427502			709,9114498	4029,206536	4432,12719
720,0423156	3633,907104	791,8496301	1263,714079			710,9793562	5656,380407	6222,018448
719,8918919	3896,665624	792,9426637	860,6146203			711,2306283	5447,505366	5992,255903
721,5841584	3444,297476	793,9764688	730,8677289			710,476812	4524,352281	4976,78751
722,1106413	3617,06361	795,9442229	827,3144388			710,0999039	4239,014055	4662,915461
723,7987294	3432,533766	797,2120047	1208,974054			711,9844445	4805,494357	5286,043793
724,9686915	3632,784205	798,1942501	903,1732999			712,5498067	5833,551201	6416,906321
725,3447507	3399,782526	799,3877925	1288,803257			712,6251883	5241,054767	5765,160244
727,0370172	3833,502519	799,3877925	1090,87752			712,7382607	5019,498027	5521,447829
726,8489876	3627,169706	800,6315893	847,2337255			713,3843889	5615,351381	6176,886519
727,9771653	4119,841932	801,9992273	754,762184			713,3036229	5388,759261	5927,635187
728,2506629	4492,312852	803,9106899	761,9305206			714,1088357	4788,328287	5267,161116
728,1651949	4267,222512	806,1866351	791,5228843			714,5689573	4521,954481	4974,149929
729,4437963	3869,716033	807,8305344	981,0426743			714,2458932	4283,073634	4711,380998
730,6095799	4561,983672	808,4335874	803,7458171			714,6228013	5123,00307	5635,303376
730,4215503	4328,981993	809,9412199	1018,397673			715,2689295	4099,941643	4509,935807
730,4215503	4126,860054	810,506582	791,2012281			714,6228013	5481,074569	6029,182026
731,7377576	4781,884855	812,3534318	686,6629869			715,5650716	3889,334857	4278,268342
731,7377576	3934,095613	814,3784564	617,4776781			716,2058154	3695,192965	4064,712262
731,1736687	3732,441549	816,2858399	566,7924702			715,3766176	4843,259711	5327,585682
732,8122125	4471,750664	818,0070536	691,6808224			715,9419798	4574,706086	5032,176695
732,6779056	4244,764519	820,0742497	733,6247814			715,9419798	4373,290868	4810,619954
733,4300241	4806,214348	821,0600094	991,9146514			716,8842501	4082,357774	4490,593552
733,6180537	4604,092409	821,3341244	1759,415412			717,9521564	3746,665743	4121,332318
733,9941129	4060,889699	821,2484634	1475,578248			718,0688184	3514,878389	3866,366228
734,6626627	3801,219153	821,2484634	1274,864824			718,7149466	3380,601577	3718,661734
734,5582018	3542,952232	821,2484634	1096,452893			720,2387323	3247,044104	3571,748515
734,5582018	3349,252041	822,1069764	2103,736924			722,3494178	3198,36876	3518,205636
734,1821425	4351,439986	821,8138256	803,7458171			722,3494178	3022,130444	3324,343488
735,3729968	3157,423349	822,9068592	2815,897885			724,6965274	3172,428921	3489,671813
735,7908403	2908,513925	822,7560959	2551,625211			724,2967764	2985,763807	3284,340188
735,749056	3997,726594	822,7560959	2350,911788			726,181317	3414,703624	3756,173987
735,8744091	3745,074171	823,6146089	7489,547115			726,118499	3148,014955	3462,816451
735,8744091	3542,952232	823,5099122	7246,089166			727,3999866	3946,961989	4341,658187
737,6521436	3227,51951	823,5099122	7045,375743			727,7607415	3687,520005	4056,272005
737,7009825	2898,087	823,5099122	6844,66232			728,5145577	3450,137783	3795,151561
739,1563805	3959,445924	823,5099122	6643,948897			729,6452821	4071,16804	4478,284844
739,0709125	3672,085693	823,5099122	6443,235473			730,0221902	3860,161621	4246,177783
739,1837303	3489,053048	823,5099122	6242,52205			729,8875802	3634,7684	3998,24524
739,6350013	3258,718256	823,5099122	6041,808627			730,6413964	3364,816059	3701,297664
741,1392382	4054,994476	823,5099122	5841,095204			731,8577817	4168,823903	4585,706294
741,3272679	3857,364136	823,5099122	5640,38178			732,1490289	3782,472893	4160,720183
741,3272679	3655,242198	823,5099122	5439,668357			732,400301	3536,858224	3890,544047
741,3272679	3453,120259	823,5099122	5238,954934			733,1855262	3328,449422	3661,294364
742,0793863	3225,031266	823,5099122	5038,241511			733,6566614	4188,660251	4607,526276
742,5599064	2970,273406	823,5099122	4837,528087			733,8451154	3980,531192	4378,584311
743,3538093	2725,106981	823,5099122	4636,814664			733,8451154	3769,045212	4145,949733
742,8315048	3593,482717	823,5099122	4436,101241			734,4104776	3556,440259	3912,084285
743,0195344	3475,578253	823,5099122	4235,387818			734,3476596	2994,156108	3293,571719
743,5836232	3189,23884	823,5099122	4034,674394			735,0296838	3337,441173	3671,18529
744,5237713	2506,141547	823,5099122	3833,960971			735,2899299	2704,621731	2975,083905
744,1477121	3071,334376	823,5099122	3633,247548			736,6719263	3013,738143	3315,111957
744,7118009	2835,525447	823,5099122	3432,534124			737,5799323	2809,271179	3090,198297
746,0697926	2337,706599	823,5099122	3231,820701			737,2372885	2644,476909	2908,9246
746,7801267	2464,96856	823,6229846	3050,063546			739,0087567	3339,359413	3673,295354
748,2306408	2246,003127	823,133004	1874,217408			739,0464475	3094,30423	3403,734653
748,9529133	2455,611063	822,7560959	1614,962569			739,5929643	2902,540158	3192,794174
749,7886005	2671,301372	822,7560959	1414,249146			740,2525535	3530,330879	3883,363967
751,2928374	2373,265088	822,7560959	1230,261842			741,3832778	3220,748229	3542,823052
751,480867	2683,933993	822,5676419	1096,452893			741,9015265	2940,305511	3234,336062
752,0449558	2453,739563	823,7925933	8006,430641			741,5717319	3550,845392	3905,929931
753,5115868	2333,5893	824,4521825	7719,99586			742,4601582	2766,76472	3043,441192
755,6175185	2358,293092	824,2637284	2178,075229			742,8370663	2531,780299	2784,958329
755,5369344	2171,410506	825,0175446	8182,751808			743,1840611	2310,649834	2541,714818
757,7884059	2275,096436	825,1521547	2788,180317			742,5140022	3265,507166	3592,057883
758,4379627	2178,629147	825,0175446	2562,775957			743,8331806	2761,96912	3038,166032
759,5285345	2502,024249	825,0175446	2362,062534			745,1146682	2142,617323	2356,879056
761,8224958	2608,138266	825,8655879	7389,655018			744,5869968	2510,200097	2761,220107
761,5216484	2434,650269	825,7713609	7140,157082			745,3408131	2241,646472	2465,81112
762,9506734	2861,726439	825,7713609	6939,443659			746,1323201	1946,237485	2140,861234
763,1387031	3121,86486	825,7713609	6738,730235			747,7530251	2095,620439	2305,182483
764,0412452	9242,790898	825,7713609	6538,016812			749,2606575	2342,354082	2576,58949
763,8908215	8977,786579	825,7713609	6337,303389			749,8637105	2096,179926	2305,797918
763,8908215	8775,66464	825,7713609	6136,589966			751,1828889	2419,563249	2661,519573
763,8908215	8573,542702	825,7713609	5935,876542			751,371343	2213,672136	2435,03935
763,8908215	8371,420763	825,7713609	5735,163119			752,3136133	2050,72163	2255,793793
763,8908215	8169,298825	825,7713609	5534,449696			754,300947	2063,119347	2269,431282
763,8908215	7967,176886	825,7713609	5333,736273			756,2711486	1981,485149	2179,633663
763,8908215	7765,054948	825,7713609	5133,022849			758,2413501	2128,73188	2341,605068
763,8908215	7562,933009	825,7713609	4932,309426			760,4171379	2233,254172	2456,579589
763,8908215	7360,811071	825,7713609	4731,596003			762,6785866	2283,607976	2511,968774
763,8908215	7158,689132	825,7713609	4530,88258			763,2020701	2754,509297	3029,960227
763,8908215	6956,567194	825,7713609	4330,169156			762,9424223	2526,984698	2779,683168
763,8908215	6754,445255	825,7713609	4129,455733			763,8949719	8349,715559	9184,687115
763,8908215	6552,323317	825,7713609	3928,74231			763,809311	8065,903206	8872,493526
763,8908215	6350,201378	825,7713609	3728,028887			763,809311	7864,487987	8650,936786
763,8908215	6148,07944	825,7713609	3527,315463			763,809311	7663,072769	8429,380046
763,8908215	5945,957501	825,7713609	3326,60204			763,809311	7461,65755	8207,823305
763,8908215	5743,835563	825,7713609	3125,888617			763,809311	7260,242332	7986,266565
763,8908215	5541,713624	825,7336701	2922,945044			763,809311	7058,827113	7764,709825
763,8908215	5339,591685	826,022633	7995,976817			763,809311	6857,411895	7543,153085
763,8908215	5137,469747	825,9598149	7753,448097			763,809311	6655,996677	7321,596344
763,8908215	4935,347808	825,5829068	7586,186911			763,809311	6454,581458	7100,039604
763,8908215	4733,22587	826,5879951	2170,641399			763,809311	6253,16624	6878,482864
763,8908215	4531,103931	826,5251771	1916,032704			763,809311	6051,751021	6656,926123
763,8908215	4328,981993	826,7136312	1698,593162			763,809311	5850,335803	6435,369383
763,8908215	4126,860054	827,4297566	2692,124608			763,809311	5648,920584	6213,812643
763,8908215	3924,738116	827,3166842	2434,542381			763,809311	5447,505366	5992,255903
763,8908215	3722,616177	827,9699916	3938,034598			763,809311	5246,090147	5770,699162
763,8908215	3520,494239	828,0328096	3683,425904			763,809311	5044,674929	5549,142422
763,8908215	3318,3723	828,0328096	3482,71248			763,809311	4843,259711	5327,585682
763,9079151	2558,373395	828,0328096	3281,999057			763,809311	4641,844492	5106,028941
765,2070288	2894,477679	828,0328096	3081,285634			763,809311	4440,429274	4884,472201
765,5293653	3095,396511	828,2212637	2936,325939			763,809311	4239,014055	4662,915461
765,583088	9303,42748	828,4953787	7017,498879			763,809311	4037,598837	4441,35872
765,583088	9101,305541	828,4953787	6010,89065			763,809311	3836,183618	4219,80198
765,583088	8899,183603	828,4953787	5010,364646			763,809311	3634,7684	3998,24524
765,583088	8697,061664	828,9212359	7299,45345			763,809311	3433,353181	3776,6885
765,583088	8494,939726	828,8722868	6637,35982			763,809311	3231,937963	3555,131759
765,583088	8292,817787	828,7866258	6354,029507			763,809311	3030,522745	3333,575019
765,583088	8090,695849	828,7866258	6197,919067			765,0256962	2310,310751	2541,341826
765,583088	7888,57391	828,8722868	5633,792703			765,5053975	2851,486995	3136,635694
765,583088	7686,451972	828,7866258	5350,462391			765,3169434	2594,123105	2853,535415
765,583088	7484,330033	828,7866258	5194,351951			765,8351921	1950,014021	2145,015423
765,583088	7282,208094	828,8722868	4630,225587			765,5053975	8435,16444	9278,680883
765,583088	7080,086156	828,7866258	4346,895275			765,5053975	8233,749221	9057,124143
765,583088	6877,964217	828,8996983	4160,677821			765,5053975	8032,334003	8835,567403
765,583088	6675,842279	828,8722868	2221,664508			765,5053975	7830,918784	8614,010663
765,583088	6473,72034	828,7866258	1938,334196			765,5053975	7629,503566	8392,453922
765,583088	6271,598402	828,6520158	1729,655954			765,5053975	7428,088347	8170,897182
765,583088	6069,476463	829,7288961	2760,701694			765,5053975	7226,673129	7949,340442
765,583088	5867,354525	829,5404421	2518,172974			765,5053975	7025,25791	7727,783701
765,583088	5665,232586	830,0115772	1579,419567			765,5053975	6823,842692	7506,226961
765,583088	5463,110648	829,9173502	1011,149688			765,5053975	6622,427474	7284,670221
765,583088	5260,988709	830,3570763	3971,486835			765,5053975	6421,012255	7063,113481
765,583088	5058,866771	830,1058043	3699,036948			765,5053975	6219,597037	6841,55674
765,583088	4856,744832	830,1058043	3498,323524			765,5053975	6018,181818	6620
765,583088	4654,622894	830,1058043	3297,610101			765,5053975	5816,7666	6398,44326
765,7711177	4418,813966	830,2942583	3078,497947			765,5053975	5615,351381	6176,886519
765,9591473	4230,166823	829,9801682	2902,873702			765,5053975	5413,936163	5955,329779
766,1471769	4017,377338	830,4827124	1318,073964			765,5053975	5212,520944	5733,773039
765,9591473	3825,922946	830,4827124	6986,137406			765,5053975	5011,105726	5512,216299
765,9591473	3623,801007	830,4827124	5976,297996			765,5053975	4809,690508	5290,659558
765,9591473	3421,679069	830,4827124	4974,821644			765,5053975	4608,275289	5069,102818
765,9591473	3273,456314	830,4827124	7285,116776			765,5053975	4406,860071	4847,546078
766,1740383	2614,1538	830,4827124	6682,976507			765,5053975	4205,444852	4625,989337
766,1471769	2397,594581	830,4827124	6482,263083			765,5053975	4004,029634	4404,432597
766,01287	2183,441574	830,4827124	6281,54966			765,8823056	3769,045212	4145,949733
766,5232361	2004,5797	830,4827124	5679,40939			765,8823056	3567,629994	3924,392993
767,0873249	1839,353036	830,4827124	5478,695967			765,8823056	3366,214775	3702,836253
766,8992953	2987,116901	830,4827124	5277,982544			765,8823056	3164,799557	3481,279513
766,7112657	2869,212437	830,4827124	4675,842274			766,2592137	2941,00487	3235,105357
767,4633842	2464,96856	830,4827124	4475,128851			766,7868851	2292,000277	2521,200305
767,4633842	2262,846622	830,4827124	4274,415428			766,8873939	2023,446652	2225,791318
768,5539559	1641,321661	830,5769394	2309,096492			767,3480594	1739,973382	1913,97072
768,4035322	1925,976724	830,6711664	2049,841653			766,6361219	2694,830714	2964,313785
769,5317099	1429,093625	830,4827124	1865,854349			767,7668462	1515,113006	1666,624306
770,5658728	1580,685079	831,1988378	720,1152241			768,9352614	1330,242609	1463,26687
771,3911139	1332,711404	830,8596205	2635,255804			768,8975706	1654,185419	1819,60396
771,9223722	1143,957319	831,4249827	1614,962569			770,679318	1109,448805	1220,393686
773,9101138	1155,988387	832,0657265	1009,477076			770,5936571	1368,847192	1505,731912
774,5144947	965,8975161	832,8697971	1352,920045			772,8551058	1100,293568	1210,322925
776,4888056	965,8975161	832,9326152	557,0355677			772,8551058	918,4603845	1010,306423
777,9930425	872,3225445	833,4979773	791,2012281			774,9819445	918,0607511	1009,866826
780,0613683	920,9815297	834,5259086	2239,911183			775,6280727	783,7839388	862,1623327
782,1296941	1005,900816	834,4402476	1955,060314			777,5664573	811,2254302	892,3479733
783,2160874	829,2780576	834,4402476	1754,346891			778,9125578	721,4411331	793,5852464
785,1918906	819,1184893	834,4402476	1553,633468			780,5440315	855,2383854	940,7622239
785,8365636	710,8388794	834,6287017	1063,000655			782,4662629	894,682199	984,1504189
788,0440801	1031,740269	834,9517658	1316,28188			783,1662351	714,2477325	785,6725057
787,8243052	770,9942182	835,2797248	4873,514585			785,2930738	731,032334	804,1355674
788,7961985	1873,915013	835,1940639	4592,211681			785,2930738	591,1606545	650,27672
788,7107305	1589,106826	835,1940639	4391,498258			787,5110331	741,3613196	815,4974515
788,7107305	1386,984888	835,1940639	4190,784835			788,4967928	1028,959011	1131,854912
788,8987601	1218,549939	835,1940639	3990,071411			788,7709078	1602,305741	1762,536315
790,2294313	939,984447	835,1940639	3789,357988			788,6852469	1318,493388	1450,342727
790,5910267	1925,976724	835,1940639	3588,644565			788,6852469	1167,431974	1284,175171
790,5910267	1723,854785	835,1940639	3387,931142			789,9667345	803,2061206	883,5267327
790,5910267	1521,732847	835,1940639	3187,217718			790,5697875	1654,185419	1819,60396
790,9670859	1342,068902	835,1940639	2986,504295			790,3813334	1486,339403	1634,973343
791,1551155	1184,862949	835,1940639	2785,790872			790,8210595	1250,795495	1375,875044
791,869628	713,2450929	835,1940639	2585,077449			790,9466956	1044,344896	1148,779386
791,907234	971,5120144	835,3825179	2412,24089			791,9831929	703,0579981	773,3637979
793,9755597	741,3175844	834,7794649	631,4667955			793,8991425	598,6204774	658,4825252
796,1692385	1192,348947	835,9478801	766,1120502			795,6580471	717,2994782	789,029426
796,4199447	913,2615946	836,8901504	2183,650602			796,2503313	1025,961761	1128,557937
795,761841	751,1429564	836,7016964	1943,909569			797,7310417	1178,621708	1296,483879
797,736152	1381,37039	836,7016964	1743,196145			797,7938597	770,1964043	847,2160447
798,6763001	1178,546639	836,7016964	1542,482722			798,673312	999,5859586	1099,544554
798,3002408	907,8810337	836,8901504	979,3700624			800,1432537	715,9261926	787,5188119
799,8044777	788,1050702	837,2132145	1364,07079			802,1193291	675,882929	743,4712218
801,8728035	775,0045741	836,8901504	1154,994308			802,7654573	534,412716	587,8539876
801,8728035	612,1841237	837,0786045	4943,460172			804,8066351	642,5317077	706,7848785
804,1291589	686,576226	837,0786045	4742,746749			806,9275998	811,5984214	892,7582635
806,4709822	883,2112685	837,0786045	4542,033325			807,1537447	689,0708302	757,9779132
805,7274106	650,0819871	837,0786045	4341,319902			809,0382853	826,145076	908,7595837
808,45384	915,3670314	837,0786045	4140,606479			809,5498035	630,3247248	693,3571973
809,5820177	759,5647038	837,0786045	3939,893056			811,5420321	613,5401232	674,8941356
811,1489311	603,7623762	837,0786045	3739,179632			812,1881603	500,8435129	550,9278642
811,6127375	740,1946847	837,0786045	3538,466209			814,1265449	542,2055667	596,4261234
813,305004	576,8127844	837,0786045	3337,752786			815,2572693	458,282559	504,1108149
815,4109357	578,4971339	837,0786045	3137,039362			817,330264	550,5978675	605,6576542
817,7396101	687,3320239	837,0786045	2936,325939			819,6773736	740,1875712	814,2063283
820,0091144	955,1789284	837,0786045	2735,612516			818,8378964	563,1863186	619,5049505
819,6102637	690,7870998	837,0786045	2534,899093			820,4586013	1587,047012	1745,751714
820,3851737	1910,664456	836,7016964	2367,637907			820,3455289	1324,088255	1456,49708
820,2997056	1622,793816	838,3035559	736,8413427			820,3455289	1122,673037	1234,94034
820,2997056	1420,671878	838,3140255	455,2850128			820,4397559	957,6244548	1053,3869
820,4125234	1238,762133	838,2093288	1715,319281			821,2877992	1813,639133	1995,003046
821,9919722	2798,095459	838,2093288	1012,8223			821,8908522	2493,415495	2742,757045
821,8039426	2554,800533	838,3977829	1497,879739			821,8531614	2224,861871	2447,348058
821,8039426	2352,678594	838,3977829	1297,166316			821,9662338	2043,588174	2247,946992
821,8039426	2150,556656	839,9054154	370,9574982			821,0993451	697,4631309	767,209444
821,6159129	1050,11499	840,5178911	665,7553386			822,7577409	6676,138198	7343,752018
821,2398537	831,1495571	841,3376662	955,9534964			822,6069776	6409,822521	7050,804773
822,641529	7465,955311	842,1668641	1200,991134			822,6069776	6208,407302	6829,248032
822,556061	7181,147125	842,1291733	398,9737469			822,6069776	6006,992084	6607,691292
822,556061	6979,025187	842,8668363	680,6893731			822,6069776	5805,576865	6386,134552
822,556061	6776,903248	843,5668085	919,6339246			822,6069776	5604,161647	6164,577812
822,556061	6574,78131	843,6744966	1230,261842			822,6069776	5402,746428	5943,021071
822,556061	6372,659371	843,2975884	1063,000655			822,6069776	5201,33121	5721,464331
822,556061	6170,537433	844,0985182	406,5005002			822,6069776	4999,915992	5499,907591
822,556061	5968,415494	844,7513769	226,6947252			822,6069776	4798,500773	5278,35085
822,556061	5766,293556	846,7274523	223,3495015			822,6069776	4597,085555	5056,79411
822,556061	5564,171617	848,4486661	152,3564203			822,6069776	4395,670336	4835,23737
822,556061	5362,049679	850,1896226	236,2525073			822,6069776	4194,255118	4613,68063
822,556061	5159,92774					822,6069776	3992,839899	4392,123889
822,556061	4957,805802					822,6069776	3791,424681	4170,567149
822,556061	4755,683863					822,6069776	3590,009462	3949,010409
822,556061	4553,561925					822,6069776	3388,594244	3727,453668
822,556061	4351,439986					822,6069776	3187,179026	3505,896928
822,556061	4149,318048					822,6069776	2985,763807	3284,340188
822,556061	3947,196109					822,6069776	2784,348589	3062,783448
822,556061	3745,074171					821,8531614	1452,7702	1598,04722
822,556061	3542,952232					821,8531614	1251,354982	1376,49048
822,556061	3340,830294					821,8531614	982,8013571	1081,081493
822,556061	3138,708355					823,0309993	6981,198331	7679,318165
822,7440906	2992,731399					823,4236119	1898,494619	2088,344081
822,556061	2060,724683					823,926156	7155,338572	7870,87243
821,8039426	1740,69828					824,0517921	2515,794964	2767,374461
821,8039426	1538,576342					824,1146101	2275,215675	2502,737243
821,8039426	1336,454403					824,3030642	2157,723465	2373,495811
821,6159129	1218,549939					824,8213128	6664,388977	7330,827875
823,044938	7950,894841					824,6799723	6394,156893	7033,572582
823,4962091	7706,664165					824,6799723	6192,741674	6812,015842
823,8722683	8166,491575					825,0030364	5972,144054	6569,358459
824,1946048	2787,401176					824,6799723	5789,911237	6368,902361
824,0602979	2560,415031					824,6799723	5588,496019	6147,345621
824,0602979	2358,293092					824,6799723	5387,0808	5925,78888
824,785555	7445,830616					824,6799723	5185,665582	5704,23214
824,8124164	7169,918129					824,8684263	4977,536523	5475,290175
824,8124164	6967,79619					824,6799723	4782,835145	5261,11866
824,8124164	6765,674252					824,6799723	4581,419927	5039,561919
824,8124164	6574,78131					824,6799723	4380,004708	4818,005179
824,6243868	6386,134167					824,6799723	4178,58949	4596,448439
824,6243868	6184,012229					824,8684263	3973,257864	4370,583651
824,8124164	5974,029992					824,8684263	3752,260611	4127,486672
824,6243868	5779,768352					824,8684263	3550,845392	3905,929931
824,6243868	5577,646413					824,8684263	3349,430174	3684,373191
824,6243868	5375,524475					824,8684263	3148,014955	3462,816451
824,6243868	5173,402536					824,8684263	2946,599737	3241,259711
824,8124164	4969,034798					824,8684263	2745,184518	3019,70297
824,6243868	4769,158659					825,1511074	6937,138752	7630,852628
824,6243868	4567,036721					825,7730058	1983,163609	2181,47997
824,8124164	4361,733233					825,6222426	1710,13409	1881,147499
824,6243868	4162,792843					825,4876325	1491,135004	1640,248504
824,8124164	3952,810607					825,2453345	7176,319324	7893,951257
824,8124164	3750,688669					826,1337607	1328,084589	1460,893048
824,8124164	3548,56673					826,5226342	2523,254787	2775,580266
824,8124164	3346,444792					826,3760588	2264,025941	2490,428535
824,8124164	3144,322853					827,2806383	3946,961989	4341,658187
824,7748105	2943,323814					827,215536	3317,386844	3649,125528
824,8124164	2143,257808					827,1298751	3030,522745	3333,575019
825,1884756	7880,152163					827,1298751	2829,107526	3112,018279
824,6243868	7619,077992					827,5924441	5960,198649	6556,218514
825,7525644	1947,031093					827,5924441	4956,174303	5451,791733
825,5645348	1704,204041					827,9693522	6384,391306	7022,830437
825,1884756	8174,913323					827,8836913	6152,45863	6767,704494
826,4628985	2745,693475					827,9693522	5578,730432	6136,603476
826,3166533	2481,812055					827,8836913	5296,443952	5826,088347
827,1732326	3848,380939					827,8836913	5145,382538	5659,920792
827,0687717	3604,711713					827,9693522	4571,65434	5028,819774
827,0687717	3402,589775					827,8836913	4289,36786	4718,304646
827,0687717	3200,467836					828,0721454	4115,926977	4527,519675
827,0687717	2998,345898					828,0721454	3605,395347	3965,934882
827,2568014	2250,214					827,9693522	1953,2565	2148,582151
827,3508162	6995,868682					827,8836913	1670,97002	1838,067022
827,530299	5922,47869					827,8836913	1469,554802	1616,510282
827,3508162	4974,649297					828,3952095	1308,902187	1439,792406
827,9713139	6682,579677					828,7721176	2680,443913	2948,488304
827,8208902	6417,575358					828,6375075	2454,251425	2699,676568
827,8208902	6215,453419					828,6375075	2252,836207	2478,119827
827,9551971	5631,545597					829,1000766	932,4475524	1025,692308
827,8208902	5406,965665					829,4855508	3905,4201	4295,96211
827,8208902	5204,843726					829,3644018	3294,280769	3623,708846
827,9713139	4661,360292					829,3913238	3022,130444	3324,343488
827,8208902	4396,355972					829,1086427	2845,892128	3130,48134
827,8208902	4194,234034					829,6336219	5917,474209	6509,22163
827,8208902	4014,570089					829,6336219	4912,795917	5404,075509
828,0089198	2010,194198					829,5797778	6454,581458	7100,039604
827,7403061	1757,541775					829,5797778	6253,16624	6878,482864
828,0089198	1572,263332					829,2028697	6085,320224	6693,852247
828,5730087	7169,918129					829,5797778	5648,920584	6213,812643
828,7073155	2744,089332					829,5797778	5447,505366	5992,255903
828,5730087	2521,113543					829,5797778	5246,090147	5770,699162
829,0345359	994,9908254					829,2028697	5078,244132	5586,068545
829,2982657	3764,323879					829,5797778	4641,844492	5106,028941
829,1370975	3516,00264					829,5797778	4440,429274	4884,472201
829,1370975	3313,880702					829,5797778	4239,014055	4662,915461
829,1370975	3111,758763					829,2028697	4071,16804	4478,284844
829,2875212	2919,742922					829,5797778	3634,7684	3998,24524
829,2624506	2330,220601					829,2028697	3466,922385	3813,614623
829,5131567	1342,068902					829,8059227	2040,231254	2244,254379
829,5758333	6981,832436					829,5797778	1822,031434	2004,234577
829,5668795	5982,852776					829,5797778	1620,616215	1782,677837
829,5668795	4974,649297					830,1622722	627,272979	690,000277
829,5131567	6731,987262					830,14514	1402,416395	1542,658035
829,5131567	6529,865323					830,14514	1201,001177	1321,101295
829,5131567	6327,743385					829,956686	2594,123105	2853,535415
829,1370975	6170,537433					829,956686	2392,707886	2631,978675
829,5131567	5721,377569					831,0874103	464,5767846	511,0344631
829,5131567	5519,255631					831,0874103	949,232154	1044,155369
829,5131567	5317,133692					832,5008158	752,0130859	827,2143945
829,1370975	5159,92774					833,223223	484,8581781	533,3439959
829,5131567	4710,767877					833,5750039	2030,160493	2233,176542
829,5131567	4508,645938					833,5373131	1760,487895	1936,536684
829,5131567	4306,524					833,5373131	1559,072676	1714,979944
829,5131567	4104,402061					833,5373131	1357,657458	1493,423204
829,7011863	3955,617857					833,5373131	1156,24224	1271,866464
829,5131567	2083,182676					833,6503855	962,6598352	1058,925819
829,7011863	1896,500608					834,3767903	4354,980393	4790,478432
829,8892159	1669,955602					834,2911293	4071,16804	4478,284844
829,8892159	1488,045857					834,2911293	3869,752821	4256,728104
830,1524574	714,9294424					834,2911293	3668,337603	4035,171363
829,8892159	2667,090499					834,2911293	3466,922385	3813,614623
831,0173936	555,3373285					834,2911293	3265,507166	3592,057883
831,2430292	949,0540212					834,2911293	3064,091948	3370,501142
831,8948652	1252,236929					834,2911293	2862,676729	3148,944402
833,0712556	673,0798359					834,2911293	2661,261511	2927,387662
833,5745964	2141,573458					834,2911293	2459,846292	2705,830922
833,4617786	1875,446239					834,4042018	2271,858755	2499,044631
833,4617786	1673,324301					834,8026475	781,3861386	859,5247525
833,4617786	1471,202362					835,9872159	2079,395324	2287,334857
833,5960855	973,1161567					835,7987618	1822,031434	2004,234577
833,8848452	1256,447803					835,7987618	1620,616215	1782,677837
834,2993651	4758,746317					835,7987618	1419,200997	1561,121097
834,2138971	4474,958949					835,7987618	1217,785779	1339,564356
834,2138971	4272,83701					835,7987618	1016,37056	1118,007616
834,2138971	4070,715072					836,1756699	4423,644672	4866,009139
834,2138971	3868,593133					836,1756699	4222,229454	4644,452399
834,2138971	3666,471194					836,1756699	4020,814235	4422,895659
834,2138971	3464,349256					836,1756699	3819,399017	4201,338919
834,2138971	3262,227317					836,1756699	3617,983798	3979,782178
834,2138971	3060,105379					836,1756699	3416,56858	3758,225438
834,2138971	2857,98344					836,1756699	3215,153361	3536,668698
834,2138971	2655,861502					836,1756699	3013,738143	3315,111957
834,2138971	2453,739563					836,1756699	2812,322925	3093,555217
834,4019267	2274,075618					836,1756699	2610,907706	2871,998477
835,6912726	718,05752					836,1756699	2409,492488	2650,441736
835,8524408	2027,037693					835,6103078	2258,431074	2484,274181
835,718134	1808,07226					836,9564082	771,7949377	848,9744315
835,718134	1605,950321					836,8487202	541,6061167	595,7667283
835,6554574	986,4840098					837,8298778	380,4206575	418,4627232
836,2285001	1406,234596					837,3063943	1435,985599	1579,584158
835,9813754	1198,337745					837,3063943	1234,57038	1358,027418
836,0941932	4831,47959					837,3063943	1033,155162	1136,470678
836,0941932	4629,357652					839,0024808	275,0506589	302,5557248
836,0941932	4427,235713					840,1332052	538,9418942	592,8360836
836,0941932	4225,113775					840,4073202	927,8699338	1020,656927
836,0941932	4022,991836					840,3216593	680,6785294	748,7463823
836,0941932	3820,869898					841,2639296	331,9318086	365,1249894
836,0941932	3618,747959					842,583108	1016,37056	1118,007616
836,0941932	3416,62602					842,3946539	828,3830229	911,2213252
836,0941932	3214,504082					842,3946539	626,9678045	689,6645849
836,0941932	3012,382143					843,1484702	365,1280205	401,6408225
836,0941932	2810,260205					843,4715343	179,5382835	197,4921118
836,0941932	2608,138266					845,5983729	151,963581	167,1599391
836,0941932	2406,016328					847,8598216	133,7802626	147,1582889
835,9061636	2229,159632					850,1212704	89,02132521	97,92345773
837,347724	424,0984309
837,5715687	713,2450929
837,2223709	1707,011291
837,2223709	999,5845058
837,4104005	1488,045857
837,4104005	1285,923919
839,5727411	378,4806323
839,9353696	621,8089779
840,1681682	990,2270087
840,4188743	780,6190724
841,7350816	1179,248451
841,9231112	359,5317005
842,2454477	612,1841237
842,5677842	982,7410109
841,9231112	780,6190724
843,7281955	189,4124023
844,5555258	264,0852296
846,0221568	105,1949279
848,1280885	148,9880146
850,3844438	139,1626426
