# Supplementary material for: Fibered luminescent concentrator: A bridge between flashlamp devices and laser technologies for skin therapy
Source: PLoS One. 2024 Dec 18;19(12):e0311425. doi: 10.1371/journal.pone.0311425 (PMC11654970; doi:10.1371/journal.pone.0311425)
Supplement: S2 Data — (CSV) [file pone.0311425.s002.csv]

	Yellow Filter		Orange Filter		Red Filter		Green Filter		Flashlamp
343,7394773	-7,767101433	341,6722169	-6,094301738	341,8035858	42,15767731	342,7437338	43,93786232	341,6722169	-38,26190311
346,1134625	-7,767101433	343,9336656	-6,094301738	344,0599411	39,36024372	346,8803853	39,36024372	343,7452115	-42,92429243
348,4874478	-4,814828346	346,1951143	-6,094301738	346,3162965	39,36024372	351,0170368	39,36024372	346,1094534	-47,16282817
350,8614331	-19,57619378	348,456563	-6,094301738	348,653236	41,75804394	355,1536883	48,51548092	348,6450171	-43,1574119
353,376727	-18,31093389	350,7180118	-3,296868148	350,9095913	41,75804394	359,2903398	39,36024372	350,7180118	-41,0593367
355,4115715	-16,62392069	352,8937995	-12,19779321	353,0853626	39,36024372	363,4269913	45,46373518	352,9794605	-49,45163747
357,9833889	-4,814828346	355,3351362	-6,094301738	355,341718	39,36024372	367,5636429	39,36024372	355,1552483	-47,16282817
360,3573741	-13,67164761	357,5023579	-6,094301738	357,5980733	39,36024372	371,7002944	60,72246385	357,5292799	-38,66153648
362,7313594	-22,52846687	359,7638066	-14,48660251	359,8544287	39,36024372	375,8369459	50,04135379	359,9522607	-44,78924816
365,3031768	-12,93357934	362,0252553	-6,094301738	362,1107841	39,36024372	379,9735974	39,36024372	362,0252553	-14,4837176
367,4793299	-7,767101433	364,2867041	-6,094301738	364,3671394	39,36024372	384,1102489	45,46373518	364,2867041	7,895751114
369,8533152	-10,71937452	366,5481528	-6,094301738	366,6234948	39,36024372	388,2469004	56,14484525	366,5481528	0,90216714
372,3172241	-25,21235149	368,8365235	-1,298701299	368,8798501	47,75254449	392,3835519	39,36024372	368,8096015	31,67393662
374,511362	-20,38135917	371,0710502	-11,68916892	371,1362055	39,36024372	396,5202034	43,93786232	371,0710502	79,23030765
376,975271	-10,71937452	373,3324989	-6,094301738	373,3925609	39,36024372	400,6568549	50,04135379	373,3324989	94,61619239
379,4905649	-10,71937452	375,5939477	-6,094301738	375,6489162	39,36024372	404,7935064	46,98960805	375,5939477	86,22389162
381,7232415	-26,9568765	377,8553964	-3,296868148	377,9858557	41,75804394	408,9301579	50,04135379	377,8553964	153,3622978
384,0972268	11,42267363	379,928391	-20,78082808	380,161627	39,36024372	413,0668094	59,19659099	380,1168451	224,6968543
386,4712121	29,13631216	382,3782938	-6,094301738	382,4179823	39,36024372	417,2034609	60,72246385	382,3782938	286,2403933
388,8451973	150,1795087	384,6397425	-6,094301738	384,6743377	44,9551109	421,3401124	72,92944679	384,6397425	335,1954811
391,1292589	274,3091726	387,0896453	-9,824213191	386,9306931	47,75254449	425,4767639	72,92944679	386,9011912	463,8774262
393,3074104	473,4534118	389,351094	-16,5846777	389,1870484	42,15767731	429,6134154	72,92944679	389,16264	614,93884
393,5931678	396,6943115	391,4240887	-3,296868148	391,4702652	41,75804394	433,7500669	72,92944679	391,5097496	805,8001045
395,6614126	630,1922738	393,6855374	-6,094301738	393,6997592	39,36024372	437,8867184	74,45531966	390,4818184	630,3247248
397,3124114	913,9325564	395,9469861	-6,094301738	395,9561145	39,36024372	442,0233699	82,08468399	393,7711983	1023,999924
397,8795301	745,0625358	398,2353568	-3,696501518	398,1497934	37,49528799	446,1600214	80,55881113	393,3086293	806,5630409
399,6180547	1021,502652	400,4698836	-6,094301738	400,619249	34,32486326	450,2966729	75,98119252	395,3062423	1227,85654
401,9021163	1115,572808	402,7313323	-6,094301738	402,6397126	33,25675225	454,4333244	72,92944679	395,0047158	977,2064899
404,4343672	1284,147601	404,992781	-6,094301738	404,981536	39,36024372	458,5699759	69,87770106	396,8515656	1427,593298
403,4847731	1087,526214	407,2542297	-6,094301738	407,2378914	39,36024372	462,7066274	79,03293826	398,9622511	1546,484225
406,6500868	1429,989892	409,5156784	-11,68916892	409,4942467	39,36024372	466,8432789	72,92944679	401,2381963	1672,261143
408,8658064	1602,993095	411,7771271	-6,094301738	411,7506021	39,36024372	470,9799304	100,3951584	402,9540507	1957,834119
410,6858618	1813,785393	414,0385759	-6,094301738	414,0069575	39,36024372	475,1165819	91,23992119	402,9197863	1721,323825
411,2002252	1672,076285	416,3000246	-6,094301738	416,2633128	47,75254449	479,2532334	144,6454715	405,0304718	2263,466454
412,3512484	2034,400709	418,5614733	-14,48660251	418,6539751	39,36024372	483,3898849	236,1978436	404,8043269	2043,588174
414,2576305	2290,443303	420,822922	-6,094301738	420,7760235	42,15767731	487,6877047	399,0302767	404,0505107	1905,954442
413,9698747	2026,349056	423,0843707	-6,094301738	423,0323789	39,36024372	490,477155	776,5915882	406,6511767	2493,415495
415,9086293	2582,557305	425,3458195	-6,094301738	425,2887343	39,36024372	491,1845671	1345,507418	407,0119316	2898,643733
416,2449439	2354,051368	427,6072682	-3,296868148	427,4645055	41,75804394	492,7107815	2334,055054	406,5004135	2275,215675
417,8186084	2826,683451	429,7879509	-3,696501518	429,801445	39,36024372	492,4153064	1823,323607	408,1493865	3114,445752
417,7286847	2610,899127	432,1301656	-6,094301738	432,0578004	39,36024372	492,0392472	1617,112788	408,008046	2673,849962
419,4696072	3066,139637	434,3916143	-6,094301738	434,3141557	39,36024372	493,5972068	2975,466613	407,8195919	2443,061691
419,1135095	2788,035512	436,653063	-6,094301738	436,5705111	39,36024372	494,3297897	3561,074821	409,6622538	3511,681322
420,9839221	3546,501307	438,9145118	-11,68916892	438,889543	37,49528799	494,9725091	4716,047553	409,3900424	3265,507166
421,0126977	3262,761024	441,1759605	-8,891735327	441,0832218	39,36024372	494,8596914	4143,19532	409,2329973	2950,795887
421,0918305	3065,549182	443,5181752	-1,298701299	443,3395772	47,75254449	494,1702495	3911,008332	410,0810406	3942,486095
423,2679837	3591,053792	445,6988579	-6,094301738	445,5959326	39,36024372	495,7246276	6107,553186	410,9761974	3704,004881
423,126675	3390,299222	447,9603066	-6,094301738	447,8522879	39,36024372	495,4237802	5544,709548	411,8627881	4589,964815
425,6419689	3580,720836	450,2217554	-11,68916892	450,1086433	39,36024372	495,5491333	5203,42265	411,7771271	4306,152461
427,8181221	3609,505499	452,4832041	-6,094301738	452,3649987	39,36024372	496,5808855	7055,13924	411,7771271	4115,926977
429,0051147	3503,223667	454,7446528	-6,094301738	454,621354	39,36024372	495,8750513	6632,351727	410,8348568	3399,783978
431,0399592	3524,416771	457,0061015	-6,094301738	456,8777094	39,36024372	496,8277347	7995,261372	412,6775188	4895,478471
431,7182407	3344,749866	459,2675502	-8,891735327	459,1340648	39,36024372	497,2288645	8852,395024	411,9655812	3987,245032
433,7530853	3297,30262	461,5289989	-8,19237693	461,3904201	39,36024372	496,3639283	8448,445614	413,7473287	5456,660603
434,7422458	3091,381572	463,7904477	-6,094301738	463,6467755	39,36024372	497,1536527	7478,295645	413,6616677	5173,356874
435,7314063	2920,887801	466,0518964	-6,094301738	465,9031309	39,36024372	498,0561948	9658,86016	413,8501218	4994,321124
436,9579654	2694,153228	468,3133451	-11,68916892	468,1594862	39,36024372	497,8681652	9237,321886	413,2847596	4591,490688
436,9183989	2982,885536	470,5747938	-8,891735327	470,4158416	39,36024372	498,3319716	11064,60551	413,0963056	4239,014055
438,89672	2591,217306	472,9170086	-3,696501518	472,7348735	37,49528799	498,8835251	11669,41065	414,5662472	5895,654227
440,4793768	2439,667288	475,0976913	-6,094301738	474,9285523	39,36024372	498,432254	10381,47222	415,1316094	5648,920584
442,0620337	2174,499487	477,35914	-6,094301738	477,1849077	39,36024372	497,3040764	10042,98276	413,8501218	4725,7675
441,8642016	2469,190019	479,6205887	-6,094301738	479,441263	39,36024372	499,6105729	13141,4202	415,1693002	6340,446168
444,0403547	2121,559863	481,8192194	-7,959257464	481,8319253	39,36024372	499,1843725	12613,4246	415,3577543	6141,268896
445,2273474	1997,564393	484,1704081	-3,696501518	483,9539738	42,15767731	499,1843725	12244,16336	416,1115705	6648,536854
447,4035005	1993,135983	486,4049349	-6,094301738	486,2103291	39,36024372	499,3724021	12031,95804	415,1693002	5413,936163
447,6804655	1866,926309	488,6663836	-8,891735327	488,4666845	39,36024372	499,8559068	14091,66843	415,1693002	5212,520944
449,8674095	2073,048648	490,9278323	-8,891735327	490,7230399	39,36024372	499,7108554	13601,31829	416,7900051	7092,396317
451,4500663	2966,782228	493,270047	-3,696501518	492,9793952	39,36024372	501,0646686	15949,48404	416,7711597	6865,804196
451,8457305	3411,233522	495,4507297	-6,094301738	495,2357506	39,36024372	500,6886094	15385,28165	416,2623338	5924,18805
451,7558069	3160,021921	497,7121784	-6,094301738	497,492106	39,36024372	500,6886094	15016,02042	416,1115705	5615,351381
451,8457305	2560,978873	499,9736272	-6,094301738	499,7484613	39,36024372	500,6886094	14651,55478	417,5164099	7510,485482
451,7558069	2268,435449	502,4235299	-9,824213191	502,0048167	39,36024372	500,5005798	14406,97916	417,619203	7260,242332
451,7558069	2088,34679	504,3080705	-9,824213191	504,2611721	39,36024372	501,5582464	17254,0672	416,8653868	6320,304646
453,8240516	2883,045028	506,6772073	-1,298701299	506,5175274	47,75254449	501,2526982	16710,66572	416,4884786	6118,889427
454,1297921	3408,01286	509,019422	-8,891735327	508,7738828	39,36024372	501,365516	16420,17222	418,2702261	7962,143851
454,1297921	3195,449198	511,2808708	-8,891735327	511,0570995	41,75804394	502,4936937	18333,45695	418,3730192	7730,211175
454,2711008	2585,593929	513,6279804	33,5783928	513,4746231	52,4149338	502,1928463	17768,69507	417,619203	6639,212075
453,6022398	2330,433184	514,7587048	477,6073971	514,5002392	455,9235364	502,8446823	19075,33633	418,4672463	8924,015959
455,844337	2976,98099	514,8614979	212,1055182	514,6028008	190,4216576	503,2458121	19816,09675	419,0891447	9213,969951
455,712449	3319,444668	515,9922222	14,88645018	515,7309785	33,76537654	504,5598073	20655,78758	419,0891447	8609,724296
456,4498232	2649,547065	516,3691304	536,6078146	516,1070377	514,9239539	504,0731424	20236,83076	418,9383814	8345,646565
458,5720221	2947,458259	516,3691304	335,1925962	516,1070377	313,5087355	505,3768144	21872,76992	418,9383814	8166,610815
458,8777627	2696,515046	516,5575844	94,61330748	517,7993043	42,15767731	505,0132905	21355,8042	418,1845652	7025,25791
460,7712985	3028,434892	518,6305791	-20,78082808	520,0556596	39,36024372	504,6372313	21112,42747	418,1845652	6832,234993
460,8560837	2799,844604	520,5689637	-8,492101957	522,312015	39,36024372	506,8100179	22522,334	418,9383814	7512,011355
461,7573189	2603,026399	522,9650225	-6,094301738	524,541509	41,75804394	507,4576755	23368,75748	418,7499274	7293,811535
464,1113211	2802,528489	525,2264712	-6,094301738	526,8247257	39,36024372	506,1414682	23000,69515	419,6921977	7923,234093
463,8800888	2509,678335	527,4879199	-6,094301738	529,0810811	39,36024372	508,5569255	23983,2399	419,5037436	7696,641972
465,6831871	2276,111359	529,6686026	-3,696501518	531,3374364	39,36024372	510,8711362	24383,48809	420,9736853	8925,274804
466,0491765	2006,421212	532,0108173	-3,296868148	533,5937918	47,75254449	513,4456955	24690,12985	421,1998301	9235,230446
465,8018863	2876,603705	534,1915	-3,696501518	535,8501472	36,56281013	515,4417022	24934,79769	421,1998301	9056,194696
466,1975506	2664,040042	536,5337148	-3,296868148	538,1065025	25,37307577	518,6558836	24630,66645	420,634468	8714,907798
466,5932148	2427,858195	538,7951635	-14,48660251	540,3628579	39,36024372	522,702538	24528,09389	420,2575598	8502,302846
466,988879	1871,354718	540,9709513	-13,72366607	542,6192133	39,36024372	526,9892516	24488,23046	420,2575598	8216,96462
468,5319694	2210,570896	543,3180609	-3,296868148	545,0098755	39,36024372	529,4840017	24566,45869	422,6697718	8965,557848
468,8592916	2631,833427	545,5795096	-14,48660251	547,131924	47,75254449	531,4386832	24171,74388	423,5743513	9202,22073
468,7693679	2380,621826	547,8409584	-14,48660251	549,3882794	42,15767731	534,1000254	23945,79733	424,4035492	9467,417434
469,1110779	1844,381678	550,1024071	6,494149415	551,6446347	39,36024372	537,2666369	23519,89882	425,2411228	9682,81982
470,698231	2123,774067	552,3638558	37,2659189	553,9815742	41,75804394	535,6621176	24074,90964	425,1573654	9307,963719
470,813633	1679,949013	554,6253045	104,404325	556,1573455	39,36024372	540,9478389	23297,22311	427,316021	9892,373028
470,3520248	2664,040042	556,8867532	144,9671121	558,4137008	39,36024372	544,4850456	23044,59334	426,5393618	9654,845485
470,3520248	2451,47638	559,148202	237,2824205	560,6700562	39,36024372	547,2757114	22662,04113	428,5495385	10156,51857
472,4886115	1454,198531	561,4096507	393,9387016	562,9264116	44,9551109	550,4075978	22166,76547	428,5495385	9878,640172
473,3195064	1553,985362	563,3798522	631,7205567	565,1827669	44,9551109	549,3882794	22715,35692	430,0194801	10397,28436
474,7043311	1347,326246	563,2941913	413,5207367	567,5734292	39,36024372	553,8899295	21779,36855	429,8687169	10130,40919
475,6934916	1499,36831	565,2643928	862,1273596	569,545054	34,32486326	556,7590402	21389,3734	431,3763494	10798,43634
477,8696448	1552,509225	564,9902778	631,7205567	571,951833	39,36024372	558,4026403	20862,13944	431,4894218	10550,02423
479,606171	1924,003589	566,9090828	1158,146696	574,2081884	39,36024372	560,9476237	20224,84176	431,3763494	10331,82441
479,8762276	1626,526929	566,8748184	905,8690484	576,5500118	33,25675225	564,1762555	19676,35671	432,9216727	11181,12525
480,9162592	2148,573161	568,0055428	1415,001962	578,7208991	30,96794295	563,67853	20256,4128	433,6168588	10917,42051
481,6284548	2451,47638	569,1362671	1705,935055	580,9772545	30,96794295	566,9328887	19175,09712	432,6955278	10659,12414
480,8371264	1849,21267	568,1939968	1110,0817	583,2336098	68,73329641	569,0735335	18625,07864	434,5423776	11369,11279
482,3118748	3063,402075	569,8900834	1901,056048	585,4899652	91,11276512	571,4128148	18127,56583	435,9746284	11980,07228
482,2219511	2764,417327	569,5885569	1474,307554	587,7463206	102,3024995	572,8919811	17749,7258	435,8992468	11713,75661
482,4197832	2587,280942	571,3223342	2320,251471	590,0026759	208,6049759	573,6440995	17357,33912	436,0248828	11526,32856
482,024119	2168,058164	571,3223342	2078,553209	592,1735633	349,1124357	574,7096007	16945,65014	436,738724	12332,24374
483,9628736	3376,128311	572,048739	2754,209715	594,2247955	579,5192386	576,4211523	16529,58569	435,7107927	11389,25431
482,8154474	2362,908187	572,3399861	2465,438275	593,9512978	341,4830714	579,0969583	16198,73537	437,4925402	12734,769
484,6750692	3889,823828	571,2720798	1879,375938	595,7480253	880,4552763	580,4668884	15734,16158	438,2463565	13769,61598
484,7146356	3627,661978	573,5837829	3226,619954	595,831594	643,6058991	583,3714982	15331,25122	438,1606955	13487,3295
484,3321602	3038,978724	573,5837829	2981,564772	597,1854072	1254,565395	585,6779948	14929,16676	438,1606955	13285,91428
483,6067758	2841,176428	572,5284402	2184,296199	597,2104778	998,8799649	586,1908029	14510,73851	438,1606955	13084,49907
483,6067758	2628,612765	574,4129808	3497,691269	596,9597717	811,4519144	587,8186397	14081,61611	438,3491496	12911,05818
485,4268312	4293,694786	573,9104366	2880,857163	598,8024619	1674,180433	589,313234	13683,64276	437,5953333	12011,1238
485,3872648	3372,585583	573,2822564	2662,657343	598,6520382	1418,495003	590,3996274	13304,79033	437,2184252	11792,08475
487,1677537	4543,653908	573,2822564	2478,026726	598,5893616	1163,928547	591,2060655	12918,185	437,2184252	11607,45413
486,3764253	4032,418618	575,166797	3724,28339	600,2417431	1968,063548	592,2590313	12545,98646	438,3491496	12480,25341
485,9807611	3868,567462	575,7949772	4135,972366	600,6178023	2367,842239	593,6253798	12070,56263	437,9722415	12262,05359
485,9807611	3576,292426	575,8263863	3938,287059	600,0935985	1611,517921	594,9769139	11582,58848	438,9145118	12706,84553
488,0030449	4766,05848	574,7898889	3166,195389	601,9237535	2656,079623	596,2076532	11154,49637	440,4221442	13778,2626
486,7720895	4293,694786	576,5069148	4568,642095	602,6006601	2930,507858	597,3044926	10810,87828	440,4221442	13576,84738
489,1460748	5051,444879	576,7498111	4341,117496	601,8485416	2103,866233	598,9654209	10349,30174	440,4221442	13375,43216
489,8243563	5310,963742	575,5437052	3384,395209	601,4724824	1919,235616	600,7579699	10021,16278	440,3413782	13182,80887
489,3439069	4789,676665	577,3151733	4972,218514	602,0365712	2355,635256	602,8827045	9600,988253	439,8567821	13076,10676
491,1243959	5470,667657	577,4282458	4714,574881	603,3527785	3166,890997	604,6689858	9239,419961	439,4798739	12866,29925
490,5308995	5028,810785	576,8000656	3837,57945	604,0672911	3483,560479	605,7116955	8909,25922	442,7692539	13704,00345
492,0036497	5724,563143	576,2975214	3585,810427	603,2274254	2674,542685	609,2234809	8585,51986	442,1182308	13459,35517
491,1243959	5197,090351	577,4282458	4134,107411	604,8194095	3825,96635	612,3782	8390,462445	442,0240038	13243,95278
492,4432766	6781,476908	578,4458977	5563,036488	605,082651	4071,692917	616,1830345	8330,953403	444,0027714	13927,92529
492,5092206	6513,804148	578,3705161	5297,839784	604,7630006	3178,080731	620,4634734	8262,136537	444,5681336	14164,30843
492,5092206	6301,240486	578,5589701	5129,993769	605,9851931	4227,118327	621,3284096	7831,51826	444,6309516	13702,73189
492,5092206	6088,676823	577,8051539	4408,255903	605,6091339	3564,126567	622,9078584	7416,955556	446,2265293	14321,5242
492,9444512	5856,037704	579,1997139	6120,285259	607,0108092	4603,245989	624,6941397	7116,867225	445,6988579	14003,456
492,3113885	5498,222206	579,1243323	5846,136768	607,1133708	4357,198989	628,5487468	6921,046874	447,7299739	14596,97816
494,0918774	6980,263296	578,5589701	4978,932355	606,3612523	3899,818597	632,2717331	6733,059337	448,4228757	14956,74507
494,8172618	6779,508726	578,5589701	4718,771031	607,8278833	4980,746936	633,9003589	6302,598863	448,3372148	14343,34418
494,8832059	6543,326879	579,8572092	6470,896936	607,6774596	4311,041335	635,9571135	6034,819913	449,2417942	16035,23202
494,8832059	6330,763217	580,7450372	6811,810843	608,9936669	5279,885835	638,9279814	5784,169863	449,091031	15770,03531
494,8832059	6118,199554	580,2173658	5623,461054	608,6176077	4744,643541	643,456809	5677,78746	449,091031	15568,62009
494,6853738	5872,42282	579,8153305	5320,219253	608,2415485	4520,848854	646,7323165	6064,044866	449,091031	15367,20487
495,6250763	5688,64382	581,471442	7215,861978	609,7457854	5515,336495	648,0286148	6387,296545	449,091031	15207,75116
496,2115071	5488,100127	581,5742351	6937,135867	609,1816965	5024,3869	650,3259948	5819,061489	449,6563932	22920,27557
496,3999187	5187,249441	580,9711821	6251,205151	610,3953422	5860,565231	652,0353549	5509,614472	449,6563932	21916,92939
496,2680306	6525,61324	580,6319648	5935,654642	610,3098742	5209,017517	655,6692534	5344,281659	449,4051211	20988,18143
496,2680306	6313,049578	580,4435107	5818,162432	611,9645348	6155,669044	660,1377219	5328,035601	449,6563932	18895,70111
496,2680306	6100,485916	581,8569162	7989,670255	611,1748105	5548,066468	664,1669279	5429,615137	449,4051211	17966,95316
497,9825755	4986,494871	582,3280513	7723,214706	612,7542592	6451,078031	667,2828472	5597,161428	449,3737121	16984,82085
497,6528553	5338,799459	582,1395973	7491,027718	612,0021408	5838,440075	670,5420272	5366,606276	449,9956105	24528,24039
499,3254359	4723,653103	581,8883252	6604,24127	613,5063777	6677,670152	674,1676238	5453,039801	449,8448472	24263,04369
500,0268406	4842,817581	583,7328907	8579,992321	613,3183481	6182,524406	676,764912	5081,934105	449,8448472	24061,62847
501,1149172	4543,899931	583,6472297	8296,688592	614,9730087	6971,400679	680,5255043	5111,906608	449,8448472	23860,21325
503,1921543	4572,684593	583,6472297	8106,463108	613,8824369	6333,58582	682,4147542	5957,930452	449,8448472	23658,79803
505,3683074	4864,467583	583,0818676	7194,499758	614,9165998	6677,670152	682,3722237	6707,043204	449,8448472	23457,38282
505,4474403	4647,967557	582,7049594	6993,084539	616,4772456	7256,738905	683,1713496	6451,078031	449,8448472	23255,9676
507,2279292	5151,034891	584,5895	8906,529114	616,5148515	6982,590413	682,1371867	5438,407071	449,6563932	23093,71645
508,0300485	5520,766837	583,6472297	7882,668421	617,9814825	7572,289414	686,3521839	6130,771885	449,9794573	22673,30214
507,4125725	4854,626673	583,4587757	7664,468601	618,2697945	7298,700409	687,6652573	6728,583443	449,8448472	22450,30672
509,6127053	5974,880115	583,4587757	7463,053382	620,1728822	7612,267283	688,3958867	7046,531752	449,8448472	22248,8915
509,6414809	5710,785868	585,3433163	9124,728934	619,1472661	7474,938725	689,7658167	5981,109188	449,6563932	22086,64036
508,9292853	5214,80399	585,955792	9447,832514	622,3437695	7598,025803	690,5233075	5444,001939	449,9794573	21666,22605
510,4040338	6441,87604	585,3433163	8682,734427	622,3437695	7452,559256	690,0344305	6568,570242	449,8448472	21443,23063
510,5119422	6189,054108	584,9664082	8319,068061	624,5146569	7474,938725	691,0581473	5039,306546	449,8448472	21241,81541
509,3249496	5391,940375	586,2855866	9994,730781	626,565889	7386,438098	692,4036036	4562,410725	450,0333013	20687,92356
511,1845713	6913,541924	586,7253127	9734,569457	628,7367764	7360,243947	695,1333512	4137,765007	449,8448472	20436,15454
511,3032706	6654,03712	587,604765	10178,42892	630,9931317	7315,48501	698,3614562	4112,023917	449,8448472	20234,73932
510,9076064	5905,635892	586,7567217	9149,905837	632,6477923	7103,999031	700,6267654	3772,255626	449,8448472	20033,3241
512,2264871	7747,854298	588,3585812	10410,84903	633,0614575	7387,658797	704,199328	3754,352051	449,8448472	19831,90888
512,2924311	7488,054267	587,698992	9565,324725	634,6194172	7052,925886	707,0872701	4145,132004	449,8448472	19630,49366
512,4337398	7259,463979	587,2278569	9376,497957	635,1767907	6856,006543	708,6493622	4731,855273	449,8448472	19429,07845
512,2264871	7080,640581	588,999325	10893,82594	636,6340202	6702,847054	709,8276811	5337,699462	449,8448472	19227,66323
511,6989348	6419,331409	589,0370158	10645,41383	637,4237445	6823,696185	711,2280541	5649,013857	449,6563932	19065,41208
511,6989348	6206,767747	587,9816731	9880,036004	638,3262867	6473,027125	711,5029881	6170,676452	449,9794573	18644,99777
513,1736832	8219,681215	589,1123975	10182,15883	640,3946124	6501,431835	713,7888383	5129,29066	449,8448472	18422,00235
513,2024588	7942,704322	590,2431218	11120,23156	640,3946124	6350,370422	713,7261618	5964,324586	449,8448472	18220,58714
512,6221513	6779,508726	589,8662137	10450,71246	642,6509678	6396,528076	713,7261618	5595,063352	450,0333013	17666,69528
513,9849947	9017,331726	590,2431218	10853,54289	644,9073232	6483,248517	715,0172985	4577,916499	449,8448472	17414,92626
513,875088	8757,531694	590,2431218	10652,12767	645,3773972	6295,820467	716,8223828	3974,789817	449,8448472	17213,51104
513,875088	8544,968032	591,7130635	11350,3671	646,5619838	6998,256041	719,8371243	3554,685228	449,9956105	16673,04687
514,6664164	9544,017245	592,5045705	11174,5484	646,4115601	6730,82139	723,6917313	3559,548948	449,8448472	16407,85017
514,9301925	9259,418119	593,220696	11625,63456	646,5995897	6507,026703	727,5418615	3814,297056	449,8448472	16223,21955
513,6772559	7623,858829	594,2006571	11503,9462	648,4798858	7078,822128	728,4647908	4336,218237	449,2794851	14712,60541
513,6772559	7411,295166	595,5198355	11852,22668	648,4798858	6830,829641	731,5295973	3831,796791	450,0333013	15053,89231
513,6772559	7216,445143	594,9544733	11701,16527	649,315573	6631,978736	731,8710195	4543,228323	451,503243	15947,95209
515,5476685	10103,76822	597,5928302	11821,45491	650,3131746	6404,081147	732,4037701	4157,182487	451,1640257	15757,44686
515,5764441	9820,350005	597,5928302	11645,2166	651,1593078	6203,505158	734,498486	3214,300134	450,4102094	15551,83549
514,9631646	8420,972562	599,6658248	11620,0397	651,1123004	6568,570242	736,2427081	3616,878171	450,4102094	15350,42027
514,4685843	8190,695261	601,1734573	11448,46377	652,8900349	5968,902205	736,6144939	2952,251547	451,7922059	20997,50621
514,4685843	7916,133864	603,1118419	11419,42374	653,0678084	6212,736689	737,9067701	3987,098525	451,7922059	17976,27794
515,9721083	11001,84969	603,434906	11210,21568	654,7703311	5886,50507	739,8029003	3497,282627	451,7922059	16969,20184
516,2886397	11364,97928	604,5656304	11036,30855	655,4369815	6120,980867	740,2383373	3980,384685	451,5409338	24581,95112
516,2985313	10692,7467	606,035572	10845,15059	656,9924992	5843,78063	742,1186335	2977,784486	451,5409338	24380,5359
516,2490732	10440,32735	605,8848088	11088,52731	659,1121058	5785,797461	744,4039165	2457,633988	451,5409338	24179,12068
515,6555769	9058,663549	607,5432045	10673,94766	660,9972858	5717,351164	747,233039	2343,886035	451,7293878	23977,70546
515,2599127	8792,958971	607,9578035	10803,18909	661,9105725	5854,025776	749,8389082	2486,95008	451,5409338	23776,29024
517,1591009	11997,35618	608,7116197	10499,2013	663,7957525	5785,797461	753,8266108	2287,377876	451,5409338	23574,87503
516,4469054	9643,21362	610,7846144	10624,15334	665,9666399	5804,870872	757,8841934	2433,102648	451,5409338	23373,45981
516,0512411	9359,795404	610,6338511	10378,53867	668,2229953	5779,693969	762,1960178	2570,478156	451,5409338	23172,04459
517,4855239	11697,99569	612,3730129	10282,86644	668,2229953	5578,278751	763,5002867	2943,09631	451,7293878	22962,23707
518,0295622	12242,69007	613,0460631	10489,87653	669,1631433	5450,296164	763,5540095	8790,43187	451,5409338	22769,21415
517,0404017	10245,47733	614,7044588	10279,50952	671,2314691	5487,362159	763,5540095	8289,924377	451,7293878	22534,22973
516,8425696	10068,34094	616,2120913	10068,02354	673,2997948	5530,023022	763,5540095	7920,663143	452,106296	22355,19398
516,8425696	9855,777283	616,2497821	10350,00485	674,320527	5364,874531	763,5540095	7551,401909	452,106296	22153,77876
518,3263104	12557,10716	618,3227767	10087,04609	675,180091	5164,25858	763,5540095	7182,140676	452,106296	21952,36354
517,2382338	11024,87743	618,3227767	9902,415472	676,1829156	5292,940525	763,5540095	6812,879442	452,106296	21750,94833
518,6010772	13006,83676	619,9503345	9742,707446	676,9578255	4961,826113	763,5540095	6443,618208	452,106296	21549,53311
518,108695	11471,26112	620,5842255	10039,48972	677,624476	5108,309908	763,5540095	6074,356974	452,106296	21348,11789
519,0978556	13504,78682	621,1495876	9533,154239	678,5109013	4777,413478	763,5540095	5705,09574	452,29475	21191,46161
519,137422	13242,62497	622,0290399	9667,431051	679,6928017	4979,627963	763,5540095	5335,834507	452,106296	20743,87223
519,6616771	12718,74411	622,4687661	9278,587782	680,2568906	4743,244824	763,5540095	4966,573273	452,106296	20542,45701
520,0078833	13833,90622	623,4110364	9003,040573	681,4705362	6040,61823	763,5540095	4597,312039	452,106296	20341,0418
518,8208906	11910,55935	624,1648526	8778,546528	681,8954343	6323,994619	763,9300687	4214,148408	452,106296	20139,62658
518,8208906	11697,99569	623,9763985	9292,57495	681,8465955	5659,150013	763,9300687	3844,887174	452,106296	19938,21136
519,4143869	12326,82986	624,7302148	9091,159731	681,7611275	5376,863533	763,9300687	3475,62594	452,106296	19736,79614
520,7112863	14705,37787	625,6347943	8612,798588	681,7611275	5181,043181	764,5881723	3203,257633	452,106296	19535,38092
520,6013796	14431,80057	625,484031	8889,744513	681,5730979	5024,3869	765,8103648	2229,750744	452,106296	19333,9657
520,6013796	14219,23691	627,7454797	8610,001154	680,8209794	4890,110088	765,8103648	2758,465693	452,106296	19132,55049
520,6013796	14022,91074	627,5570257	8388,304542	683,7918473	5984,466108	767,3522077	1724,534238	452,106296	18931,13527
521,0761766	15566,65434	628,499296	8176,398948	683,453394	6333,58582	766,186424	4050,880011	452,106296	18729,72005
520,9970438	15276,15067	628,8762041	8019,742667	683,0773348	6165,739805	769,8932936	1358,150364	452,106296	18528,30483
520,9970438	15063,58701	629,0646582	8436,560271	684,1517897	5700,566562	773,0056314	1088,957327	452,106296	18326,88961
521,0629878	14874,64153	630,7607447	8201,57585	684,0174828	5483,166009	776,5593911	998,8799649	452,29475	18170,23333
520,2057154	13044,23222	631,2722629	8009,751832	683,883176	5302,531726	780,8527339	1018,970624	452,106296	17722,64396
520,7992117	13611,06865	633,3991015	7983,37603	686,3593062	5791,900952	785,3117219	908,5628233	452,106296	17521,22874
520,4035475	13327,65043	633,2106475	7802,102333	685,897779	5544,709548	788,462403	1848,147892	452,106296	17319,81352
521,7663909	15929,58711	633,7760097	7642,089132	685,7097494	5382,4584	788,7499777	1333,300435	452,29475	17163,15724
521,1948759	13823,63231	635,1979812	7476,786238	686,837927	6124,710779	789,4483734	949,325427	452,106296	16715,56786
522,6983999	16487,76355	634,906734	7882,668421	687,5900455	6371,351174	793,3880415	1303,800226	452,106296	16514,15265
522,5797006	16209,06897	636,2259124	7284,716991	688,5131	5814,789045	793,2626884	845,59495	452,106296	16312,73743
523,0652885	17055,56618	637,921999	7018,261442	689,0405597	6074,623396	796,7918596	1284,433378	452,29475	16156,08115
521,9862043	14576,46195	638,110453	7295,207367	689,0942824	6400,724226	797,7753992	933,9795056	452,6716581	15887,52752
523,5029171	16725,71676	638,9181133	6820,442923	689,4703416	6165,739805	801,3793001	776,4839946	453,6946945	21028,41119
522,7775327	15674,70754	639,4296315	7110,57675	689,8464009	5602,523175	805,6491392	882,786471	453,6946945	18007,18292
522,3818685	15453,28706	640,9372639	6892,37693	689,6583712	5348,889197	809,486958	785,076112	454,0764975	16980,05249
522,3818685	15240,72339	640,7488099	6668,582243	689,6583712	5147,473978	813,9459459	687,8562122	453,8023825	22344,00425
522,5797006	15028,15973	643,1987126	6653,196358	690,0814379	4927,875441	818,2272356	825,6542696	453,8023825	22142,58903
522,3818685	14833,30971	645,4601614	6704,94888	690,9745785	4741,146749	819,9628936	1851,048172	453,8023825	21941,17381
524,1403761	17850,13917	646,4024317	7026,653742	690,2224601	5897,18618	819,774864	1308,695735	453,8023825	21739,75859
524,1623575	17578,92368	647,1562479	7257,442013	691,1626082	4501,266819	819,9628936	1000,278682	453,8023825	21538,34337
524,3036661	17351,1769	647,0620209	6728,727065	690,9745785	5662,201759	821,9560075	2790,356436	453,8023825	21336,92815
523,7666933	16020,12349	648,6638804	6955,785425	690,9745785	5460,78654	821,9936134	2311,995292	453,8023825	20732,6825
524,9536859	18400,83651	648,8523344	7261,638164	691,1626082	5175,448314	822,6848461	7551,934754	453,8023825	20531,26728
524,9536859	18122,14193	649,4176966	7104,981883	692,4788154	4332,022087	822,5953082	7015,650992	453,8023825	20329,85206
524,3601896	16595,81674	650,2657399	6735,021291	691,726697	5057,956103	822,5953082	6646,389758	453,8023825	20128,43684
523,9645254	16303,5417	650,7745659	6952,801496	692,2907858	4755,833276	822,5953082	6277,128524	453,8023825	19927,02163
524,8877419	17189,22363	650,7996931	6483,951626	692,4788154	4554,418057	822,5953082	5907,86729	453,8023825	19725,60641
524,5580217	16923,51905	651,2483932	6295,324675	693,5532704	4137,200819	822,5953082	5538,606056	453,8023825	19524,19119
525,834938	19202,1371	652,8098697	6137,069861	694,1084054	4330,62337	822,5953082	5169,344823	454,1792906	19286,40933
525,7450143	18901,54202	652,0560535	6657,392508	694,659959	3946,815482	822,5953082	4800,083589	454,1792906	19084,99411
525,7450143	18688,97836	653,3752319	6262,954372	696,6530729	3913,246278	822,5953082	4430,822355	454,1792906	18883,5789
526,6262664	19601,49913	655,0336276	6007,828429	698,4581572	3773,934086	822,5953082	4061,561121	454,1792906	18682,16368
525,9428464	17956,81463	656,3904968	5781,795795	700,429782	3700,801179	822,5953082	3692,299887	454,1792906	18480,74846
525,5471822	17649,77823	657,1443131	5969,223845	701,0744549	3544,944165	822,5953082	3323,038654	454,1792906	18279,33324
525,5471822	17437,21457	658,8403996	5830,750883	703,1965034	3620,075238	823,159397	8089,255141	454,4054355	17693,55065
527,0902726	20129,68763	659,4057618	5969,223845	703,1965034	3452,229223	825,6933199	1914,440015	454,1792906	17473,67237
526,9320069	19899,41032	660,9133943	5834,947033	705,4528588	3634,062406	826,1490679	2983,379353	454,3677447	17263,86485
526,7341748	18494,12834	662,4210268	6019,57765	707,4898463	3943,178818	825,9798412	2456,342865	454,5023547	16674,00599
526,3385106	18216,61467	663,174843	5818,162432	707,2704784	3692,808512	826,9496782	7061,507487	454,3677447	16466,59628
527,8816011	20625,6695	664,8709295	5999,063137	708,1061656	4311,973813	827,0662346	5964,324586	454,0716026	16244,79975
527,7233354	20351,10811	665,6247458	5876,908537	708,9228599	4664,280904	826,9468507	4986,022097	453,8023825	16139,29655
527,3276712	19314,86025	667,0067422	6086,716056	709,3477579	4974,033096	826,9669967	3805,285324	456,3653577	17962,10427
527,1298391	19102,29659	668,9141257	5920,395914	709,1194363	4092,841515	826,4096232	3468,214558	456,406475	16944,95742
527,1298391	18889,73293	669,2053729	6036,362252	708,6493622	3916,603199	827,4840781	6507,026703	456,7148543	19210,87863
527,1298391	18677,16927	669,6630471	5693,47682	710,4270968	5363,130677	827,4840781	4460,166064	456,6291934	18925,5404
529,0002517	21078,17245	671,4668216	5778,998361	710,5296584	5099,917607	828,1108435	4168,372222	456,6291934	18724,12518
528,1189996	19677,98984	671,9783398	5647,918616	709,7775399	4442,520714	827,818353	5440,272027	456,6291934	18522,70996
529,4473009	21379,7644	674,1051785	5704,027141	711,1313531	4661,839507	828,9256385	981,1628855	456,6291934	18321,29474
528,5146638	20120,83081	674,9936047	5542,415406	711,4698064	4867,730619	828,6122558	1564,361183	456,4407393	18159,0436
528,3168317	19881,69669	675,801265	5717,454822	712,4099545	5440,645018	828,9465307	2140,543695	456,7148543	17599,55688
530,1872443	22393,81269	676,5173904	5375,048951	712,5979841	5242,58672	829,7404335	1650,681991	456,6291934	17319,81352
530,0973206	22095,9015	677,3088975	5132,091844	712,5979841	5041,171502	828,8002854	2943,09631	455,8753772	17179,94184
530,0973206	21883,33784	677,6858056	5415,331995	713,3709948	4670,045312	829,1763447	7122,462092	455,9696042	16621,85384
530,0973206	21670,77418	679,5165022	5204,325575	713,3501026	4417,343811	828,988315	6820,339265	457,5714637	19471,03995
530,2951527	21505,44688	679,4447102	4965,877665	713,8604687	4225,919427	828,988315	6081,816797	457,6656907	20578,82365
529,8429651	20759,78705	681,7187225	5410,296614	714,0395445	4811,781947	830,8686112	4957,248494	457,7599178	20335,44693
529,1081601	20519,38767	681,5177048	5160,765538	714,5588644	4041,28881	831,8463652	3973,670844	457,7599178	20134,03171
529,1081601	20306,82401	680,9837516	4978,932355	713,9141914	5259,371322	831,3700235	3463,418957	457,7599178	19932,61649
530,4929848	21015,36955	682,1059099	5934,12877	713,9141914	5057,956103	831,5050191	705,5798124	457,7599178	19731,20127
530,6908169	21227,93321	682,482818	6755,048372	714,8543395	4436,925846	833,6989517	1136,543144	457,9483718	17880,69895
532,5612296	22490,43254	682,3971571	6472,761892	716,0201231	3770,577165	833,877085	2189,467701	459,0252522	20755,06197
532,0756417	22202,18333	682,3971571	6271,346673	715,4184283	4285,864433	833,877085	1675,095957	459,0252522	19143,74022
532,2734738	22007,33331	682,3971571	6120,285259	716,1705468	4028,500542	834,1646597	4466,545731	458,8906421	18925,5404
531,8778096	21842,00602	682,9625193	5592,502789	716,9226652	3520,066987	834,0860068	2974,800557	458,8906421	18724,12518
531,4821454	21582,20598	682,9625193	5281,055182	717,2987245	3815,89559	834,5038504	2668,947818	458,8906421	18465,64232
533,8561306	22776,89249	684,4324609	5898,728519	718,7003998	3294,047069	834,2531442	4959,646294	457,9483718	18338,07935
534,6474591	23061,2948	684,0932436	6814,048789	718,4269021	3547,341965	834,6668094	3896,461677	457,9483718	18136,66413
534,0539627	22476,74473	684,0932436	6612,633571	720,2388239	3104,838834	834,2531442	3482,601359	457,9483718	17448,49546
535,3308791	23469,51365	684,4701518	6402,266565	721,435376	2955,684761	835,5548877	642,3147759	459,8329124	19554,03048
535,4387875	23205,95618	684,6586058	6204,208267	722,375524	3116,537192	836,2086522	1408,983729	459,6067675	19311,58624
535,4387875	22792,63795	684,6586058	6036,362252	723,5037017	2979,462946	838,3145839	1053,150177	460,2098205	20557,37666
536,2301159	23079,00844	686,4489194	5897,889289	724,819909	3142,833068	839,1419142	520,0101968	460,0213665	20296,28286
537,3731458	23743,26988	687,0057155	6201,156521	726,28654	3374,460569	841,2102399	1149,24202	460,0213665	20094,86764
537,4171085	23492,74843	687,2969627	6741,315516	725,9480867	3127,726927	841,7743288	777,8827113	460,0213665	19893,45242
536,6257801	23318,14256	687,2969627	6500,736227	727,349762	3785,378132	842,9562292	277,9413656	459,8329124	19725,60641
538,6041012	23959,76991	688,8045951	6920,351266	727,4523236	3513,772762	847,4152172	207,2062591	461,2274725	21948,44714
540,8461984	24097,54265	689,1643711	6297,286512	728,5805013	3358,981437	851,5518687	223,9908606	461,2651633	20902,76646
539,7910938	23938,11991	689,7468654	6728,727065	729,708679	3866,249394	855,6885202	237,7237164	461,1251688	19062,21501
541,6615064	24477,58072	689,3699573	6497,938794	729,5206494	3631,264973	859,8251717	281,9740296	460,9636368	18844,97431
543,3520717	24237,28358	690,4064546	6099,304507	730,8368567	3476,473647	863,9618232	397,9403675	460,5867287	18662,58164
544,0868767	24553,03622	690,3122276	5862,921369	730,648827	3253,611438	868,0984747	416,2508419	460,4925016	18442,98311
544,0115121	24333,7245	690,1776176	5645,520816	731,7770047	4017,310808	872,2351262	542,8982898	461,6146599	23895,30833
546,5173854	24632,88817	690,8237458	5492,061602	731,7770047	3815,89559	876,6941142	641,2080988	461,5289989	23608,44423
546,2799869	24434,10179	691,1602709	5209,720626	732,878321	3643,253974	879,4554634	1179,594175	461,5289989	23407,02901
548,6935385	24693,90182	691,0660439	4984,527222	732,7171528	3371,103649	880,2733922	2188,838278	461,5289989	23205,61379
548,4957064	24449,84724	690,8775898	6791,669321	733,8453305	3215,846085	879,8816638	1706,630663	461,5289989	23004,19857
551,1574475	24590,30387	690,8775898	6590,254102	733,4692713	2943,09631	878,8161627	744,3135083	461,5289989	22802,78336
550,0783633	24469,52906	690,8775898	6388,838884	733,4692713	3983,741605	881,1615847	3786,743387	461,5289989	22601,36814
553,4415091	24593,52453	691,8198601	6019,57765	734,3923257	2709,637761	881,0725181	3251,932978	461,5289989	22399,95292
555,8154943	24735,23364	691,631406	5885,300838	735,7256266	2579,429943	881,0725181	2882,671744	461,6420714	22218,67922
555,8154943	24537,43134	692,6593373	4718,008095	734,9735082	3312,357543	881,4754387	2547,459273	461,5499383	21650,24072
558,1894796	24611,23817	692,1967682	5432,116596	735,1615378	3028,697777	882,7647846	2238,143045	461,5289989	21392,87683
558,1894796	24398,67451	692,5736763	5129,993769	736,8538043	2786,440029	908,7128713	27621,03819	461,5289989	21191,46161
558,7264525	24203,82449	693,2332655	4987,324656	736,8538043	2557,050474	912,8495228	27633,24517	461,4159265	19466,00457
560,6030313	24024,91674	693,5159466	4464,903933	738,1700116	3258,646819	915,2939078	27608,06827	460,9636368	19278,01703
560,5634649	24274,67904	694,2697629	4660,024926	738,4207177	2987,855247			462,3684761	25552,40626
562,3043874	23805,26762	694,9858883	4168,236101	738,8845241	2839,03178			462,2828152	25270,11978
562,1461217	24079,82902	695,5889413	4408,255903	740,0503077	3413,065153			462,2828152	25068,70456
563,0033942	23481,50167	697,1479703	4159,538625	740,426367	3211,649934			462,2828152	24867,28934
563,7287786	23796,4108	699,3580225	4229,220153	740,426367	3010,234716			462,2828152	24665,87413
564,520107	23229,57437	699,2637955	3997,033165	741,241162	2773,385339			462,2828152	24464,45891
564,3222749	23672,41533	700,6772009	3859,958919	742,1186335	2561,246625			462,2828152	24263,04369
564,3222749	23459,85167	700,6772009	4173,271481	741,7425743	3211,649934			462,4712692	24089,60281
565,860969	22977,64706	702,5617415	3804,010247	742,1186335	2959,880911			461,9866731	20515,28195
565,9049317	23211,86073	703,6924659	3665,537284	742,7453989	2376,149769			461,9059071	20243,13162
567,0919244	22786,7334	705,5770065	3862,756353	743,1930884	2171,004639			461,9059071	20041,7164
567,4310651	22538,74246	705,4827794	3663,439209	744,3749889	2062,837207			461,9059071	19840,30118
568,278917	22328,39301	707,3587539	4089,348473	743,9989296	2506,69667			461,717453	19722,80897
568,5756651	22058,26002	708,2153633	4426,90546	746,4433146	2040,923977			463,6019936	22055,86859
568,6745812	22680,45157	707,7442281	3896,325556	748,8124877	2193,384108			462,8481774	21045,99506
569,8615738	21836,10147	708,9153355	4681,605128	748,8876996	2019,943225			462,4712692	20822,20037
569,4659096	22432,46063	709,6099233	5119,923008	750,5799661	2347,242955			463,9789017	23850,88847
570,6529023	21586,63439	709,6476142	4871,510905	750,8620105	2110,160458			463,7904477	23597,25449
570,0594059	22166,75606	708,9691795	4190,056083	752,2722326	2031,132959			463,7904477	23395,83928
571,4442307	21033,08319	710,3740189	5464,159926	754,1525288	2097,152392			463,7904477	23194,42406
571,7904369	21303,21618	709,8486318	4520,153246	754,4748652	1900,053214			463,7904477	22993,00884
571,0485665	21901,05148	711,1278351	6013,474159	756,5969137	1915,039465			463,7904477	22791,59362
572,4333912	21582,20598	711,1552466	5744,310185	758,2515743	2167,647719			463,7904477	22590,1784
573,2247196	20806,34862	711,7331724	5088,032265	758,2891803	1891,26128			463,7904477	22388,76318
573,0268875	21298,78777	710,8537201	4844,655542	760,3783982	2219,493488			463,6019936	22190,1454
573,0268875	21086,22411	712,570746	5508,579781	760,5455356	2057,708579			463,9250577	21795,70726
573,9261244	20419,54717	712,7382607	5306,232085	762,3506199	2466,413626			463,7904477	21583,10231
574,5655817	20105,41338	713,1151689	6106,857578	762,5704699	2098,70174			463,7635257	21366,50102
574,8073765	19866,93532	713,1151689	5905,44236	763,0753886	7505,456182			463,6019936	21229,22696
575,0052086	20696,52406	713,2659321	5690,59946	762,9899206	7223,169702			463,9789017	25622,59641
575,5987049	19660,2762	714,0197483	5103,138406	762,9899206	7021,754483			463,9789017	25421,1812
576,1042758	19405,39663	714,5151133	4835,064342	762,9899206	6820,339265			463,9789017	25219,76598
575,4008728	20448,53312	714,2997372	4604,875521	762,9899206	6618,924046			464,1673558	24984,78156
575,9943691	20129,68763	714,6228013	5415,331995	762,9899206	6417,508828			464,5442639	24800,15094
576,5878654	19846,26941	714,9458654	4413,051503	762,9899206	6216,093609			464,5442639	24598,73572
577,300061	19134,18114	715,6458377	4238,012087	762,9899206	6014,678391			464,5442639	24397,3205
577,9726902	18886,78066	715,5650716	4995,716956	762,9899206	5813,263172			464,5442639	24195,90528
577,3791938	19491,99664	716,0047978	4755,137668	762,9899206	5611,847954			464,732718	24033,65413
578,5661865	18661,42381	716,7711776	4054,10081	762,9899206	5410,432736			466,1375573	23779,34199
578,7640186	19155,43751	716,5073419	4408,255903	762,9899206	5209,017517			466,0518964	23496,54689
579,8850672	18297,31013	717,1355221	3876,743521	762,9899206	5007,602299			466,0518964	23295,13167
580,4455915	17997,40839	718,2890894	3652,948833	762,9899206	4806,18708			466,0518964	23093,71645
579,7531791	18818,87837	718,5803366	3955,071661	762,9899206	4604,771862			466,0518964	22892,30123
580,5445075	18535,46016	720,17363	3483,576945	762,9899206	4403,356643			466,0518964	22690,88601
582,019256	17686,81584	719,7110609	3720,087239	762,9899206	4201,941425			466,0518964	22489,47079
581,7315002	18181,18739	721,4071475	3319,121758	762,9899206	4000,526206			466,0518964	22288,05557
582,5228286	17975,70918	723,4801421	3359,218306	762,9899206	3799,110988			466,0518964	22086,64036
583,6702548	17447,84275	725,8672269	3528,463039	762,9899206	3597,69577			466,0518964	21893,61744
583,314157	17756,06006	724,7993206	3350,826006	762,9899206	3396,280551			465,8634423	21681,57197
584,1846183	17091,79862	727,3999866	3911,431697	762,9899206	3194,865333			465,8634423	21480,15675
585,6002169	16860,53723	727,7607415	4178,067081	762,9899206	2993,450114			465,7378063	21300,56152
585,094646	17419,50093	727,861699	3590,006578	762,9899206	2792,034896			466,8913736	26022,3751
586,2816386	16644,52925	729,6991261	3874,878565	763,1779502	2618,594013			466,8057126	25740,08862
585,6881423	17295,50546	729,9683462	4245,205488	764,6821871	2394,799326			466,8057126	25538,67341
586,2816386	16994,37361	729,6991261	4038,994669	764,8702168	2118,552759			466,8057126	25337,25819
586,8186114	16452,84237	730,3273063	3589,540339	764,6821871	7575,646334			466,8057126	25135,84297
587,072967	16186,18885	731,8577817	4411,307648	764,6821871	7374,231115			466,8057126	24934,42775
588,5657002	16004,02018	731,922884	3825,830229	764,6821871	7172,815897			466,8057126	24746,9997
588,2599596	16392,1099	732,2836389	4086,950673	764,6821871	6971,400679			466,6172586	24534,95423
589,464937	15701,27799	732,620164	3590,006578	764,6821871	6769,98546			466,6172586	24333,53902
590,4361128	15440,00183	733,6566614	4492,17891	764,6821871	6568,570242			466,6172586	24132,1238
590,0969721	15187,58248	733,6566614	4290,763692	764,6821871	6367,155023			466,6172586	23977,70546
590,0404486	15984,69621	734,0335695	3772,539119	764,6821871	6165,739805			467,3710748	23709,15184
591,5044062	14982,10427	734,0335695	4038,994669	764,6821871	5964,324586			467,3710748	23507,73662
590,831777	15772,13255	734,4104776	3275,295299	764,6821871	5762,909368			467,3710748	23306,3214
591,9622462	14721,96684	734,6527757	3000,747174	764,6821871	5561,494149			467,3710748	23104,90618
592,2166018	14484,94148	735,3527479	2820,012982	764,6821871	5360,078931			467,3710748	22903,49096
591,6231054	15524,14161	735,2773663	3569,025826	764,6821871	5158,663713			467,3710748	22702,07575
591,6231054	15311,57795	735,3527479	3736,871841	764,6821871	4957,248494			467,3710748	22500,66053
593,087063	14227,50327	736,8603804	3199,764592	764,6821871	4755,833276			467,3710748	22299,24531
593,544903	13985,58558	737,1834445	3051,100978	764,6821871	4554,418057			467,3710748	22039,08399
593,0079302	15019,30291	737,4257426	2836,098225	764,6821871	4353,002839			468,8787073	26058,99605
593,9405672	13767,96088	739,0841383	3669,733435	764,6821871	4151,58762			469,0671613	25871,568
593,4035944	14744,74151	738,9333751	3401,17981	764,6821871	3950,172402			468,8787073	25656,16562
593,9970907	14443,60966	739,4448932	3223,742594	764,6821871	3748,757183			468,8787073	25454,7504
594,6565311	13491,00954	738,9333751	3006,741674	765,0582464	3513,772762			468,8787073	25253,33518
595,6927945	13274,50952	741,0063697	3750,299522	765,0582464	3312,357543			469,0671613	25046,32509
595,7775797	13038,32767	741,1948238	3524,266888	765,0582464	3110,942325			468,8787073	24829,52399
595,1840833	13929,91414	741,5717319	3322,85167	765,246276	2920,716841			470,0094316	24686,85488
595,5797475	13664,20956	741,4371218	3106,250383	765,0582464	2708,111888			470,2607037	23931,08157
596,7667402	12827,73219	741,9109492	2954,709409	765,0582464	2506,69667			470,6124846	24353,68054
597,3206701	12482,70988	742,3255481	2780,149553	765,246276	1923,431766			470,7632479	24167,93095
596,9645723	13256,79588	743,2259397	2552,624955	765,7566421	1729,809399			470,7094039	23723,53864
598,3098306	12188,66348	743,0793644	3199,764592	766,9009366	1481,157516			470,4401838	23486,15642
598,349397	12784,43218	743,6447265	2897,641764	766,5624833	2103,866233			471,3286101	24967,99695
598,9711551	11852,3574	744,3985428	2338,155046	767,5026313	1617,112788			471,4793733	23225,75531
598,7450612	12512,82306	744,5869968	2612,303538	768,4051735	1284,777678			471,3286101	22953,84477
599,8001658	11635,01386	746,4715374	2332,560179	770,5111052	1247,851554			471,3286101	22752,42955
599,5363897	12300,2594	746,4715374	2153,524429	770,5111052	1063,220937			471,234383	22534,22973
599,9320539	12075,88664	748,8186471	2375,793244	772,6331537	1060,823137			472,2708804	24770,77789
600,5255502	11366,75065	748,5445321	2138,977775	773,2778266	897,7727223			472,1954987	24521,52655
601,3168786	11134,11153	750,6175268	2533,975398	775,3998751	956,9184611			472,8362425	24318,99236
600,7233823	11892,84571	750,9190533	2296,753029	775,3998751	775,0852778			472,8362425	24117,57714
601,1190465	11697,99569	752,3136133	2207,608145	777,6562305	836,6288167			472,8362425	23916,16192
602,2664727	10929,22378	754,1981539	2201,0808	779,9125859	866,0018694			472,8362425	23714,74671
601,9103749	11414,57747	755,3288783	2071,000138	782,0346344	895,3749221			472,8362425	23513,33149
603,3851233	10611,02242	757,4018729	2150,726996	782,6793073	739,5179078			473,6757197	23236,13125
603,6908639	10918,59559	759,6633216	2297,592259	784,8013558	702,3520044			473,5900588	22959,43964
604,9767726	10329,61711	762,0189974	2427,672921	787,1431792	907,581905			473,4016047	22755,78647
604,8778565	10652,89102	761,7363163	2276,611507	786,8696816	687,245863			473,2759687	22590,1784
605,4713528	10505,27736	763,206258	2850,64488	787,8952976	1609,483424			474,343875	24934,42775
606,2626812	10119,51368	763,0931855	2602,232777	787,8098296	1320,584828			474,343875	24733,01253
607,0540097	9829,206825	763,8949719	8518,957406	787,9978592	1138,751644			474,343875	24531,59731
606,6583455	9554,645428	763,809311	8235,145053	789,3285304	901,8305381			475,0348732	24341,37183
607,8453381	10032,91367	763,809311	8033,729835	789,5020962	1701,035796			474,9092372	24111,98228
608,8344986	9519,218151	763,809311	7832,314616	789,5020962	1499,620577			474,9092372	23910,56706
609,2301628	9719,972721	763,809311	7630,899398	789,8781554	1264,636156			474,9092372	23709,15184
611,2084839	9444,820869	763,809311	7429,484179	790,2542146	1052,031203			475,0976913	23496,54689
612,9530034	9152,062734	763,809311	7228,068961	790,9687271	727,5289067			475,9322735	23282,3434
613,7803013	9253,513573	763,809311	7026,653742	793,0746588	677,1751021			475,9861175	23042,56338
615,3233917	9039,178547	763,809311	6825,238524	794,0148069	616,7505366			475,6630534	24884,07395
617,5391113	9111,804465	763,809311	6623,823305	795,4164822	1032,70348			475,6630534	24682,65873
617,5391113	8916,954441	763,809311	6422,408087	795,443832	774,525791			478,1883378	23215,68455
619,7152644	9065,306163	763,809311	6220,992869	796,0831326	693,9597037			477,6229757	23000,84165
620,6864402	8858,982533	763,809311	6019,57765	797,3993399	1130,359344			478,6364397	23552,49556
622,0892497	8651,249863	763,809311	5818,162432	797,5873695	926,1466916			478,8667725	23982,74084
623,1575431	8337,718461	763,809311	5616,747213	797,7001873	740,956588			479,4321346	24284,02444
624,0675707	8083,675362	763,809311	5415,331995	799,709418	758,7003096			479,9705748	23704,35624
623,4740744	8651,249863	763,809311	5213,916776	800,354091	619,6278969			480,1482601	25112,34453
624,7458522	7821,239372	763,809311	5012,501558	802,4761395	615,0720764			479,9974968	24839,31501
624,4632349	8438,686201	763,809311	4811,086339	803,228258	555,486741			479,9974968	24637,89979
626,0458918	7665,190652	763,809311	4609,671121	804,8863373	761,0981098			480,1859509	24437,60354
625,6502276	8072,604338	763,809311	4408,255903	806,8384265	821,5226753			480,4600659	25932,34861
627,5889822	7411,295166	763,809311	4206,840684	808,6435108	693,9597037			479,6205887	23255,9676
628,0242128	7708,884294	763,809311	4005,425466	810,5614129	624,9563418			480,9020763	25562,17185
629,6068697	7384,724709	763,809311	3804,010247	812,0656498	501,8692638			480,7513131	25320,47359
630,6808154	7196,200984	763,809311	3602,595029	814,1339756	484,1521844			480,3744049	24011,27467
632,664275	7077,956696	763,809311	3401,17981	816,3903309	549,8918738			480,562859	24246,25909
634,9483365	7039,308757	763,809311	3199,764592	818,7595041	828,236516			482,3531726	25022,54691
634,7505044	6848,001461	763,997765	3031,918576	818,5123794	602,8432953			481,3166752	24850,50474
635,838581	6636,323481	764,3208291	2353,341114	819,3988047	1452,623693			481,3166752	24649,08952
636,5309934	6897,599649	765,5053975	2819,313624	819,3988047	1186,308015			481,3166752	24447,67431
637,717986	6447,673231	765,3169434	2561,949733	819,5868344	1052,031203			482,4473996	26005,28533
637,3223218	6685,035987	765,8823056	1985,678414	820,3389528	1743,929778			482,6358537	25807,22703
639,1028108	6257,94048	765,5053975	8604,406287	820,9782535	2211,287683			483,1473718	25622,59641
641,0151878	5986,823402	765,5053975	8402,991068	821,0158594	1962,87558			483,0127618	25393,20686
640,6854676	6254,004116	765,5053975	8201,57585	820,1509232	765,2942602			483,2012158	25219,76598
643,1159763	6014,448243	765,5053975	8000,160631	821,7406281	6019,25601			484,6711575	25028,42152
643,7942578	5870,208615	765,5053975	7798,745413	821,6551601	5734,935032			485,0857564	25723,30402
646,2247666	6007,981359	765,5053975	7597,330195	821,6551601	5533,519814			485,0857564	25521,8888
645,4334381	5834,781338	765,5053975	7395,914976	821,6551601	5332,104595			485,0857564	25320,47359
647,4117592	6316,985942	765,5053975	7194,499758	821,6551601	5130,689377			485,4626646	24749,79713
648,0951792	6760,721533	765,5053975	6993,084539	821,6551601	4929,274158			485,0857564	24489,63581
648,2030876	6490,185963	765,5053975	6791,669321	821,6551601	4727,85894			486,2164808	24296,61289
648,0052555	6047,345	765,5053975	6590,254102	821,6551601	4526,443721			486,0280267	24056,0336
649,7857445	6313,049578	765,5053975	6388,838884	821,6551601	4325,028503			485,9472607	23841,03085
650,1814087	6837,373278	765,5053975	6187,423665	821,6551601	4123,613284			486,2164808	25063,1097
650,3792408	6631,895071	765,5053975	5986,008447	821,6551601	3922,198066			486,781843	23615,15807
650,3792408	6428,188228	765,5053975	5784,593229	821,6551601	3720,782848			486,5933889	24850,50474
651,5662334	5984,756811	765,5053975	5583,17801	821,6551601	3519,367629			486,5933889	24649,08952
652,0937857	6277,622301	765,5053975	5381,762792	821,6551601	3317,952411			487,7241133	23432,20591
651,7640655	6631,895071	765,5053975	5180,347573	821,6551601	3116,537192			487,3472051	24346,9667
653,2388139	5744,602815	765,5053975	4978,932355	821,6551601	2915,121974			487,3472051	24145,55148
652,9510581	5994,204085	765,5053975	4777,517136	821,6551601	2713,706755			487,3472051	23944,13626
654,8502464	5576,162215	765,5053975	4576,101918	821,6551601	2512,291537			489,0432917	23720,34157
655,6076607	5720,907947	765,5053975	4374,686699	820,715012	1398,912968			489,5058607	23054,55238
657,5911202	5596,452383	765,5053975	4173,271481	820,715012	1197,49775			489,985562	23485,35715
659,796049	5599,189946	765,8823056	3931,573219	820,715012	1012,867133			489,6086539	23281,1445
661,1017409	5505,307661	765,8823056	3730,158	822,5577023	6474,576473			490,7016874	25936,46846
662,4469992	5634,026768	765,8823056	3528,742782	822,4072786	6232,878211			491,0624423	25684,93922
664,6231524	5685,691547	765,8823056	3327,327564	822,4072786	1742,9973			490,9278323	25454,7504
667,0870613	5854,105307	765,8823056	3125,912345	823,2937039	2358,033056			490,9278323	25253,33518
666,0079771	5693,07223	766,2592137	2925,6161	823,159397	2131,840569			490,9278323	25051,91996
669,3711229	5917,444984	766,4745898	2331,760912	823,159397	1930,42535			490,9278323	24850,50474
669,1732908	5686,429615	766,6361219	2147,929562	824,0055303	5993,697639			490,9278323	24649,08952
670,2943394	5604,504037	767,01303	1784,822682	823,7234859	5742,767846			490,9278323	24447,67431
671,8638074	5739,12769	766,6361219	2629,08814	823,7234859	5541,352628			490,9278323	24246,25909
672,7342687	5566,862555	768,4829716	1573,336703	823,7234859	5339,937409			490,9278323	24044,84387
674,9104218	5619,265403	768,3322084	1865,38877	823,9115155	5119,499642			490,9278323	23843,42865
677,086575	5654,102225	769,358236	1336,673821	823,7234859	4937,106972			491,5685761	23014,26933
677,086575	5405,225604	770,0282949	1554,873641	823,7234859	4735,691754			492,1527837	23621,03268
677,9966027	5200,633079	771,1967101	1256,107734	823,7234859	4534,276535			491,8701026	23440,59821
679,177943	5050,320203	773,0058691	1083,226338	823,7234859	4332,861317			491,8701026	23239,183
681,2410492	5081,951701	774,9281005	1019,864467	823,9115155	4115,220984			492,7181459	26012,8384
682,5179655	5552,973452	776,0588248	858,3126774	823,7234859	3930,03088			493,252099	25704,65447
682,625874	5285,658544	778,1318195	868,103695	823,7234859	3728,615662			493,189281	25443,56066
682,72479	7014,952504	780,3932682	897,4767477	823,7234859	3527,200443			493,189281	25242,14545
682,9136298	6005,4764	782,6547169	973,0074546	823,9115155	3301,167809			493,189281	25040,73023
683,309294	6664,101687	782,6547169	788,3768377	823,9115155	3099,752591			493,189281	24839,31501
683,2193703	6366,190494	784,7815556	768,3951692	823,9115155	2898,337372			493,189281	24637,89979
683,2193703	6206,767747	785,4276838	634,1183569	823,9115155	2696,922154			493,189281	24436,48457
682,8237061	5117,378978	787,4688616	772,1008604	823,8739096	2493,268988			493,189281	24235,06935
684,0106987	7186,922412	788,0660407	1017,766392	824,0995451	6535,001039			493,189281	24033,65413
684,2085308	5710,785868	788,7709078	1704,409182	824,0995451	6333,58582			493,189281	23832,23892
683,8128666	5498,222206	788,6852469	1420,596829	823,7234859	6165,739805			493,8996078	23023,56542
683,8128666	5303,372182	788,7983193	1232,609292	824,7263105	1738,33491			494,3469274	23560,48822
685,2259531	6965,923684	790,1928793	961,8177202	824,4756043	1455,560998			494,3200054	23334,29574
685,355957	5976,490446	790,5697875	1764,68116	825,5661761	2241,499965			494,8016102	22720,7253
685,3955234	6716,920536	790,5697875	1563,265942	825,4533583	1983,017102			494,6969135	22467,09132
685,5933555	6490,185963	790,9466956	1342,268688	825,5285702	1348,559164			494,6969135	22265,67611
685,5933555	6277,622301	790,9466956	1160,435505	826,1678708	4063,468462			494,6969135	22068,92328
685,5933555	6065,058639	791,8512751	792,8527314	826,2533388	3098,735342			494,5084594	25521,8888
688,1212102	6389,808678	793,3965984	635,4504681	826,1678708	2814,414365			494,5084594	25320,47359
687,5321102	6157,169559	794,3765595	722,357405	826,1678708	2612,999146			494,6969135	25043,52766
686,9781803	5994,204085	796,1605912	1092,364621	826,3559005	2461,937732			494,5084594	24917,64315
688,4817043	7014,509664	796,3176363	810,056948	826,6293981	5012,179917			494,5084594	24716,22793
688,363005	6738,176903	795,6580471	682,0743613	827,070413	5769,623208			494,5084594	24514,81271
688,297061	6584,658702	797,7310417	1280,725149	826,9199893	5505,545478			494,5084594	24313,39749
689,3521655	7274,014468	798,673312	1077,211856	826,9199893	5304,130259			494,6969135	24044,84387
690,5391582	6305,17685	798,484858	820,547324	827,0542962	4722,264073			494,5084594	23910,56706
690,895256	6929,484199	800,2228232	711,9136529	826,9199893	4498,469385			495,6391838	21906,90525
690,7369903	6643,704164	800,5578526	849,9203767	826,9199893	4297,054167			495,2622757	23037,76778
690,5391582	6442,949594	802,3396001	601,2030993	827,070413	3755,471024			496,0160919	22802,78336
691,3304866	6029,631362	804,5153879	642,910291	826,9199893	3491,393293			496,0160919	22601,36814
691,1326545	5778,688149	806,4855894	823,9805379	826,9199893	3312,357543			496,0160919	22399,95292
690,9348224	7269,586058	806,2114744	592,5564864	827,070413	1741,31884			496,0160919	22198,5377
692,121815	5560,219941	808,6613772	889,0844469	826,9199893	1477,241109			496,9754944	21559,19697
691,7826743	5293,250103	808,6613772	707,2512636	827,8064146	2247,734246			497,5237244	21889,70103
692,7944442	5058,923971	810,9228259	704,45383	827,6721078	2025,538092			497,5237244	21711,78426
692,5174792	6135,913193	810,9228259	539,4052482	828,2361966	1277,690846			497,8467885	21397,67243
692,7153113	5914,492711	813,0496646	578,9689518	827,9541522	970,905629			499,2712075	21203,66859
694,1001361	4805,422122	813,6957928	439,8965391	828,518241	4065,566537			499,7313291	20982,85299
693,3088077	5675,358591	815,8226315	553,3924162	828,518241	3054,294295			499,408265	21515,9639
693,3088077	5462,794929	818,1565625	674,3276221	828,2361966	2815,533338			501,2509269	20827,79524
694,2979682	4538,733453	820,4311898	1789,858063	828,2361966	2614,11812			500,5389893	21325,73842
694,1001361	5143,949436	820,3455289	1504,519837	828,1421818	2422,773662			501,8581678	21015,22329
695,2871287	4331,090246	820,3455289	1303,104618	828,6659786	5069,945104			502,2619979	20632,77416
695,4849608	4825,103942	820,3455289	1101,6894	828,6122558	5818,85804			503,2801393	20326,29169
695,6827929	4612,54028	820,3455289	900,2741813	828,6122558	5617,442821			503,9311624	20847,37728
697,661114	4349,049907	820,2109189	710,8479639	828,6122558	5416,027603			503,9311624	20998,43869
697,0676177	4191,841365	821,9662338	2655,943502	828,2361966	5259,371322			504,3080705	20051,97366
699,8372671	4417,690256	821,8531614	2388,508851	828,6122558	4811,781947			504,4337066	20604,00055
699,8655289	4195,004515	821,8531614	2187,093632	828,6122558	4610,366729			505,0618868	19836,10503
701,5781897	3950,050199	822,1044335	1988,475848	828,6122558	4408,951511			504,8734327	20335,44693
701,6177561	4222,840232	822,5441596	7101,251971	828,2361966	4252,29523			506,0041571	20033,3241
703,7939092	3915,803831	822,6069776	6847,617993	828,6122558	3804,705855			507,1348814	19752,18203
703,7939092	3753,428812	822,6069776	6646,202774	828,6122558	3603,290637			508,3032966	19559,99834
706,2439838	3879,468163	822,6069776	6444,787556	828,6122558	3401,875418			509,3963302	19803,93455
707,157055	3766,71404	822,6069776	6243,372337	828,2361966	3245,219137			509,9616923	19593,56754
708,2649148	4260,038873	822,6069776	6041,957119	828,7062706	1835,312608			509,9616923	19374,52849
708,3440477	3996,105659	822,6069776	5840,5419	828,6122558	1589,138452			511,0547259	19212,55709
709,1353761	4552,75675	822,6069776	5639,126682	829,2569288	818,6453151			512,5623584	19084,99411
709,8387791	4856,594855	822,6069776	5437,711463	829,1554525	552,2230685			513,3000214	19359,54224
710,0585926	5411,622195	822,6069776	5236,296245	828,988315	2171,004639			514,7244404	19125,42975
710,1245366	5149,853982	822,6069776	5034,881027	830,3045223	481,3547509			515,4268601	19440,26818
709,5310403	4222,840232	822,6069776	4833,465808	829,5524039	1415,69757			515,364042	18828,5627
711,0741307	5728,499507	822,6069776	4632,05059	829,5524039	1214,282351			516,2277898	18627,61372
710,7180329	4577,113003	822,6069776	4430,635371	829,3643743	1029,651734			516,4633574	19252,84013
711,8171002	6293,367757	822,6069776	4229,220153	831,5132841	761,0981098			516,3691304	19009,46341
711,7071935	6023,726815	822,6069776	4027,804934	832,1221419	541,0333341			517,4621639	18391,79007
711,5093614	5037,667604	822,6069776	3826,389716	832,6736955	1351,916084			517,1229466	18841,61739
711,1136972	4789,676665	822,6069776	3624,974497	832,5608777	1085,600406			517,4998547	18640,20217
712,6567876	6631,895071	822,6069776	3423,559279	832,6736955	888,6610815			518,9656085	18201,93758
711,5093614	5391,940375	822,6069776	3222,144061	832,8429221	1877,274112			519,5728494	18329,68705
713,399757	5826,90861	822,6069776	3020,728842	832,9369369	1639,492257			520,2135932	18000,70886
713,4876824	5628,122222	822,7954317	2864,072561	833,3984642	3971,534622			522,2112062	18164,63846
714,0317207	6348,476855	822,0416154	1806,642664	833,3129962	3687,213644			522,0227522	17925,92413
714,0416123	6079,22955	821,8531614	1571,658243	833,3129962	3485,798426			523,6919167	17892,08851
714,2790108	6679,131441	821,8531614	1370,243024	833,3129962	3284,383208			524,607265	18146,25533
714,7626004	5409,654013	821,8531614	1168,827806	833,3129962	3082,967989			525,6205115	17913,88669
715,2681714	5170,519893	821,7903434	973,0074546	833,3129962	2881,552771			526,9225577	18195,41023
715,2901527	4905,799407	823,5115571	7405,985737	833,3129962	2680,137552			527,8438887	17968,81811
715,2681714	5752,117691	824,2492201	2681,839744	833,3129962	2478,722334			528,7694075	18714,05442
716,2573319	4651,903921	824,1146101	2455,647257	833,3129962	2277,307115			528,6186443	18449,97669
715,4660035	6065,058639	824,1146101	2254,232039	833,4258139	2090,438552			529,1301624	18242,16734
717,0486603	4411,047642	824,1146101	2061,209121	834,8172331	693,9597037			530,3147308	18024,76678
716,2573319	5604,504037	824,9626534	7116,870976	835,0052627	1473,511197			530,3147308	18740,90978
716,455164	5303,372182	824,6799723	6878,949249	834,8172331	1219,877218			530,3147308	18539,49456
716,6529961	5002,240327	824,8684263	6674,17711	834,8172331	1018,462			530,5031849	18321,29474
717,6421566	4139,586131	824,8684263	6472,761892	834,2531442	872,9954534			532,3877255	18028,96293
717,4443245	4754,249388	824,8684263	6271,346673	835,1462849	1877,274112			534,8376282	18181,42307
718,6313172	3928,350992	824,8684263	6069,931455	834,4411738	1667,466593			534,6491742	17985,60271
718,2356529	4506,258449	824,8684263	5868,516236	835,1932923	4017,310808			536,9962838	18240,42348
719,0269814	4293,694786	824,8684263	5667,101018	835,1932923	3815,89559			536,7760128	17976,01151
720,8074703	3880,376554	824,8684263	5465,685799	835,1932923	3614,480371			539,1720716	18276,53581
720,4118061	3722,429944	824,8684263	5264,270581	835,1932923	3413,065153			539,2348896	18030,36165
722,093379	3540,865149	824,8684263	5062,855362	835,1932923	3211,649934			539,3605257	17931,05276
723,221022	3663,089255	824,8684263	4861,440144	835,1932923	3010,234716			541,5465928	18279,33324
724,3684482	3496,581053	824,8684263	4660,024926	835,1932923	2808,819497			541,094303	18056,09804
725,6543569	3682,574257	824,8684263	4458,609707	835,1932923	2607,404279			542,3757906	18484,94461
727,6236856	3865,3468	824,8684263	4257,194489	835,1932923	2405,98906			543,8457323	18187,01793
726,9402656	3656,0038	824,8684263	4055,77927	835,1932923	2204,573842			544,4487853	18388,43315
728,5229224	4112,129992	824,8684263	3854,364052	834,6292035	2070,29703			546,107181	18161,84103
728,8790202	4520,42936	824,8684263	3652,948833	836,406938	437,613062			547,8409584	18321,29474
728,5229224	4305,503879	824,8684263	3451,533615	836,32147	727,5289067			548,1664699	18084,78445
729,9077472	3903,994739	824,8684263	3250,118396	836,32147	1348,559164			549,698577	18007,18292
731,1936559	4594,826641	824,8684263	3048,703178	836,32147	1147,143945			550,4793152	18192,6128
731,0947398	4346,835702	824,8307355	2850,64488	836,32147	945,7287267			552,1377109	18030,92114
731,0947398	4134,27204	825,0568804	7474,243117	837,8257069	232,3831614			553,6291902	17853,7237
732,2534707	3949,544095	824,6799723	7295,207367	838,728249	489,1875649			554,4368505	18048,54497
733,0447991	4804,859784	825,7730058	1873,78107	839,4803675	861,805719			555,9067921	17750,61829
733,4687251	4583,017549	825,4337885	1575,854393	840,0820623	237,9780286			555,9444829	18035,95652
733,4687251	4370,453887	826,4807555	2621,628317	840,9684876	612,4344962			556,6982992	17540,81077
733,6006131	4163,794771	826,3760588	2371,724249	840,9147648	363,0632734			557,0752073	17834,5413
735,2096476	3974,849293	826,3760588	2170,309031	841,3982696	975,9410095			558,7712938	17577,17741
735,0513819	3691,431077	826,5016949	1496,127536	841,3042547	777,8827113			558,5828398	17349,88593
734,9665967	3463,684296	827,2806383	3981,927023	842,8272946	208,8847192			559,7135641	17188,33414
734,8535498	4789,676665	827,215536	3352,351879	842,3384176	458,9752821			560,4673804	17381,35706
735,0513819	4559,399364	827,1298751	3065,48778	844,9708322	149,8588705			561,8722197	17132,63978
735,6448782	4272,43842	827,2429475	2884,214083	847,2271876	155,4537377			563,0115102	16888,30939
735,9086544	3228,908293	827,5924441	5995,163684	849,4835429	169,4409056			563,4826453	17163,15724
736,3796832	3043,618011	827,5924441	4991,139338	851,7398983	163,8460384			564,5191427	16547,72185
736,6340388	3983,706112	827,9693522	6620,77156					564,8018237	16886,21131
736,4362067	3762,285631	827,8836913	6338,485079					565,3671859	16749,13707
737,4253672	3461,153776	827,8836913	6187,423665					566,4979103	16481,2828
737,9529195	2950,410532	827,9693522	5613,695467					567,586756	16305,2776
738,6343412	3244,65375	827,8836913	5331,408987					569,7016293	16307,14256
739,8892761	3994,173262	827,8836913	5180,347573					569,5131752	16129,22578
739,7993524	3691,431077	827,9693522	4606,619375					570,5967861	15975,64668
739,9180517	3493,038325	827,8836913	4324,332895					571,3977158	16156,08115
741,2721026	3335,190124	828,0721454	4150,892012					572,1138413	15805,28297
741,7776735	4089,987943	828,0721454	3640,360382					572,7168943	15504,83861
741,9755056	3886,2811	828,0344546	1981,20252					573,5514765	15309,65767
742,1733377	3673,717438	827,8836913	1705,935055					573,6591646	15736,46611
743,0545898	2971,61322	828,7721176	2715,408947					574,3101877	15008,62475
743,1059748	3362,463504	828,6375075	2489,21646					575,5437052	14800,25833
743,3603303	3124,594644	828,6375075	2287,801242					575,166797	15283,28187
744,613267	2719,14914	828,8259616	1540,187115					576,4231574	14936,4001
745,5364835	2490,840021	829,1000766	967,4125874					577,0136468	14553,1517
744,7451551	3018,312813	829,4855508	3940,385135					577,6166998	14389,50183
747,0795739	2277,882723	829,3644018	3329,245804					577,6166998	14830,09763
747,7126367	2478,046838	829,3913238	3057,095479					579,1243323	14578,3286
749,2952935	2283,196814	829,1086427	2880,857163					579,8781485	14371,31852
750,1765456	2625,392104	829,5797778	1273,731565					579,7435385	14158,71356
750,284454	2398,335465	829,6336219	5952,439244					580,3963972	13969,8868
752,064943	2646,326404	829,6336219	4947,760952					581,9092645	13834,21127
752,6584393	2420,477513	829,5797778	6690,961712					581,385781	14326,55958
754,7446688	2377,401164	829,5797778	6489,546493					581,7626891	14058,00595
756,9028372	2279,170987	829,5797778	6288,131275					584,0241379	13834,21127
759,0969751	2359,687526	829,2028697	6120,285259					583,9299108	13609,01786
760,9278213	2602,042308	829,5797778	5683,885619					585,3433163	13455,62525
763,2334646	2729,741538	829,5797778	5482,470401					586,0133752	13157,23234
762,7478767	2509,045705	829,5797778	5281,055182					586,8509488	12933,43765
763,9348693	3084,738957	829,2028697	5113,209167					586,6624947	12706,84553
764,8161214	9321,147465	829,5797778	4676,809527					586,8509488	13470,5449
764,7261977	9023,236272	829,5797778	4475,394309					587,2278569	13235,56048
764,7261977	8810,67261	829,5797778	4273,97909					588,6326962	12538,23658
764,7261977	8598,108947	829,2028697	4106,133075					587,9816731	13034,14526
764,7261977	8385,545285	829,5797778	3669,733435					588,1701272	12782,37624
764,7261977	8172,981623	829,2028697	3501,88742					589,7531413	12248,62591
764,7261977	7960,417961	829,8059227	2071,839369					590,0546678	12013,082
764,7261977	7747,854298	829,5797778	1856,996469					590,0546678	12580,96102
764,7261977	7535,290636	830,1622722	622,5653195					590,9969381	11857,12508
764,7261977	7322,726974	829,956686	2629,08814					590,9969381	12295,62279
764,7261977	7110,163312	829,956686	2427,672921					591,8449813	11632,63103
764,7261977	6897,599649	830,3335941	1543,683907					592,4291889	11367,43433
764,7261977	6685,035987	831,2758644	505,8360451					592,3161165	11909,57696
764,7261977	6472,472325	831,2130464	886,2870133					593,0699327	11097,20224
764,7261977	6259,908662	831,9668626	1331,078954					594,012203	10889,91241
764,7261977	6047,345	833,160405	654,1000254					593,4468408	11573,88493
764,7261977	5834,781338	833,6503855	2024,842484					594,7121752	10679,50545
764,7261977	5622,217676	833,5373131	1761,883727					594,012203	11456,39272
764,7261977	5409,654013	833,5373131	1560,468508					594,5775652	11204,62369
764,7261977	5197,090351	833,6503855	1017,766392					595,5198355	10487,08198
764,7261977	4984,526689	833,4744951	525,4180803					595,7711076	10829,76759
764,7261977	4771,963027	833,9613347	1307,300769					596,1480157	10223,65698
764,7261977	4559,399364	834,3767903	4457,083834					596,973624	10003,32578
764,7261977	4346,835702	834,2911293	4173,271481					597,215922	10466,10123
764,7261977	4134,27204	834,2911293	3971,856263					597,6556482	9733,173625
764,7261977	3921,708377	834,2911293	3770,441044					597,7812842	10147,1938
764,7261977	3709,144715	834,2911293	3569,025826					599,2512259	9524,485079
764,7261977	3496,581053	834,2911293	3367,610607					598,9120086	9856,260703
764,844897	3294,645574	834,2911293	3166,195389					599,9013924	9230,334937
765,7153583	2867,746885	834,2911293	2964,78017					601,1357665	9076,336218
765,5175262	2616,803673	834,2911293	2763,364952					600,7965492	9498,189204
766,4501632	3119,533604	834,2911293	2561,949733					602,3041817	8836,129921
766,7704628	2410,144557	834,2911293	2360,534515					602,4926357	9123,333103
766,3088546	9377,509042	834,4795834	2192,6885					604,1887223	8837,994876
766,3088546	9164,94538	835,6479986	749,2127674					604,3771763	8642,174525
766,3088546	8952,381718	835,9872159	1980,083547					604,3771763	8446,354174
766,3088546	8739,818056	835,7987618	1722,719657					605,3194466	8288,299176
766,3088546	8527,254393	835,7987618	1521,304438					606,450171	8101,337365
766,3088546	8314,690731	835,9333719	993,7883898					605,6963547	8636,579658
766,3088546	8102,127069	836,31028	1324,68482					606,450171	8368,026033
766,3088546	7889,563407	835,9872159	1118,474001					607,7693494	7874,978363
766,3088546	7676,999744	836,1756699	4525,748113					608,5231656	8065,903206
766,3088546	7464,436082	836,1756699	4324,332895					610,1815614	7842,668005
766,3088546	7251,87242	836,1756699	4122,917676					610,9730684	7629,503566
766,3088546	7039,308757	836,1756699	3921,502458					612,4053193	7810,777262
766,3088546	6826,745095	836,1756699	3720,087239					613,0460631	7637,895867
766,3088546	6614,181433	836,1756699	3518,672021					614,5536956	7770,074604
766,3088546	6401,617771	836,1756699	3317,256803					616,061328	7549,776708
766,3088546	6189,054108	836,1756699	3115,841584					616,9497543	7806,940782
766,3088546	5976,490446	836,1756699	2914,426366					618,1814362	7608,522814
766,3088546	5763,926784	836,1756699	2713,011147					619,076593	7864,487987
766,3088546	5551,363122	836,1756699	2511,595929					620,5088438	7641,252787
766,3088546	5338,799459	836,1756699	2310,18071					620,3957714	7864,487987
766,3088546	5126,235797	835,6103078	2159,119297					621,4188077	7430,486148
766,3088546	4913,672135	837,3440851	524,2991068					622,1672396	7174,640864
766,3088546	4701,108472	837,4948484	849,9203767					622,6033761	6955,721704
766,5066867	4435,403895	838,0602105	315,6105611					623,3691577	6736,189773
766,7045188	4240,553871	837,4948484	1420,596829					623,0341282	7394,519144
766,9023509	4020,904753	837,4948484	1219,18161					624,4161247	6902,170832
766,7045188	3815,426546	839,7186063	524,2991068					625,1927838	6587,332398
766,7045188	3602,862884	840,4073202	962,8349688					627,1801176	6541,861386
766,7045188	3390,299222	840,5101133	704,45383					627,5031817	6353,873849
767,2414917	2173,119203	840,6985674	304,4208267					629,4954103	6337,089247
767,2980151	2864,794612	841,9639018	499,8415446					630,1415385	6202,812435
767,4958472	2557,758211	842,583108	1051,335595					632,1176139	6243,095479
768,0014182	1971,239958	842,3946539	863,3480579					633,1729567	5989,647996
768,880672	1745,145044	842,3004269	665,2897597					634,2157358	6118,889427
769,6720004	1583,508093	843,045677	247,2005942					634,992395	5787,775015
769,4741683	2079,489971	845,0868548	219,2989189					635,6605503	5934,25881
771,2546572	1402,435343	845,732983	89,81770705					636,5651297	5590,174479
771,6503214	1512,653538	847,8598216	115,5940594					637,1681827	5732,843592
773,4308104	1201,188728	850,1212704	123,9863602					638,384568	5378,841087
775,663487	1115,361932							638,8642693	5531,428374
776,3417685	961,0002244							639,6180855	5147,247494
778,4845214	955,4790903							640,9372639	5335,608022
780,467981	890,1456703							641,6910802	5085,237716
781,5419267	1036,599503							644,1409829	5223,710679
783,7180799	1052,098937							643,9148381	5034,604168
783,7180799	866,1057323							646,2996385	5752,679939
785,9507565	847,1268339							646,3485876	5449,903166
786,629038	743,3755226							646,0255235	5259,517829
788,9516383	1217,963007							645,8998875	5064,256964
788,720406	905,3287891							647,1562479	6022,377969
789,7429667	1891,08127							648,5696534	5671,300053
789,653043	1595,317185							648,6638804	5475,479702
789,8508751	1412,276253							649,0407885	6024,895659
789,6134766	843,0780023							649,4176966	5827,956334
791,433532	1172,158042							650,642648	5523,036073
791,2356999	1955,494501							650,602265	5265,272549
791,2356999	1742,930839							651,2184799	5052,134752
791,6313641	1521,510358							650,548421	5850,335803
791,0378678	1353,230792							652,2445075	5296,443952
792,0270283	913,3421017							653,3213879	5008,707926
793,0161888	735,2216255							654,6944103	4864,240463
795,192342	843,9636842							655,8879527	4941,169886
796,7749988	1242,520551							657,6068821	4872,251295
797,4250186	953,4086651							659,7826699	4881,025064
798,3576557	1412,276253							662,0441186	4907,600683
799,2337693	1186,216486							664,3055674	4974,739089
799,7990039	933,1645068							665,6247458	4910,398117
801,681235	791,7084505							665,9639631	5182,308662
803,755646	763,6196809							667,6977404	5069,851831
804,2926188	615,1625199							668,0746485	5257,279882
806,2709399	834,221183							669,9905982	4970,542939
806,0731078	626,9716123							671,0899135	4834,86741
808,2775227	1009,0801							672,3714011	5007,748806
808,8427573	833,6307284							672,0321838	4826,475109
810,6232462	848,3920938							673,3513622	5246,090147
811,2167425	642,471046							674,7082315	5039,639549
813,3928957	600,4011545							675,2359028	5162,16714
815,8568046	589,9340045							676,4522881	4763,914322
818,1408662	688,9693471							676,5550812	5011,105726
820,1851313	951,7216519							678,6280759	4725,7675
820,0796209	711,9970772							678,4934659	4562,717085
821,029215	1813,785393							680,8895246	4646,040643
820,9105157	1536,271723							681,8317949	4935,575019
820,9105157	1323,708061							682,1059099	5899,163735
821,0094317	1149,523949							682,482818	6317,2529
821,8996762	2099,417814							682,3971571	6085,320224
822,5830962	2763,88055							682,482818	5511,592026
822,4931725	2463,285472							682,3971571	5229,305546
822,6910046	2321,576364							682,5856112	5055,864663
821,7018441	910,3898287							682,5856112	4664,223961
823,3744246	7933,042337							682,9625193	4809,690508
823,284501	7629,763375							684,4324609	5843,621962
823,284501	7417,199713							684,0932436	6387,443052
823,284501	7204,63605							684,4701518	6165,886312
823,284501	6992,072388							684,6586058	6001,397217
823,284501	6779,508726							684,7932159	5596,16898
823,284501	6566,945064							684,6586058	5385,961827
823,284501	6354,381401							683,7163355	5128,597937
823,284501	6141,817739							686,9828726	5999,532261
823,284501	5929,254077							686,9200545	5752,425627
823,284501	5716,690414							686,6777565	5526,632773
823,284501	5504,126752							685,9777842	5397,151561
823,284501	5291,56309							687,4100351	6313,590805
823,284501	5078,999428							688,239233	6559,485218
823,284501	4866,435765							689,3699573	6043,35872
823,284501	4653,872103							689,0468932	5790,390797
823,284501	4441,308441							689,6930214	6262,757441
823,284501	4228,744779							689,7468654	6588,85827
823,284501	4016,181116							690,1237736	6353,873849
823,284501	3803,617454							690,5006817	5604,161647
823,284501	3591,053792							690,3122276	5346,797757
823,284501	3378,490129							690,3122276	5145,382538
823,284501	3165,926467							690,6891357	4918,790418
823,4823331	2994,694628							691,2073844	4715,277124
822,2953404	1742,930839							690,7519538	5962,233146
822,2953404	1530,367177							692,1160022	4526,750082
822,2953404	1229,235322							691,631406	5716,058991
824,2736615	8234,979358							691,631406	5514,643772
824,0758294	2101,632019							691,631406	5313,228554
825,0084665	2790,566032							692,0083141	5078,244132
824,8671578	2551,853665							692,7621304	4310,348612
824,8671578	2339,290003							692,3852223	4843,259711
825,6302245	7881,971847							693,5159466	4088,325633
825,4606541	7623,858829							693,5159466	4541,136883
825,4606541	7411,295166							694,9858883	3905,000485
825,4606541	7198,731504							694,646671	4205,444852
825,4606541	6986,167842							696,1543035	3746,665743
825,4606541	6773,60418							697,3321413	3869,752821
825,4606541	6561,040517							699,2234124	3881,741823
825,4606541	6348,476855							699,7349306	3676,729904
825,4606541	6135,913193							700,3474063	3504,687738
825,4606541	5923,349531							702,1848334	3587,771516
825,4606541	5710,785868							702,3104694	3375,539554
825,4606541	5498,222206							703,5417026	3349,430174
825,4606541	5285,658544							705,3571434	3423,562164
825,6584862	5058,333516							706,9904119	3657,847227
825,4606541	4860,531219							707,8384552	3827,791318
825,4606541	4647,967557							706,8961849	3450,137783
825,4606541	4435,403895							708,5922714	4016,618085
825,4606541	4222,840232							708,8435435	4403,130159
825,6584862	3992,562932							708,8749525	4205,444852
825,6584862	3779,999269							709,5973597	4798,500773
825,6584862	3567,435607							709,6287687	4616,66759
825,6584862	3354,871945							710,4014304	5239,376307
825,6584862	3142,308282							710,5521936	4990,964204
825,6189198	2926,201893							709,9114498	4029,206536
826,1800436	1701,062239							710,9793562	5656,380407
825,8563183	8237,931631							711,2306283	5447,505366
825,4606541	8084,41343							710,476812	4524,352281
826,6080803	2100,746337							710,0999039	4239,014055
826,4498146	1831,499032							711,9844445	4805,494357
827,3510498	2612,867309							712,5498067	5833,551201
827,2807095	2373,536371							712,6251883	5241,054767
828,1223952	7002,27115							712,7382607	5019,498027
828,1223952	5939,452838							713,3843889	5615,351381
828,1511708	4938,471229							713,3036229	5388,759261
827,9335554	3968,206679							714,1088357	4788,328287
828,0324715	3709,144715							714,5689573	4521,954481
828,0324715	3496,581053							714,2458932	4283,073634
828,0324715	3284,017391							714,6228013	5123,00307
828,0324715	3071,453728							715,2689295	4099,941643
828,1511708	2869,518249							714,6228013	5481,074569
828,5694444	7294,891256							715,5650716	3889,334857
828,5180594	6593,247133							716,2058154	3695,192965
828,4281357	6295,335939							715,3766176	4843,259711
828,4281357	6135,913193							715,9419798	4574,706086
828,5180594	5530,428821							715,9419798	4373,290868
828,4281357	5232,517628							716,8842501	4082,357774
828,4775937	4639,110738							717,9521564	3746,665743
828,4281357	4382,262979							718,0688184	3514,878389
828,546835	4180,3275							718,7149466	3380,601577
828,4281357	1610,07855							720,2387323	3247,044104
828,889744	2136,567251							722,3494178	3198,36876
828,8237999	1872,830855							722,3494178	3022,130444
828,8237999	1778,358116							724,6965274	3172,428921
829,8129604	2687,658227							724,2967764	2985,763807
829,6151283	2416,049103							726,181317	3414,703624
829,705052	1027,943975							726,118499	3148,014955
830,0767366	1412,276253							727,3999866	3946,961989
830,0955777	6945,679525							727,7607415	3687,520005
830,0955777	5882,861214							728,5145577	3450,137783
830,0955777	5032,606565							729,6452821	4071,16804
830,0955777	3969,788253							730,0221902	3860,161621
830,0107925	3673,717438							729,8875802	3634,7684
830,0107925	3461,153776							730,6413964	3364,816059
830,0107925	3248,590114							731,8577817	4168,823903
830,0107925	3036,026451							732,1490289	3782,472893
829,4172962	2876,603705							732,400301	3536,858224
830,4064568	715,5398049							733,1855262	3328,449422
830,2086247	7269,586058							733,6566614	4188,660251
830,2086247	6631,895071							733,8451154	3980,531192
830,2086247	6419,331409							733,8451154	3769,045212
830,2086247	6206,767747							734,4104776	3556,440259
830,2086247	5569,07676							734,3476596	2994,156108
830,2086247	5356,513098							735,0296838	3337,441173
830,2086247	4718,822111							735,2899299	2704,621731
830,2086247	4506,258449							736,6719263	3013,738143
830,2086247	4293,694786							737,5799323	2809,271179
830,4064568	2150,344525							737,2372885	2644,476909
830,4064568	1937,780863							739,0087567	3339,359413
830,6042889	1683,885377							739,0464475	3094,30423
831,3956173	560,5454678							739,5929643	2902,540158
830,9999531	1176,094406							740,2525535	3530,330879
831,9891136	922,198921							741,3832778	3220,748229
833,5387984	657,9704797							741,9015265	2940,305511
834,0070011	1955,494501							741,5717319	3550,845392
834,560931	2297,95818							742,4601582	2766,76472
834,4730056	1628,77628							742,8370663	2531,780299
834,3630989	1359,135338							743,1840611	2310,649834
834,3630989	1146,571676							742,5140022	3265,507166
834,4026653	952,9025611							743,8331806	2761,96912
833,3739383	449,8352271							745,1146682	2142,617323
834,8486868	4837,986588							744,5869968	2510,200097
834,7587631	4535,78118							745,3408131	2241,646472
834,7587631	4323,217517							746,1323201	1946,237485
834,7587631	4110,653855							747,7530251	2095,620439
834,7587631	3898,090193							749,2606575	2342,354082
834,7587631	3685,526531							749,8637105	2096,179926
834,7587631	3472,962868							751,1828889	2419,563249
834,7587631	3260,399206							751,371343	2213,672136
834,7587631	3047,835544							752,3136133	2050,72163
834,7587631	2835,271881							754,300947	2063,119347
834,7587631	2622,708219							756,2711486	1981,485149
834,7587631	2451,47638							758,2413501	2128,73188
836,3131582	783,8638392							760,4171379	2233,254172
836,3131582	2021,288016							762,6785866	2283,607976
836,3414199	2283,196814							763,2020701	2754,509297
836,7370841	1731,121747							762,9424223	2526,984698
836,7370841	1518,558085							763,8949719	8349,715559
836,7370841	1305,994422							763,809311	8065,903206
836,7370841	1093,43076							763,809311	7864,487987
836,9349162	874,9625516							763,809311	7663,072769
836,539252	4931,385773							763,809311	7461,65755
836,539252	4718,822111							763,809311	7260,242332
836,539252	4506,258449							763,809311	7058,827113
836,539252	4293,694786							763,809311	6857,411895
836,539252	4081,131124							763,809311	6655,996677
836,539252	3868,567462							763,809311	6454,581458
836,539252	3656,0038							763,809311	6253,16624
836,539252	3443,440137							763,809311	6051,751021
836,539252	3230,876475							763,809311	5850,335803
836,539252	3018,312813							763,809311	5648,920584
836,539252	2805,749151							763,809311	5447,505366
836,539252	2593,185488							763,809311	5246,090147
836,1435878	2416,049103							763,809311	5044,674929
838,0140005	483,6521733							763,809311	4843,259711
839,3748455	845,4398207							763,809311	4641,844492
839,3089015	573,8306967							763,809311	4440,429274
839,4784719	290,4124804							763,809311	4239,014055
841,5749784	1102,019191							763,809311	4037,598837
841,4850547	804,1079975							763,809311	3836,183618
841,4850547	591,5443352							763,809311	3634,7684
841,4850547	390,7897653							763,809311	3433,353181
843,2655436	1176,094406							763,809311	3231,937963
843,4633757	967,9591538							763,809311	3030,522745
843,2655436	750,9670819							765,0256962	2310,310751
843,2655436	538,4034197							765,5053975	2851,486995
843,6612078	308,1261189							765,3169434	2594,123105
844,8042378	130,9897337							765,8351921	1950,014021
847,0783078	108,4451028							765,5053975	8435,16444
849,3983389	148,7033722							765,5053975	8233,749221
851,7723242	119,1806413							765,5053975	8032,334003
								765,5053975	7830,918784
								765,5053975	7629,503566
								765,5053975	7428,088347
								765,5053975	7226,673129
								765,5053975	7025,25791
								765,5053975	6823,842692
								765,5053975	6622,427474
								765,5053975	6421,012255
								765,5053975	6219,597037
								765,5053975	6018,181818
								765,5053975	5816,7666
								765,5053975	5615,351381
								765,5053975	5413,936163
								765,5053975	5212,520944
								765,5053975	5011,105726
								765,5053975	4809,690508
								765,5053975	4608,275289
								765,5053975	4406,860071
								765,5053975	4205,444852
								765,5053975	4004,029634
								765,8823056	3769,045212
								765,8823056	3567,629994
								765,8823056	3366,214775
								765,8823056	3164,799557
								766,2592137	2941,00487
								766,7868851	2292,000277
								766,8873939	2023,446652
								767,3480594	1739,973382
								766,6361219	2694,830714
								767,7668462	1515,113006
								768,9352614	1330,242609
								768,8975706	1654,185419
								770,679318	1109,448805
								770,5936571	1368,847192
								772,8551058	1100,293568
								772,8551058	918,4603845
								774,9819445	918,0607511
								775,6280727	783,7839388
								777,5664573	811,2254302
								778,9125578	721,4411331
								780,5440315	855,2383854
								782,4662629	894,682199
								783,1662351	714,2477325
								785,2930738	731,032334
								785,2930738	591,1606545
								787,5110331	741,3613196
								788,4967928	1028,959011
								788,7709078	1602,305741
								788,6852469	1318,493388
								788,6852469	1167,431974
								789,9667345	803,2061206
								790,5697875	1654,185419
								790,3813334	1486,339403
								790,8210595	1250,795495
								790,9466956	1044,344896
								791,9831929	703,0579981
								793,8991425	598,6204774
								795,6580471	717,2994782
								796,2503313	1025,961761
								797,7310417	1178,621708
								797,7938597	770,1964043
								798,673312	999,5859586
								800,1432537	715,9261926
								802,1193291	675,882929
								802,7654573	534,412716
								804,8066351	642,5317077
								806,9275998	811,5984214
								807,1537447	689,0708302
								809,0382853	826,145076
								809,5498035	630,3247248
								811,5420321	613,5401232
								812,1881603	500,8435129
								814,1265449	542,2055667
								815,2572693	458,282559
								817,330264	550,5978675
								819,6773736	740,1875712
								818,8378964	563,1863186
								820,4586013	1587,047012
								820,3455289	1324,088255
								820,3455289	1122,673037
								820,4397559	957,6244548
								821,2877992	1813,639133
								821,8908522	2493,415495
								821,8531614	2224,861871
								821,9662338	2043,588174
								821,0993451	697,4631309
								822,7577409	6676,138198
								822,6069776	6409,822521
								822,6069776	6208,407302
								822,6069776	6006,992084
								822,6069776	5805,576865
								822,6069776	5604,161647
								822,6069776	5402,746428
								822,6069776	5201,33121
								822,6069776	4999,915992
								822,6069776	4798,500773
								822,6069776	4597,085555
								822,6069776	4395,670336
								822,6069776	4194,255118
								822,6069776	3992,839899
								822,6069776	3791,424681
								822,6069776	3590,009462
								822,6069776	3388,594244
								822,6069776	3187,179026
								822,6069776	2985,763807
								822,6069776	2784,348589
								821,8531614	1452,7702
								821,8531614	1251,354982
								821,8531614	982,8013571
								823,0309993	6981,198331
								823,4236119	1898,494619
								823,926156	7155,338572
								824,0517921	2515,794964
								824,1146101	2275,215675
								824,3030642	2157,723465
								824,8213128	6664,388977
								824,6799723	6394,156893
								824,6799723	6192,741674
								825,0030364	5972,144054
								824,6799723	5789,911237
								824,6799723	5588,496019
								824,6799723	5387,0808
								824,6799723	5185,665582
								824,8684263	4977,536523
								824,6799723	4782,835145
								824,6799723	4581,419927
								824,6799723	4380,004708
								824,6799723	4178,58949
								824,8684263	3973,257864
								824,8684263	3752,260611
								824,8684263	3550,845392
								824,8684263	3349,430174
								824,8684263	3148,014955
								824,8684263	2946,599737
								824,8684263	2745,184518
								825,1511074	6937,138752
								825,7730058	1983,163609
								825,6222426	1710,13409
								825,4876325	1491,135004
								825,2453345	7176,319324
								826,1337607	1328,084589
								826,5226342	2523,254787
								826,3760588	2264,025941
								827,2806383	3946,961989
								827,215536	3317,386844
								827,1298751	3030,522745
								827,1298751	2829,107526
								827,5924441	5960,198649
								827,5924441	4956,174303
								827,9693522	6384,391306
								827,8836913	6152,45863
								827,9693522	5578,730432
								827,8836913	5296,443952
								827,8836913	5145,382538
								827,9693522	4571,65434
								827,8836913	4289,36786
								828,0721454	4115,926977
								828,0721454	3605,395347
								827,9693522	1953,2565
								827,8836913	1670,97002
								827,8836913	1469,554802
								828,3952095	1308,902187
								828,7721176	2680,443913
								828,6375075	2454,251425
								828,6375075	2252,836207
								829,1000766	932,4475524
								829,4855508	3905,4201
								829,3644018	3294,280769
								829,3913238	3022,130444
								829,1086427	2845,892128
								829,6336219	5917,474209
								829,6336219	4912,795917
								829,5797778	6454,581458
								829,5797778	6253,16624
								829,2028697	6085,320224
								829,5797778	5648,920584
								829,5797778	5447,505366
								829,5797778	5246,090147
								829,2028697	5078,244132
								829,5797778	4641,844492
								829,5797778	4440,429274
								829,5797778	4239,014055
								829,2028697	4071,16804
								829,5797778	3634,7684
								829,2028697	3466,922385
								829,8059227	2040,231254
								829,5797778	1822,031434
								829,5797778	1620,616215
								830,1622722	627,272979
								830,14514	1402,416395
								830,14514	1201,001177
								829,956686	2594,123105
								829,956686	2392,707886
								831,0874103	464,5767846
								831,0874103	949,232154
								832,5008158	752,0130859
								833,223223	484,8581781
								833,5750039	2030,160493
								833,5373131	1760,487895
								833,5373131	1559,072676
								833,5373131	1357,657458
								833,5373131	1156,24224
								833,6503855	962,6598352
								834,3767903	4354,980393
								834,2911293	4071,16804
								834,2911293	3869,752821
								834,2911293	3668,337603
								834,2911293	3466,922385
								834,2911293	3265,507166
								834,2911293	3064,091948
								834,2911293	2862,676729
								834,2911293	2661,261511
								834,2911293	2459,846292
								834,4042018	2271,858755
								834,8026475	781,3861386
								835,9872159	2079,395324
								835,7987618	1822,031434
								835,7987618	1620,616215
								835,7987618	1419,200997
								835,7987618	1217,785779
								835,7987618	1016,37056
								836,1756699	4423,644672
								836,1756699	4222,229454
								836,1756699	4020,814235
								836,1756699	3819,399017
								836,1756699	3617,983798
								836,1756699	3416,56858
								836,1756699	3215,153361
								836,1756699	3013,738143
								836,1756699	2812,322925
								836,1756699	2610,907706
								836,1756699	2409,492488
								835,6103078	2258,431074
								836,9564082	771,7949377
								836,8487202	541,6061167
								837,8298778	380,4206575
								837,3063943	1435,985599
								837,3063943	1234,57038
								837,3063943	1033,155162
								839,0024808	275,0506589
								840,1332052	538,9418942
								840,4073202	927,8699338
								840,3216593	680,6785294
								841,2639296	331,9318086
								842,583108	1016,37056
								842,3946539	828,3830229
								842,3946539	626,9678045
								843,1484702	365,1280205
								843,4715343	179,5382835
								845,5983729	151,963581
								847,8598216	133,7802626
								850,1212704	89,02132521
