# Supplementary material for: Fibered luminescent concentrator: A bridge between flashlamp devices and laser technologies for skin therapy
Source: PLoS One. 2024 Dec 18;19(12):e0311425. doi: 10.1371/journal.pone.0311425 (PMC11654970; doi:10.1371/journal.pone.0311425)
Supplement: S3 Data — (CSV) [file pone.0311425.s003.csv]

nm	Jaune	Rouge	YELLOW PMMA	0,07	Absorption PMMA Jaune	RED PMMA	0,07	Absorption PMMA Rouge	Wavelength(nm)	IPL WITHOUT FILTER.		1,15	IPL WITHOUT FILTER	0,1	Longueur d'onde (nm)		ALEXANDRITE (B AXIS)	1,25	0,01	0,09
1100	91,711776	91,092397	0,08288224	0,01288224	0,005473893	0,08907603	0,01907603	0,000338649	340,455	-0,000230794	0,099826905	-0,000173095	0,11480094	0,01480094	340,45	321,565	0,0891	0,101375	0,011375
1099	91,443389	90,791825	0,08556611	0,01556611	0,004728084	0,09208175	0,02208175	-0,001465491	340,745	0,000918546	0,100688909	0,000688909	0,115792246	0,015792246	340,74	323,7671	0,0907	0,103375	0,013375
1098	91,556833	90,972229	0,08443167	0,01443167	0,003151452	0,09027771	0,02027771	-0,001872653	341,035	0,003916449	0,102937336	0,002937336	0,118377937	0,018377937	341,03	326,6382	0,0869	0,098625	0,008625
1097	91,9516	91,252227	0,080484	0,010484	0,001397279	0,08747773	0,01747773	-0,004136608	341,325	0,003033325	0,102274994	0,002274994	0,117616243	0,017616243	341,32	328,9425	0,0885	0,100625	0,010625
1096	91,808401	91,220389	0,08191599	0,01191599	0,003832276	0,08779611	0,01779611	-0,001925567	341,615	-0,001829189	0,098628108	-0,001371892	0,113422324	0,013422324	341,61	331,615	0,0931	0,106375	0,016375
1095	91,920603	91,493536	0,08079397	0,01079397	0,001602552	0,08506464	0,01506464	-0,007823364	341,905	-0,00245959	0,098155307	-0,001844693	0,112878603	0,012878603	341,9	334,1648	0,0962	0,11025	0,02025
1094	92,018737	91,35452	0,07981263	0,00981263	-0,003121614	0,0864548	0,0164548	-0,007997217	342,195	-0,002646197	0,098015352	-0,001984648	0,112717655	0,012717655	342,19	336,7145	0,0945	0,108125	0,018125
1093	92,009861	91,574816	0,07990139	0,00990139	0,003542818	0,08425184	0,01425184	-0,002175856	342,485	-0,00085448	0,09935914	-0,00064086	0,114263011	0,014263011	342,48	339,193	0,0946	0,10825	0,01825
1092	92,187282	91,502091	0,07812718	0,00812718	-0,002155882	0,08497909	0,01497909	-0,009999822	342,775	0,00207797	0,101558477	0,001558477	0,116792249	0,016792249	342,77	341,8141	0,097	0,11125	0,02125
1091	92,885808	92,010582	0,07114192	0,00114192	0,002090743	0,07989418	0,00989418	-0,002238641	343,065	-0,002597545	0,098051841	-0,001948159	0,112759617	0,012759617	343,06	344,3638	0,1039	0,119875	0,029875
1090	91,97072	91,756615	0,0802928	0,0102928	0,005870218	0,08243385	0,01243385	-0,00170591	343,355	0,002674751	0,102006063	0,002006063	0,117306973	0,017306973	343,35	346,9136	0,1075	0,124375	0,034375
1089	92,317689	91,777424	0,07682311	0,00682311	-0,003137805	0,08222576	0,01222576	-0,012110866	343,645	-0,005792439	0,095655671	-0,004344329	0,110004022	0,010004022	343,64	349,4633	0,1114	0,12925	0,03925
1088	92,325565	91,895706	0,07674435	0,00674435	0,002022439	0,08104294	0,01104294	-0,003484508	343,935	0,004119167	0,103089375	0,003089375	0,118552781	0,018552781	343,93	352,0131	0,1149	0,133625	0,043625
1087	92,871525	92,318266	0,07128475	0,00128475	-0,00059359	0,07681734	0,00681734	-0,006125662	344,224	-0,00011864	0,09991102	-8,89802E-05	0,114897673	0,014897673	344,22	354,3642	0,1153	0,134125	0,044125
1086	92,128431	91,591983	0,07871569	0,00871569	0,002178249	0,08408017	0,01408017	-0,003321605	344,514	-0,001546644	0,098840017	-0,001159983	0,11366602	0,01366602	344,51	357,016	0,1228	0,1435	0,0535
1085	92,678559	92,071535	0,07321441	0,00321441	-0,00598453	0,07928465	0,00928465	-0,010708967	344,804	0,000392009	0,100294007	0,000294007	0,115338108	0,015338108	344,8	359,8797	0,1266	0,14825	0,05825
1084	92,128099	91,697235	0,07871901	0,00871901	0,002297467	0,08302765	0,01302765	-0,003084647	345,094	-0,002212651	0,098340511	-0,001659489	0,113091588	0,013091588	345,09	362,357	0,1339	0,157375	0,067375
1083	92,859397	91,991128	0,07140603	0,00140603	-0,004196504	0,08008872	0,01008872	-0,007360358	345,384	-0,003521674	0,097358745	-0,002641255	0,111962556	0,011962556	345,38	364,7619	0,1413	0,166625	0,076625
1082	92,409781	91,910486	0,07590219	0,00590219	-0,003408163	0,08089514	0,01089514	-0,008237616	345,673	-0,004854074	0,096359444	-0,003640556	0,110813361	0,010813361	345,67	367,3117	0,148	0,175	0,085
1081	92,126506	91,521364	0,07873494	0,00873494	0,001800585	0,08478636	0,01478636	-0,004513557	345,963	0,006227524	0,104670643	0,004670643	0,120371239	0,020371239	345,96	369,9339	0,1598	0,18975	0,09975
1080	92,823177	92,399981	0,07176823	0,00176823	-0,003930917	0,07600019	0,00600019	-0,005702879	346,253	0,006492142	0,104869106	0,004869106	0,120599472	0,020599472	346,25	372,0867	0,1682	0,20025	0,11025
1079	92,354058	91,905185	0,07645942	0,00645942	0,003300312	0,08094815	0,01094815	-0,001603042	346,543	0,0043853	0,103288975	0,003288975	0,118782321	0,018782321	346,54	374,3428	0,1757	0,209625	0,119625
1078	92,346265	91,812646	0,07653735	0,00653735	-0,00382068	0,08187354	0,01187354	-0,011546042	346,832	-0,005963326	0,095527505	-0,004472495	0,109856631	0,009856631	346,83	376,3208	0,1905	0,228125	0,138125
1077	92,033557	91,524717	0,07966443	0,00966443	0,001988297	0,08475283	0,01475283	-0,004088094	347,122	-0,00416948	0,09687289	-0,00312711	0,111403823	0,011403823	347,12	378,7212	0,2017	0,242125	0,152125
1076	92,465567	92,099699	0,07534433	0,00534433	-0,006673534	0,07900301	0,00900301	-0,010970108	347,412	0,003004133	0,102253099	0,002253099	0,117591064	0,017591064	347,41	380,5965	0,2178	0,26225	0,17225
1075	92,215235	91,724079	0,07784765	0,00784765	0,002070112	0,08275921	0,01275921	-0,00338556	347,701	-0,0029214	0,09780895	-0,00219105	0,112480293	0,012480293	347,7	382,5378	0,2318	0,27975	0,18975
1074	92,808224	92,480059	0,07191776	0,00191776	-0,002066146	0,07519941	0,00519941	-0,007451425	347,991	0,002140397	0,101605298	0,001605298	0,116846093	0,016846093	347,99	384,3052	0,2464	0,298	0,208
1073	92,350654	91,802001	0,07649346	0,00649346	-0,004387416	0,08197999	0,01197999	-0,010646963	348,281	-0,005905168	0,095571124	-0,004428876	0,109906793	0,009906793	348,28	386,2465	0,2596	0,3145	0,2245
1072	92,483442	91,876078	0,07516558	0,00516558	-0,001705493	0,08123922	0,01123922	-0,007175894	348,570	-0,002553081	0,098085189	-0,001914811	0,112797967	0,012797967	348,57	387,9237	0,2747	0,333375	0,243375
1071	92,421465	92,173495	0,07578535	0,00578535	-0,00012117	0,07826505	0,00826505	-0,005520405	348,860	-0,003908197	0,097068852	-0,002931148	0,11162918	0,01162918	348,86	389,382	0,2896	0,352	0,262
1070	92,264734	91,719643	0,07735266	0,00735266	-0,000619742	0,08280357	0,01280357	-0,00570926	349,149	-0,005861055	0,095604208	-0,004395792	0,10994484	0,00994484	349,15	391,137	0,3029	0,368625	0,278625
1069	92,888122	92,148123	0,07111878	0,00111878	-0,000594721	0,07851877	0,00851877	-0,004924799	349,439	0,008306471	0,106229853	0,006229853	0,122164331	0,022164331	349,44	392,5953	0,3176	0,387	0,297
1068	92,462467	91,960161	0,07537533	0,00537533	0,000218062	0,08039839	0,01039839	-0,005532046	349,729	0,002627308	0,101970481	0,001970481	0,117266053	0,017266053	349,73	394,231	0,3307	0,403375	0,313375
1067	92,785868	92,011035	0,07214132	0,00214132	0,000172909	0,07988965	0,00988965	-0,006950716	350,018	0,000349684	0,100262263	0,000262263	0,115301602	0,015301602	350,02	396,0544	0,3446	0,42075	0,33075
1066	92,364631	91,844838	0,07635369	0,00635369	-0,002975145	0,08155162	0,01155162	-0,008717263	350,308	0,005055301	0,103791476	0,003791476	0,119360198	0,019360198	350,31	397,9088	0,3584	0,438	0,348
1065	92,785316	92,196807	0,07214684	0,00214684	0,001336785	0,07803193	0,00803193	-0,007370539	350,597	0,005293368	0,103970026	0,003970026	0,11956553	0,01956553	350,6	399,8533	0,3724	0,4555	0,3655
1064	92,18202	91,834593	0,0781798	0,0081798	0,000265595	0,08165407	0,01165407	-0,004189382	350,886	-0,001404836	0,098946373	-0,001053627	0,113788329	0,013788329	350,89	402,0539	0,3848	0,471	0,381
1063	92,218345	91,752	0,07781655	0,00781655	-0,002181393	0,08248	0,01248	-0,00700209	351,176	-0,000452159	0,09966088	-0,00033912	0,114610012	0,014610012	351,18	404,4543	0,3997	0,489625	0,399625
1062	92,108972	91,655479	0,07891028	0,00891028	-0,000417079	0,08344521	0,01344521	-0,002784513	351,465	-0,002732308	0,097950769	-0,002049231	0,112643384	0,012643384	351,47	406,9489	0,4141	0,507625	0,417625
1061	92,350874	91,950153	0,07649126	0,00649126	-0,000384577	0,08049847	0,01049847	-0,005867002	351,755	-0,000459779	0,099655166	-0,000344834	0,114603441	0,014603441	351,75	409,3441	0,4228	0,5185	0,4285
1060	92,176806	91,98097	0,07823194	0,00823194	-0,003001476	0,0801903	0,0101903	-0,006583118	352,044	0,001897334	0,101423001	0,001423001	0,116636451	0,016636451	352,04	412,0484	0,4331	0,531375	0,441375
1059	92,672884	92,202526	0,07327116	0,00327116	-0,000398438	0,07797474	0,00797474	-0,005609902	352,334	-0,005750364	0,095687227	-0,004312773	0,110040311	0,010040311	352,33	414,5981	0,4397	0,539625	0,449625
1058	92,325156	91,867869	0,07674844	0,00674844	0,002582755	0,08132131	0,01132131	-0,001888214	352,623	0,003815615	0,102861711	0,002861711	0,118290968	0,018290968	352,62	417,1479	0,4446	0,54575	0,45575
1057	92,037299	91,589121	0,07962701	0,00962701	-6,59463E-05	0,08410879	0,01410879	-0,004437431	352,912	-0,002255526	0,098308356	-0,001691644	0,113054609	0,013054609	352,91	419,6977	0,4479	0,549875	0,459875
1056	92,105101	91,61435	0,07894899	0,00894899	0,000143887	0,0838565	0,0138565	-0,005022917	353,202	0,002924778	0,102193584	0,002193584	0,117522621	0,017522621	353,2	422,2474	0,4489	0,551125	0,461125
1055	91,970862	91,626713	0,08029138	0,01029138	0,001370697	0,08373287	0,01373287	-0,004785508	353,491	0,004210007	0,103157505	0,003157505	0,118631131	0,018631131	353,49	424,7972	0,4472	0,549	0,459
1054	92,326891	91,465701	0,07673109	0,00673109	-0,002330433	0,08534299	0,01534299	-0,006913883	353,780	0,003228852	0,102421639	0,002421639	0,117784885	0,017784885	353,78	427,4132	0,44	0,54	0,45
1053	92,116141	91,938882	0,07883859	0,00883859	0,001153273	0,08061118	0,01061118	-0,002102901	354,069	-0,00116938	0,099122965	-0,000877035	0,113991409	0,013991409	354,07	429,5258	0,4329	0,531125	0,441125
1052	92,538935	92,042237	0,07461065	0,00461065	0,001517606	0,07957763	0,00957763	-0,003496258	354,359	0,002199317	0,101649488	0,001649488	0,116896911	0,016896911	354,36	431,9332	0,4225	0,518125	0,428125
1051	92,289549	91,964932	0,07710451	0,00710451	0,001010763	0,08035068	0,01035068	-0,003577855	354,648	0,00537675	0,104032563	0,004032563	0,119637447	0,019637447	354,65	433,6551	0,412	0,505	0,415
1050	92,284835	91,714308	0,07715165	0,00715165	-0,001087042	0,08285692	0,01285692	-0,004231845	354,937	-0,001683059	0,098737706	-0,001262294	0,113548362	0,013548362	354,94	435,9427	0,4054	0,49675	0,40675
1049	92,054428	91,408663	0,07945572	0,00945572	-0,00012689	0,08591337	0,01591337	-0,001105413	355,226	0,005421884	0,104066413	0,004066413	0,119676375	0,019676375	355,23	437,7263	0,3923	0,480375	0,390375
1048	91,899369	91,308809	0,08100631	0,01100631	-0,002694967	0,08691191	0,01691191	-0,006444857	355,515	0,003971411	0,102978558	0,002978558	0,118425342	0,018425342	355,52	439,7812	0,3825	0,468125	0,378125
1047	92,497513	92,005409	0,07502487	0,00502487	-0,000191324	0,07994591	0,00994591	-0,002307706	355,805	-0,002684344	0,097986742	-0,002013258	0,112684753	0,012684753	355,8	441,0764	0,3703	0,452875	0,362875
1046	91,791603	91,550081	0,08208397	0,01208397	0,004306997	0,08449919	0,01449919	-0,000404429	356,094	-0,003260083	0,097554938	-0,002445062	0,112188178	0,012188178	356,09	442,8464	0,3569	0,436125	0,346125
1045	91,699268	91,094254	0,08300732	0,01300732	-0,003692531	0,08905746	0,01905746	-0,005984421	356,383	0,003600916	0,102700687	0,002700687	0,11810579	0,01810579	356,38	444,482	0,342	0,4175	0,3275
1044	91,925367	91,284334	0,08074633	0,01074633	0,002617788	0,08715666	0,01715666	-0,000449632	356,672	0,000882307	0,10066173	0,00066173	0,11576099	0,01576099	356,67	445,8907	0,3276	0,3995	0,3095
1043	91,97296	91,059451	0,0802704	0,0102704	0,003259009	0,08940549	0,01940549	0,000648613	356,961	0,002063594	0,101547695	0,001547695	0,11677985	0,01677985	356,96	447,1761	0,3137	0,382125	0,292125
1042	92,076561	91,606025	0,07923439	0,00923439	0,004071542	0,08393975	0,01393975	0,000182077	357,250	-0,001901308	0,098574019	-0,001425981	0,113360122	0,013360122	357,25	448,5458	0,2996	0,3645	0,2745
1041	92,115329	91,514862	0,07884671	0,00884671	-0,002095898	0,08485138	0,01485138	-0,002507762	357,539	0,000837456	0,100628092	0,000628092	0,115722306	0,015722306	357,54	449,8312	0,2853	0,346625	0,256625
1040	91,858402	91,600597	0,08141598	0,01141598	0,004482108	0,08399403	0,01399403	0,000500311	357,828	0,006154444	0,104615833	0,004615833	0,120308208	0,020308208	357,83	451,222	0,2711	0,328875	0,238875
1039	92,063175	91,495509	0,07936825	0,00936825	-0,002239677	0,08504491	0,01504491	-0,00622875	358,117	0,005922647	0,104441985	0,004441985	0,120108283	0,020108283	358,12	452,6127	0,2578	0,31225	0,22225
1038	91,790554	91,322957	0,08209446	0,01209446	0,004738875	0,08677043	0,01677043	0,001587765	358,406	0,000219851	0,100164888	0,000164888	0,115189622	0,015189622	358,41	454,0532	0,2452	0,2965	0,2065
1037	91,968427	91,243837	0,08031573	0,01031573	0,003877219	0,08756163	0,01756163	-0,000358045	358,695	0,001158191	0,100868643	0,000868643	0,115998939	0,015998939	358,7	455,8579	0,2323	0,280375	0,190375
1036	92,492478	91,597597	0,07507522	0,00507522	0,004692022	0,08402403	0,01402403	-0,001035498	358,984	-0,002960744	0,097779442	-0,002220558	0,112446358	0,012446358	358,98	457,7123	0,2198	0,26475	0,17475
1035	91,854367	91,306302	0,08145633	0,01145633	0,004386342	0,08693698	0,01693698	0,00073956	359,273	-0,001600343	0,098799743	-0,001200257	0,113619704	0,013619704	359,27	459,6075	0,2065	0,248125	0,158125
1034	92,028618	91,672095	0,07971382	0,00971382	0,001623943	0,08327905	0,01327905	-0,001878573	359,562	-0,003089748	0,097682689	-0,002317311	0,112335092	0,012335092	359,56	461,7016	0,1936	0,232	0,142
1033	91,844279	91,418304	0,08155721	0,01155721	0,004541552	0,08581696	0,01581696	-2,96699E-05	359,851	0,007222996	0,105417247	0,005417247	0,121229834	0,021229834	359,85	463,8259	0,1827	0,218375	0,128375
1032	91,690807	91,386873	0,08309193	0,01309193	0,006800999	0,08613127	0,01613127	0,002762326	360,140	-0,002840082	0,097869938	-0,002130062	0,112550429	0,012550429	360,14	466,5205	0,1785	0,213125	0,123125
1031	91,811231	91,291889	0,08188769	0,01188769	0,00558829	0,08708111	0,01708111	0,002632676	360,428	-0,005250811	0,096061892	-0,003938108	0,110471175	0,010471175	360,43	468,971	0,1702	0,20275	0,11275
1030	92,089205	91,639447	0,07910795	0,00910795	0,004220231	0,08360553	0,01360553	-0,000585573	360,717	-0,001392856	0,098955358	-0,001044642	0,113798662	0,013798662	360,72	470,2828	0,1575	0,186875	0,096875
1029	92,01679	91,269659	0,0798321	0,0098321	0,00389131	0,08730341	0,01730341	-0,002240661	361,006	0,003990765	0,102993073	0,002993073	0,118442034	0,018442034	361,01	472,7612	0,1503	0,177875	0,087875
1028	91,757926	91,236598	0,08242074	0,01242074	0,008387071	0,08763402	0,01763402	0,004693246	361,295	-0,007644689	0,094266483	-0,005733517	0,108406455	0,008406455	361,29	474,1698	0,1403	0,165375	0,075375
1027	91,565003	90,975381	0,08434997	0,01434997	0,008485768	0,09024619	0,02024619	0,005548652	361,584	0,007597506	0,10569813	0,00569813	0,121552849	0,021552849	361,58	476,7196	0,1349	0,158625	0,068625
1026	91,801593	90,985324	0,08198407	0,01198407	0,003934343	0,09014676	0,02014676	0,001021842	361,872	0,000113347	0,10008501	8,50103E-05	0,115097762	0,015097762	361,87	479,2693	0,1314	0,15425	0,06425
1025	92,030022	91,001921	0,07969978	0,00969978	0,004707363	0,08998079	0,01998079	0,003015976	362,161	0,005752479	0,104314359	0,004314359	0,119961513	0,019961513	362,16	481,8191	0,1299	0,152375	0,062375
1024	92,065244	91,339402	0,07934756	0,00934756	0,002448797	0,08660598	0,01660598	0,000289225	362,450	-0,000913766	0,099314675	-0,000685325	0,114211877	0,014211877	362,45	484,3689	0,1276	0,1495	0,0595
1023	91,677012	90,972691	0,08322988	0,01322988	0,005822445	0,09027309	0,02027309	0,005974125	362,739	0,004526421	0,103394816	0,003394816	0,118904038	0,018904038	362,74	486,9186	0,1275	0,149375	0,059375
1022	91,780413	91,099948	0,08219587	0,01219587	0,006022408	0,08900052	0,01900052	0,00306394	363,027	-0,005128993	0,096153255	-0,003846745	0,110576244	0,010576244	363,03	489,4684	0,1279	0,149875	0,059875
1021	92,077247	91,321656	0,07922753	0,00922753	-0,000884759	0,08678344	0,01678344	-0,003393721	363,316	-0,001120064	0,099159952	-0,000840048	0,114033945	0,014033945	363,32	492,0181	0,1288	0,151	0,061
1020	92,059561	90,99148	0,07940439	0,00940439	0,006498329	0,0900852	0,0200852	0,00345728	363,605	0,003033897	0,102275423	0,002275423	0,117616736	0,017616736	363,6	494,5679	0,1306	0,15325	0,06325
1019	91,709614	90,796211	0,08290386	0,01290386	0,007979915	0,09203789	0,02203789	0,004676195	363,893	0,001932605	0,101449454	0,001449454	0,116666872	0,016666872	363,89	497,1177	0,1334	0,15675	0,06675
1018	92,001432	90,936458	0,07998568	0,00998568	0,005871959	0,09063542	0,02063542	0,00164836	364,182	0,007742349	0,105806762	0,005806762	0,121677776	0,021677776	364,18	499,6674	0,135	0,15875	0,06875
1017	91,799431	91,126004	0,08200569	0,01200569	0,004844542	0,08873996	0,01873996	0,00228667	364,471	0,00175888	0,10131916	0,00131916	0,116517034	0,016517034	364,47	502,2172	0,1385	0,163125	0,073125
1016	91,693484	91,178055	0,08306516	0,01306516	0,007224906	0,08821945	0,01821945	0,004529393	364,759	0,004651792	0,103488844	0,003488844	0,119012171	0,019012171	364,76	504,7669	0,1435	0,169375	0,079375
1015	92,136864	91,540178	0,07863136	0,00863136	0,003396518	0,08459822	0,01459822	0,000521073	365,048	0,010862759	0,108147069	0,008147069	0,12436913	0,02436913	365,05	507,3167	0,1476	0,1745	0,0845
1014	91,623724	91,139814	0,08376276	0,01376276	0,006883914	0,08860186	0,01860186	0,004781213	365,336	0,007312792	0,105484594	0,005484594	0,121307283	0,021307283	365,34	509,8665	0,1533	0,181625	0,091625
1013	91,419219	90,842696	0,08580781	0,01580781	0,008636128	0,09157304	0,02157304	0,007045278	365,625	0,005293839	0,103970379	0,003970379	0,119565936	0,019565936	365,62	512,4162	0,1606	0,19075	0,10075
1012	91,818939	91,319955	0,08181061	0,01181061	0,006447816	0,08680045	0,01680045	0,002517357	365,913	0,007663735	0,105747801	0,005747801	0,121609972	0,021609972	365,91	515,0433	0,1667	0,198375	0,108375
1011	91,508402	90,745134	0,08491598	0,01491598	0,008611056	0,09254866	0,02254866	0,003878813	366,202	-0,005399506	0,095950371	-0,004049629	0,110342926	0,010342926	366,2	517,4771	0,1761	0,210125	0,120125
1010	91,092112	90,458363	0,08907888	0,01907888	0,008773957	0,09541637	0,02541637	0,007041248	366,490	0,00404198	0,103031485	0,003031485	0,118486208	0,018486208	366,49	520,198	0,1862	0,22275	0,13275
1009	91,264788	90,61442	0,08735212	0,01735212	0,008794398	0,0938558	0,0238558	0,006712092	366,779	0,005248217	0,103936162	0,003936162	0,119526587	0,019526587	366,78	522,7617	0,1965	0,235625	0,145625
1008	91,574218	90,72624	0,08425782	0,01425782	0,005133661	0,0927376	0,0227376	0,003161497	367,067	0,001208391	0,100906294	0,000906294	0,116042238	0,016042238	367,07	525,1098	0,2089	0,251125	0,161125
1007	91,948146	90,988216	0,08051854	0,01051854	0,005831556	0,09011784	0,02011784	0,005095627	367,356	0,000787973	0,10059098	0,00059098	0,115679627	0,015679627	367,36	527,483	0,2227	0,268375	0,178375
1006	91,774046	91,043547	0,08225954	0,01225954	0,004174028	0,08956453	0,01956453	0,004052066	367,644	0,007870335	0,105902752	0,005902752	0,121788164	0,021788164	367,64	529,801	0,2371	0,286375	0,196375
1005	91,540368	90,774183	0,08459632	0,01459632	0,0069767	0,09225817	0,02225817	0,008459748	367,932	0,002707877	0,102030908	0,002030908	0,117335544	0,017335544	367,93	532,0288	0,2515	0,304375	0,214375
1004	91,837536	91,102723	0,08162464	0,01162464	0,00373197	0,08897277	0,01897277	0,001785591	368,221	0,002208456	0,101656342	0,001656342	0,116904793	0,016904793	368,22	533,9733	0,2661	0,322625	0,232625
1003	92,123118	91,202502	0,07876882	0,00876882	0,003202826	0,08797498	0,01797498	0,000185697	368,509	0,003196442	0,102397331	0,002397331	0,117756931	0,017756931	368,51	535,7968	0,2803	0,340375	0,250375
1002	92,110608	91,028245	0,07889392	0,00889392	0,006992761	0,08971755	0,01971755	0,003915216	368,797	0,002902224	0,102176668	0,002176668	0,117503169	0,017503169	368,8	537,4811	0,2944	0,358	0,268
1001	91,791761	90,823184	0,08208239	0,01208239	0,006290756	0,09176816	0,02176816	0,003167748	369,086	0,00433339	0,103250043	0,003250043	0,118737549	0,018737549	369,09	539,2737	0,3079	0,374875	0,284875
1000	91,946696	90,832933	0,08053304	0,01053304	0,005915731	0,09167067	0,02167067	0,001070325	369,374	0,002220848	0,101665636	0,001665636	0,116915481	0,016915481	369,37	540,9094	0,3218	0,39225	0,30225
999	91,84072	91,17003	0,0815928	0,0115928	0,007070336	0,0882997	0,0182997	0,001566094	369,662	-0,002918946	0,09781079	-0,00218921	0,112482409	0,012482409	369,66	542,3358	0,3356	0,4095	0,3195
998	91,873108	91,175046	0,08126892	0,01126892	0,007407618	0,08824954	0,01824954	0,001224817	369,950	0,004073651	0,103055238	0,003055238	0,118513524	0,018513524	369,95	543,9405	0,3495	0,426875	0,336875
997	91,428017	90,901251	0,08571983	0,01571983	0,009124109	0,09098749	0,02098749	0,007021606	370,239	0,003940265	0,102955199	0,002955199	0,118398479	0,018398479	370,24	545,4472	0,364	0,445	0,355
996	92,107171	91,723826	0,07892829	0,00892829	0,005718219	0,08276174	0,01276174	0,002760866	370,527	-0,001959548	0,098530339	-0,001469661	0,11330989	0,01330989	370,53	546,9361	0,3792	0,464	0,374
995	92,012669	91,38564	0,07987331	0,00987331	0,005018803	0,0861436	0,0161436	0,002499606	370,815	0,00488111	0,103660832	0,003660832	0,119209957	0,019209957	370,82	548,3447	0,394	0,4825	0,3925
994	92,13169	91,331391	0,0786831	0,0086831	0,00651967	0,08668609	0,01668609	0,002323592	371,103	-0,000736017	0,099447987	-0,000552013	0,114365185	0,014365185	371,1	549,6301	0,4077	0,499625	0,409625
993	92,603708	91,420946	0,07396292	0,00396292	0,006531381	0,08579054	0,01579054	0,002710202	371,391	0,00487665	0,103657488	0,003657488	0,119206111	0,019206111	371,39	550,9998	0,4216	0,517	0,427
992	92,107832	91,337582	0,07892168	0,00892168	0,003325944	0,08662418	0,01662418	0,002928899	371,680	0,000893518	0,100670138	0,000670138	0,115770659	0,015770659	371,68	552,2852	0,4362	0,53525	0,44525
991	91,970413	91,240934	0,08029587	0,01029587	0,005442001	0,08759066	0,01759066	0,000692616	371,968	0,002055471	0,101541604	0,001541604	0,116772844	0,016772844	371,97	553,5706	0,4504	0,553	0,463
990	91,985677	91,136273	0,08014323	0,01014323	0,00465378	0,08863727	0,01863727	0,0030715	372,256	0,003474087	0,102605566	0,002605566	0,1179964	0,0179964	372,26	554,9509	0,465	0,57125	0,48125
989	91,95914	91,071204	0,0804086	0,0104086	0,002014849	0,08928796	0,01928796	0,001335756	372,544	0,002144743	0,101608557	0,001608557	0,116849841	0,016849841	372,54	556,3311	0,48	0,59	0,5
988	91,991225	91,182368	0,08008775	0,01008775	0,008119494	0,08817632	0,01817632	0,003723811	372,832	0,004008282	0,103006211	0,003006211	0,118457143	0,018457143	372,83	557,5112	0,4946	0,60825	0,51825
987	92,619641	91,712124	0,07380359	0,00380359	0,002153888	0,08287876	0,01287876	-0,00352063	373,120	-0,003303322	0,097522509	-0,002477491	0,112150885	0,012150885	373,12	558,8809	0,5081	0,625125	0,535125
986	92,383145	91,364182	0,07616855	0,00616855	-0,000769572	0,08635818	0,01635818	-0,004151229	373,408	-0,00042536	0,09968098	-0,00031902	0,114633127	0,014633127	373,41	560,0504	0,5224	0,643	0,553
985	92,276416	91,073139	0,07723584	0,00723584	0,000300137	0,08926861	0,01926861	-0,000513877	373,696	-0,001718055	0,098711458	-0,001288542	0,113518177	0,013518177	373,7	561,2199	0,5366	0,66075	0,57075
984	91,902082	91,4319	0,08097918	0,01097918	0,002924277	0,085681	0,015681	0,003381944	373,984	0,004189932	0,103142449	0,003142449	0,118613816	0,018613816	373,98	562,5896	0,5511	0,678875	0,588875
983	92,033065	91,617692	0,07966935	0,00966935	0,003199205	0,08382308	0,01382308	5,42366E-05	374,272	0,009364206	0,107023154	0,007023154	0,123076627	0,023076627	374,27	563,7591	0,5659	0,697375	0,607375
982	92,126907	91,10267	0,07873093	0,00873093	-0,001145516	0,0889733	0,0189733	-0,001401736	374,560	-0,001330955	0,099001784	-0,000998216	0,113852052	0,013852052	374,56	564,9287	0,5801	0,715125	0,625125
981	92,413986	91,452197	0,07586014	0,00586014	-0,000384297	0,08547803	0,01547803	-0,001160137	374,848	-0,007218516	0,094586113	-0,005413887	0,10877403	0,00877403	374,85	566,2984	0,5937	0,732125	0,642125
980	92,787803	91,782041	0,07212197	0,00212197	-0,001068441	0,08217959	0,01217959	-0,005922216	375,136	0,004777164	0,103582873	0,003582873	0,119120304	0,019120304	375,14	567,4784	0,6081	0,750125	0,660125
979	92,432131	91,394987	0,07567869	0,00567869	0,003538987	0,08605013	0,01605013	-0,00092867	375,424	-0,004540638	0,096594521	-0,003405479	0,1110837	0,0110837	375,42	568,8481	0,6227	0,768375	0,678375
978	92,55327	91,590511	0,0744673	0,0044673	0,001361746	0,08409489	0,01409489	-0,004454283	375,711	0,002315412	0,101736559	0,001736559	0,116997042	0,016997042	375,71	570,1335	0,6378	0,78725	0,69725
977	92,746243	91,566411	0,07253757	0,00253757	-0,003414703	0,08433589	0,01433589	-0,00789753	375,999	-0,001779738	0,098665196	-0,001334804	0,113464976	0,013464976	376	571,419	0,6513	0,804125	0,714125
976	92,377621	91,948552	0,07622379	0,00622379	-0,000318993	0,08051448	0,01051448	-0,002602219	376,287	0,00174055	0,101305412	0,001305412	0,116501224	0,016501224	376,29	572,8973	0,6654	0,82175	0,73175
975	92,598705	92,221101	0,07401295	0,00401295	3,35602E-05	0,07778899	0,00778899	-0,004324593	376,575	0,006448966	0,104836724	0,004836724	0,120562233	0,020562233	376,57	574,3237	0,6792	0,839	0,749
974	91,93806	91,306441	0,0806194	0,0106194	1,67591E-05	0,08693559	0,01693559	-0,002436046	376,863	0,011353967	0,108515475	0,008515475	0,124792797	0,024792797	376,86	575,802	0,6934	0,85675	0,76675
973	91,613496	91,316723	0,08386504	0,01386504	0,0028066	0,08683277	0,01683277	0,000604859	377,151	-0,003926865	0,097054851	-0,002945149	0,111613079	0,011613079	377,15	577,0874	0,7073	0,874125	0,784125
972	92,290241	91,849171	0,07709759	0,00709759	-0,005325787	0,08150829	0,01150829	-0,005994402	377,438	0,004024445	0,103018334	0,003018334	0,118471084	0,018471084	377,44	578,3458	0,7192	0,889	0,799
971	92,301133	91,677812	0,07698867	0,00698867	-0,005863102	0,08322188	0,01322188	-0,007428203	377,726	0,001184104	0,100888078	0,000888078	0,116021289	0,016021289	377,73	580,2917	0,7318	0,90475	0,81475
970	92,772912	92,394608	0,07227088	0,00227088	-0,000989396	0,07605392	0,00605392	-0,004247867	378,014	-0,003127888	0,097654084	-0,002345916	0,112302196	0,012302196	378,01	582,1869	0,7465	0,923125	0,833125
969	92,497918	91,785504	0,07502082	0,00502082	-0,005172487	0,08214496	0,01214496	-0,006056677	378,302	0,003553357	0,102665017	0,002665017	0,11806477	0,01806477	378,3	584,0822	0,7596	0,9395	0,8495
968	92,445836	91,801537	0,07554164	0,00554164	-0,008364674	0,08198463	0,01198463	-0,004814221	378,589	-0,000145239	0,099891071	-0,000108929	0,114874731	0,014874731	378,59	586,1684	0,7729	0,956125	0,866125
967	93,27785	92,674181	0,0672215	-0,0027785	-0,007269473	0,07325819	0,00325819	-0,004436611	378,877	0,007387024	0,105540268	0,005540268	0,121371308	0,021371308	378,88	588,497	0,7842	0,97025	0,88025
966	93,07971	92,68449	0,0692029	-0,0007971	-0,004568218	0,0731551	0,0031551	-0,007796362	379,164	0,006316987	0,10473774	0,00473774	0,120448401	0,020448401	379,16	590,2805	0,7969	0,986125	0,896125
965	92,748791	92,469746	0,07251209	0,00251209	-0,004394997	0,07530254	0,00530254	-0,0067376	379,452	0,004351568	0,103263676	0,003263676	0,118753228	0,018753228	379,45	592,8496	0,8034	0,99425	0,90425
964	93,444669	92,483502	0,06555331	-0,00444669	-0,00999781	0,07516498	0,00516498	-0,005203911	379,740	-0,002501612	0,098123791	-0,001876209	0,11284236	0,01284236	379,74	595,3993	0,8039	0,994875	0,904875
963	93,238032	92,419993	0,06761968	-0,00238032	-0,007497878	0,07580007	0,00580007	-0,006040166	380,027	-0,000986982	0,099259763	-0,000740237	0,114148728	0,014148728	380,03	598,0264	0,7991	0,988875	0,898875
962	93,493118	92,564505	0,06506882	-0,00493118	-0,005304066	0,07435495	0,00435495	-0,007291643	380,315	0,00190254	0,101426905	0,001426905	0,116640941	0,016640941	380,31	600,3637	0,7896	0,977	0,887
961	93,362037	92,435042	0,06637963	-0,00362037	-0,008659733	0,07564958	0,00564958	-0,008947471	380,602	0,000919809	0,100689857	0,000689857	0,115793335	0,015793335	380,6	602,7202	0,7805	0,965625	0,875625
960	92,888686	92,029956	0,07111314	0,00111314	-0,002997576	0,07970044	0,00970044	-0,005648085	380,890	0,006512464	0,104884348	0,004884348	0,120617	0,020617	380,89	604,5621	0,7679	0,949875	0,859875
959	93,718582	93,307092	0,06281418	-0,00718582	-0,0073797	0,06692908	-0,00307092	-0,011018641	381,177	-0,002080591	0,098439557	-0,001560443	0,11320549	0,01320549	381,18	606,7574	0,7569	0,936125	0,846125
958	93,530159	93,397746	0,06469841	-0,00530159	-0,004830775	0,06602254	-0,00397746	-0,008059692	381,465	0,004491806	0,103368855	0,003368855	0,118874183	0,018874183	381,46	609,0265	0,7434	0,91925	0,82925
957	93,473808	93,015904	0,06526192	-0,00473808	-0,010173231	0,06984096	-0,00015904	-0,009363913	381,752	-0,003370588	0,097472059	-0,002527941	0,112092868	0,012092868	381,75	611,2103	0,7297	0,902125	0,812125
956	92,847059	92,18117	0,07152941	0,00152941	-0,008189623	0,0781883	0,0081883	-0,007468516	382,040	0,000785409	0,100589057	0,000589057	0,115677415	0,015677415	382,04	613,3568	0,7159	0,884875	0,794875
955	93,253206	92,810867	0,06746794	-0,00253206	-0,008841945	0,07189133	0,00189133	-0,012146529	382,327	0,009347157	0,107010368	0,007010368	0,123061923	0,023061923	382,33	615,102	0,6995	0,864375	0,774375
954	92,787239	92,240477	0,07212761	0,00212761	-0,005851231	0,07759523	0,00759523	-0,008665459	382,615	0,000477455	0,100358091	0,000358091	0,115411805	0,015411805	382,61	616,7246	0,6866	0,84825	0,75825
953	93,157312	92,618678	0,06842688	-0,00157312	-0,00151718	0,07381322	0,00381322	-0,008363246	382,902	-0,000192633	0,099855525	-0,000144475	0,114833854	0,014833854	382,9	618,3472	0,6727	0,830875	0,740875
952	93,562796	93,113564	0,06437204	-0,00562796	-0,009018996	0,06886436	-0,00113564	-0,01461084	383,190	0,015367167	0,111525375	0,011525375	0,128254181	0,028254181	383,19	619,9519	0,6593	0,814125	0,724125
951	92,750303	91,597196	0,07249697	0,00249697	-0,007580933	0,08402804	0,01402804	-0,012929969	383,477	-0,001301	0,09902425	-0,00097575	0,113877888	0,013877888	383,48	621,3605	0,6459	0,797375	0,707375
950	93,969271	93,055327	0,06030729	-0,00969271	-0,011442383	0,06944673	-0,00055327	-0,011677112	383,764	-0,006248433	0,095313675	-0,004686325	0,109610726	0,009610726	383,76	622,5195	0,6318	0,77975	0,68975
949	94,193529	93,409659	0,05806471	-0,01193529	-0,006227456	0,06590341	-0,00409659	-0,003286312	384,052	0,00126938	0,100952035	0,000952035	0,11609484	0,01609484	384,05	623,6978	0,6172	0,7615	0,6715
948	93,69398	93,344943	0,0630602	-0,0069398	-0,009411042	0,06655057	-0,00344943	-0,010463598	384,339	-0,002598347	0,09805124	-0,00194876	0,112758926	0,012758926	384,34	624,3353	0,6036	0,7445	0,6545
947	93,398993	92,987018	0,06601007	-0,00398993	-0,005714152	0,07012982	0,00012982	-0,007200135	384,626	0,000930828	0,100698121	0,000698121	0,115802839	0,015802839	384,63	625,1852	0,5914	0,72925	0,63925
946	94,144162	92,805922	0,05855838	-0,01144162	-0,015337456	0,07194078	0,00194078	-0,008352815	384,913	0,002419743	0,101814807	0,001814807	0,117087028	0,017087028	384,91	626,1124	0,577	0,71125	0,62125
945	93,529307	92,467544	0,06470693	-0,00529307	-0,007210339	0,07532456	0,00532456	-0,003271561	385,201	0,008422151	0,106316614	0,006316614	0,122264106	0,022264106	385,2	626,9005	0,5612	0,6915	0,6015
944	94,408498	93,125791	0,05591502	-0,01408498	-0,003124374	0,06874209	-0,00125791	-0,004799499	385,488	-0,002860405	0,097854697	-0,002145303	0,112532901	0,012532901	385,49	627,8298	0,5462	0,67275	0,58275
943	94,778704	93,533236	0,05221296	-0,01778704	-0,015254691	0,06466764	-0,00533236	-0,014988839	385,775	0,007395289	0,105546467	0,005546467	0,121378437	0,021378437	385,78	628,6305	0,5306	0,65325	0,56325
942	93,874866	92,629499	0,06125134	-0,00874866	-0,011527329	0,07370501	0,00370501	-0,014061167	386,062	-0,000304014	0,09977199	-0,00022801	0,114737788	0,014737788	386,06	629,5121	0,5155	0,634375	0,544375
941	93,884366	93,069762	0,06115634	-0,00884366	-0,011948876	0,06930238	-0,00069762	-0,006726659	386,349	-0,004279817	0,096790138	-0,003209862	0,111308658	0,011308658	386,35	630,4719	0,5	0,615	0,525
940	93,46983	93,013335	0,0653017	-0,0046983	-0,005414043	0,06986665	-0,00013335	-0,008847643	386,637	0,007562737	0,105672053	0,005672053	0,12152286	0,02152286	386,64	631,5418	0,4844	0,5955	0,5055
939	92,366814	91,706398	0,07633186	0,00633186	-0,009214999	0,08293602	0,01293602	-0,003889769	386,924	0,009269976	0,106952482	0,006952482	0,122995354	0,022995354	386,92	632,4481	0,4694	0,57675	0,48675
938	92,749486	92,054504	0,07250514	0,00250514	-0,003488058	0,07945496	0,00945496	0,001402681	387,211	-0,003894484	0,097079137	-0,002920863	0,111641008	0,011641008	387,21	633,3753	0,4549	0,558625	0,468625
937	93,164334	93,207432	0,06835666	-0,00164334	-0,020367692	0,06792568	-0,00207432	-0,016505556	387,498	0,008889516	0,106667137	0,006667137	0,122667208	0,022667208	387,5	634,1936	0,4406	0,54075	0,45075
936	92,615315	92,15145	0,07384685	0,00384685	-0,011355978	0,0784855	0,0084855	-0,008230225	387,785	-0,00568538	0,095735965	-0,004264035	0,11009636	0,01009636	387,79	635,1524	0,4258	0,52225	0,43225
935	93,912379	92,942887	0,06087621	-0,00912379	-0,00984604	0,07057113	0,00057113	-0,011445104	388,072	0,002042195	0,101531646	0,001531646	0,116761393	0,016761393	388,07	636,0796	0,4109	0,503625	0,413625
934	92,514455	91,621521	0,07485545	0,00485545	-0,001744015	0,08378479	0,01378479	-0,002960127	388,359	-0,000681445	0,099488917	-0,000511083	0,114412254	0,014412254	388,36	637,1049	0,3958	0,48475	0,39475
933	93,468257	92,582559	0,06531743	-0,00468257	-0,004772871	0,07417441	0,00417441	-0,008085484	388,646	0,000260361	0,100195271	0,000195271	0,115224561	0,015224561	388,65	638,0113	0,3817	0,467125	0,377125
932	94,327362	94,694318	0,05672638	-0,01327362	-0,030844331	0,05305682	-0,01694318	-0,031355897	388,933	-0,000637936	0,099521548	-0,000478452	0,11444978	0,01444978	388,93	638,9384	0,3687	0,450875	0,360875
931	93,946554	92,925217	0,06053446	-0,00946554	-0,024026589	0,07074783	0,00074783	-0,025028787	389,220	-0,003621411	0,097283942	-0,002716058	0,111876533	0,011876533	389,22	639,8656	0,3551	0,433875	0,343875
930	94,659175	94,758018	0,05340825	-0,01659175	-0,011886292	0,05241982	-0,01758018	-0,011289292	389,507	0,004569077	0,103426808	0,003426808	0,118940829	0,018940829	389,51	640,6839	0,3411	0,416375	0,326375
929	94,897096	94,655149	0,05102904	-0,01897096	-0,01045576	0,05344851	-0,01655149	-0,021600901	389,794	0,002036581	0,101527436	0,001527436	0,116756551	0,016756551	389,79	641,7408	0,3269	0,398625	0,308625
928	94,041596	93,874422	0,05958404	-0,01041596	-0,018406945	0,06125578	-0,00874422	-0,014784973	390,081	0,005699965	0,104274974	0,004274974	0,11991622	0,01991622	390,08	642,9354	0,3186	0,38825	0,29825
927	94,12803	93,751264	0,0587197	-0,0112803	-0,014331001	0,06248736	-0,00751264	-0,01590103	390,368	0,000482135	0,100361601	0,000361601	0,115415841	0,015415841	390,37	644,6866	0,3347	0,408375	0,318375
926	93,213295	92,221317	0,06786705	-0,00213295	-0,024905016	0,07778683	0,00778683	-0,017827309	390,655	0,001145111	0,100858834	0,000858834	0,115987659	0,015987659	390,65	645,6412	0,3231	0,393875	0,303875
925	92,99459	92,116084	0,0700541	5,41E-05	-0,010163791	0,07883916	0,00883916	-0,005483962	390,942	-0,00013665	0,099897513	-0,000102487	0,11488214	0,01488214	390,94	646,5105	0,3319	0,404875	0,314875
924	95,205416	94,20291	0,04794584	-0,02205416	-0,026309817	0,0579709	-0,0120291	-0,019512459	391,228	-0,002952376	0,097785718	-0,002214282	0,112453575	0,012453575	391,23	647,7318	0,3159	0,384875	0,294875
923	93,418251	93,787008	0,06581749	-0,00418251	-0,013671898	0,06212992	-0,00787008	-0,007197045	391,515	-0,001889579	0,098582816	-0,001417184	0,113370238	0,013370238	391,52	648,5138	0,298	0,3625	0,2725
922	93,684197	93,525168	0,06315803	-0,00684197	-0,022363741	0,06474832	-0,00525168	-0,029105313	391,802	-0,008050204	0,093962347	-0,006037653	0,108056699	0,008056699	391,8	649,2604	0,2808	0,341	0,251
921	93,435464	92,83905	0,06564536	-0,00435464	-0,005237441	0,0716095	0,0016095	-0,008879166	392,089	0,004848392	0,103636294	0,003636294	0,119181738	0,019181738	392,09	649,9295	0,2666	0,32325	0,23325
920	95,442501	93,384887	0,04557499	-0,02442501	-0,022241163	0,06615113	-0,00384887	-0,012635587	392,376	0,006746161	0,10505962	0,00505962	0,120818563	0,020818563	392,38	650,8619	0,2532	0,3065	0,2165
919	92,655022	92,135513	0,07344978	0,00344978	-0,005130174	0,07864487	0,00864487	-0,002322158	392,662	0,009038676	0,106779007	0,006779007	0,122795858	0,022795858	392,66	652,1122	0,2444	0,2955	0,2055
918	94,950068	94,198371	0,05049932	-0,01950068	-0,022912247	0,05801629	-0,01198371	-0,009500604	392,949	-0,001155773	0,09913317	-0,00086683	0,114003145	0,014003145	392,95	654,2756	0,2554	0,30925	0,21925
917	93,810203	94,328538	0,06189797	-0,00810203	-0,021919552	0,05671462	-0,01328538	-0,015762639	393,236	0,001448801	0,101086601	0,001086601	0,116249591	0,016249591	393,24	656,0141	0,2375	0,286875	0,196875
916	92,288656	91,922745	0,07711344	0,00711344	-0,009006976	0,08077255	0,01077255	0,000135713	393,523	0,000849791	0,100637343	0,000637343	0,115732944	0,015732944	393,52	655,7823	0,2566	0,31075	0,22075
915	96,663214	96,33666	0,03336786	-0,03663214	-0,014261156	0,0366334	-0,0333666	-0,019505399	393,809	0,005599022	0,104199266	0,004199266	0,119829156	0,019829156	393,81	657,0572	0,2185	0,263125	0,173125
914	95,042651	94,142678	0,04957349	-0,02042651	-0,006613951	0,05857322	-0,01142678	-0,004822121	394,096	0,004197228	0,103147921	0,003147921	0,118620109	0,018620109	394,1	658,2658	0,2037	0,244625	0,154625
913	94,546226	91,932221	0,05453774	-0,01546226	-0,026278505	0,08067779	0,01067779	-0,019659951	394,382	0,004992107	0,10374408	0,00374408	0,119305692	0,019305692	394,38	660,1115	0,1893	0,226625	0,136625
912	92,850426	91,251774	0,07149574	0,00149574	-0,005584484	0,08748226	0,01748226	-0,002347259	394,669	-0,002008832	0,098493376	-0,001506624	0,113267383	0,013267383	394,67	662,7169	0,1846	0,22075	0,13075
911	93,736062	93,725925	0,06263938	-0,00736062	-0,016152699	0,06274075	-0,00725925	-0,026030024	394,956	-0,006239705	0,095320221	-0,004679779	0,109618255	0,009618255	394,96	664,8555	0,1752	0,209	0,119
910	93,416645	92,626155	0,06583355	-0,00416645	0,003246128	0,07373845	0,00373845	0,001510729	395,242	-0,003950105	0,097037421	-0,002962579	0,111593035	0,011593035	395,24	666,1507	0,1623	0,192875	0,102875
909	95,966721	96,297912	0,04033279	-0,02966721	-0,002703337	0,03702088	-0,03297912	-0,001801787	395,529	0,001215466	0,100911599	0,000911599	0,116048339	0,016048339	395,53	668,0385	0,151	0,17875	0,08875
908	93,302412	92,345381	0,06697588	-0,00302412	-0,027720488	0,07654619	0,00654619	-0,021619783	395,815	0,004002881	0,103002161	0,003002161	0,118452485	0,018452485	395,82	670,2696	0,1385	0,163125	0,073125
907	92,986496	93,005329	0,07013504	0,00013504	-0,004925531	0,06994671	-5,329E-05	0,006280199	396,102	-0,007449269	0,094413048	-0,005586952	0,108575005	0,008575005	396,1	672,8193	0,1288	0,151	0,061
906	96,403522	95,87182	0,03596478	-0,03403522	-0,008164481	0,0412818	-0,0287182	-0,009308789	396,388	0,001039483	0,100779612	0,000779612	0,115896554	0,015896554	396,39	675,5678	0,1226	0,14325	0,05325
905	94,058286	93,868514	0,05941714	-0,01058286	-0,004424009	0,06131486	-0,00868514	-0,002176416	396,675	-0,001861155	0,098604134	-0,001395866	0,113394754	0,013394754	396,67	677,6871	0,142	0,1675	0,0775
904	91,331251	91,10407	0,08668749	0,01668749	0,003052146	0,0889593	0,0189593	-0,007752138	396,961	0,001459456	0,101094592	0,001094592	0,11625878	0,01625878	396,96	677,1241	0,1239	0,144875	0,054875
903	92,410603	91,454671	0,07589397	0,00589397	0,01607936	0,08545329	0,01545329	0,015014566	397,248	0,004424372	0,103318279	0,003318279	0,118816021	0,018816021	397,25	678,2666	0,166	0,1975	0,1075
902	94,444699	91,912726	0,05555301	-0,01444699	-0,021818056	0,08087274	0,01087274	-0,003967445	397,534	-0,000958234	0,099281325	-0,000718675	0,114173523	0,014173523	397,53	678,7224	0,1902	0,22775	0,13775
901	93,775151	92,105735	0,06224849	-0,00775151	0,003198005	0,07894265	0,00894265	0,009562993	397,821	0,008189885	0,106142414	0,006142414	0,122063776	0,022063776	397,82	679,3706	0,2153	0,259125	0,169125
900	94,059995	93,113574	0,05940005	-0,01059995	-0,057198348	0,06886426	-0,00113574	-0,035278551	398,107	-0,001711091	0,098716682	-0,001283318	0,113524184	0,013524184	398,11	679,4951	0,1982	0,23775	0,14775
899	89,707244	89,390543	0,10292756	0,03292756	0,003794024	0,10609457	0,03609457	0,014417519	398,393	0,000721555	0,100541167	0,000541167	0,115622342	0,015622342	398,39	679,638	0,2334	0,28175	0,19175
898	93,577266	93,296993	0,06422734	-0,00577266	-0,026531021	0,06703007	-0,00296993	-0,003543442	398,680	0,003205227	0,10240392	0,00240392	0,117764508	0,017764508	398,68	680,0669	0,2484	0,3005	0,2105
897	97,20885	93,981188	0,0279115	-0,0420885	-0,035490822	0,06018812	-0,00981188	-0,045129314	398,966	0,003039927	0,102279945	0,002279945	0,117621937	0,017621937	398,97	681,3234	0,1867	0,223375	0,133375
896	92,557254	91,547821	0,07442746	0,00442746	-0,016431817	0,08452179	0,01452179	-0,014461078	399,252	0,002236713	0,101677534	0,001677534	0,116929165	0,016929165	399,25	681,2799	0,2119	0,254875	0,164875
895	98,419183	95,101627	0,01580817	-0,05419183	-0,010210514	0,04898373	-0,02101627	0,002348344	399,538	0,002439266	0,101829449	0,001829449	0,117103867	0,017103867	399,54	681,4422	0,1662	0,19775	0,10775
894	94,854697	93,148982	0,05145303	-0,01854697	-0,014793451	0,06851018	-0,00148982	-0,010197338	399,825	0,005575612	0,104181709	0,004181709	0,119808965	0,019808965	399,82	681,754	0,1504	0,178	0,088
893	94,523092	94,819666	0,05476908	-0,01523092	-0,024880164	0,05180334	-0,01819666	-0,033709269	400,111	0,002080669	0,101560501	0,001560501	0,116794577	0,016794577	400,11	681,3958	0,2308	0,2785	0,1885
892	93,711192	92,490654	0,06288808	-0,00711192	-0,019488075	0,07509346	0,00509346	-0,015150761	400,397	0,006370519	0,104777889	0,004777889	0,120494573	0,020494573	400,4	682,1804	0,1332	0,1565	0,0665
891	93,87639	94,157509	0,0612361	-0,0087639	-0,018290027	0,05842491	-0,01157509	-0,017213061	400,683	0,000809009	0,100606757	0,000606757	0,11569777	0,01569777	400,68	683,3495	0,1183	0,137875	0,047875
890	93,005837	91,893916	0,06994163	-5,837E-05	-0,000550448	0,08106084	0,01106084	0,008953236	400,970	0,005335036	0,104001277	0,004001277	0,119601469	0,019601469	400,97	685,7999	0,1125	0,130625	0,040625
889	92,548477	92,786137	0,07451523	0,00451523	-0,033734748	0,07213863	0,00213863	-0,009561388	401,256	-0,004405106	0,09669617	-0,00330383	0,111200596	0,011200596	401,26	688,3497	0,1073	0,124125	0,034125
888	90,419015	89,948366	0,09580985	0,02580985	0,002754987	0,10051634	0,03051634	0,003487973	401,542	0,002324579	0,101743434	0,001743434	0,117004949	0,017004949	401,54	690,8995	0,1051	0,121375	0,031375
887	98,037244	96,69142	0,01962756	-0,05037244	-0,033505473	0,0330858	-0,0369142	-0,01474687	401,828	0,001693103	0,101269827	0,001269827	0,116460301	0,016460301	401,83	693,4492	0,1029	0,118625	0,028625
886	93,138202	94,375604	0,06861798	-0,00138202	-0,023680637	0,05624396	-0,01375604	-0,036047831	402,114	0,007825535	0,105869152	0,005869152	0,121749524	0,021749524	402,11	695,999	0,1013	0,116625	0,026625
885	97,390276	95,666795	0,02609724	-0,04390276	-0,044601842	0,04333205	-0,02666795	-0,036067862	402,400	0,001227854	0,10092089	0,00092089	0,116059024	0,016059024	402,4	698,5488	0,1016	0,117	0,027
884	95,107285	89,489283	0,04892715	-0,02107285	-0,043443447	0,10510717	0,03510717	-0,031583485	402,686	0,00158045	0,101185337	0,001185337	0,116363138	0,016363138	402,69	701,0985	0,1002	0,11525	0,02525
883	91,601467	89,169998	0,08398533	0,01398533	-0,036617135	0,10830002	0,03830002	-0,028520337	402,972	0,003740878	0,102805659	0,002805659	0,118226507	0,018226507	402,97	703,6483	0,0996	0,1145	0,0245
882	98,899139	94,861133	0,01100861	-0,05899139	-0,067738031	0,05138867	-0,01861133	-0,014861099	403,258	0,0046101	0,103457575	0,003457575	0,118976211	0,018976211	403,26	706,198	0,0981	0,112625	0,022625
881	93,479005	90,951816	0,06520995	-0,00479005	0,019672893	0,09048184	0,02048184	0,032799044	403,544	0,002425881	0,101819411	0,001819411	0,117092322	0,017092322	403,54	708,7478	0,0971	0,111375	0,021375
880	92,557929	90,965002	0,07442071	0,00442071	-0,072779108	0,09034998	0,02034998	-0,032195942	403,830	0,000945587	0,10070919	0,00070919	0,115815569	0,015815569	403,83	711,2976	0,0972	0,1115	0,0215
879	95,759154	96,075815	0,04240846	-0,02759154	-0,043281857	0,03924185	-0,03075815	-0,062321006	404,116	0,000834205	0,100625654	0,000625654	0,115719502	0,015719502	404,12	713,8473	0,0967	0,110875	0,020875
878	99,861724	96,609317	0,00138276	-0,06861724	-0,060078985	0,03390683	-0,03609317	-0,053282606	404,402	0,002872346	0,102154259	0,002154259	0,117477398	0,017477398	404,4	716,3971	0,0957	0,109625	0,019625
877	100,03566	96,472804	-0,0003566	-0,0703566	-0,016806311	0,03527196	-0,03472804	-0,018980038	404,688	0,006542396	0,104906797	0,004906797	0,120642816	0,020642816	404,69	718,9468	0,0966	0,11075	0,02075
876	94,189611	91,773616	0,05810389	-0,01189611	-0,057739193	0,08226384	0,01226384	-0,052029539	404,974	0,008299399	0,106224549	0,006224549	0,122158231	0,022158231	404,97	720,3376	0,0967	0,110875	0,020875
875	93,121783	94,307154	0,06878217	-0,00121783	-0,004564478	0,05692846	-0,01307154	-0,014820836	405,260	0,004095624	0,103071718	0,003071718	0,118532475	0,018532475	405,26
874	96,382817	91,790616	0,03617183	-0,03382817	-0,050080607	0,08209384	0,01209384	-0,038071237	405,546	0,007170047	0,105377535	0,005377535	0,121184166	0,021184166	405,55
873	98,417021	97,32422	0,01582979	-0,05417021	-0,08885891	0,0267578	-0,0432422	-0,102687134	405,832	0,002300758	0,101725569	0,001725569	0,116984404	0,016984404	405,83
872	101,127569	99,161575	-0,01127569	-0,08127569	0,000331389	0,00838425	-0,06161575	0,004992349	406,118	0,001008317	0,100756237	0,000756237	0,115869673	0,015869673	406,12
871	95,192103	93,049625	0,04807897	-0,02192103	-0,076765166	0,06950375	-0,00049625	-0,108048699	406,403	0,006477051	0,104857789	0,004857789	0,120586457	0,020586457	406,4
870	104,665371	97,206449	-0,04665371	-0,11665371	0,010456846	0,02793551	-0,04206449	0,011723341	406,689	0,005234395	0,103925796	0,003925796	0,119514666	0,019514666	406,69
869	99,813818	97,148356	0,00186182	-0,06813818	-0,055804178	0,02851644	-0,04148356	-0,003487918	406,975	-0,001280514	0,099039614	-0,000960386	0,113895557	0,013895557	406,97
868	97,790569	94,132561	0,02209431	-0,04790569	0,011529585	0,05867439	-0,01132561	0,025447234	407,261	0,011434782	0,108576086	0,008576086	0,124862499	0,024862499	407,26
867	103,500976	101,938452	-0,03500976	-0,10500976	-0,004938442	-0,01938452	-0,08938452	-0,03784615	407,546	0,001320849	0,100990637	0,000990637	0,116139232	0,016139232	407,55
866	97,187601	100,901845	0,02812399	-0,04187601	-0,010451649	-0,00901845	-0,07901845	0,000916653	407,832	0,013964193	0,110473145	0,010473145	0,127044117	0,027044117	407,83
865	102,086755	102,007654	-0,02086755	-0,09086755	-0,064753138	-0,02007654	-0,09007654	-0,100728162	408,118	0,003456409	0,102592307	0,002592307	0,117981153	0,017981153	408,12
864	95,110656	93,060434	0,04889344	-0,02110656	-0,014298219	0,06939566	-0,00060434	0,018400628	408,403	0,01496459	0,111223443	0,011223443	0,127906959	0,027906959	408,4
863	99,900148	101,230309	0,00099852	-0,06900148	-0,078332658	-0,01230309	-0,08230309	-0,11528048	408,689	0,012199921	0,109149941	0,009149941	0,125522432	0,025522432	408,69
862	99,473018	98,882256	0,00526982	-0,06473018	-0,103422944	0,01117744	-0,05882256	-0,091785929	408,975	0,016820778	0,112615583	0,012615583	0,129507921	0,029507921	408,97
861	92,821291	97,77377	0,07178709	0,00178709	-0,070598047	0,0222623	-0,0477377	-0,077566797	409,260	0,009802846	0,107352135	0,007352135	0,123454955	0,023454955	409,26
860	91,511002	90,020768	0,08488998	0,01488998	0,038979844	0,09979232	0,02979232	0,025170703	409,546	0,014438771	0,110829078	0,010829078	0,12745344	0,02745344	409,55
859	91,164484	90,555842	0,08835516	0,01835516	0,026866969	0,09444158	0,02444158	0,012220169	409,831	0,013346674	0,110010006	0,010010006	0,126511506	0,026511506	409,83
858	90,791707	90,246473	0,09208293	0,02208293	0,025521972	0,09753527	0,02753527	0,012863149	410,117	0,015753548	0,111815161	0,011815161	0,128587435	0,028587435	410,12
857	90,564463	89,2198	0,09435537	0,02435537	0,017247916	0,107802	0,037802	0,012077178	410,403	0,01356547	0,110174103	0,010174103	0,126700218	0,026700218	410,4
856	89,406251	88,565436	0,10593749	0,03593749	0,024054507	0,11434564	0,04434564	0,01119656	410,688	0,013859281	0,110394461	0,010394461	0,12695363	0,02695363	410,69
855	91,319128	90,392355	0,08680872	0,01680872	0,035407992	0,09607645	0,02607645	0,022612594	410,974	0,011726443	0,108794832	0,008794832	0,125114057	0,025114057	410,97
854	90,76755	90,816971	0,0923245	0,0223245	0,025468408	0,09183029	0,02183029	0,006579752	411,259	0,018788927	0,114091695	0,014091695	0,13120545	0,03120545	411,26
853	92,312138	91,662525	0,07687862	0,00687862	0,027624598	0,08337475	0,01337475	0,020984918	411,544	0,016550237	0,112412678	0,012412678	0,129274579	0,029274579	411,54
852	92,385509	92,106255	0,07614491	0,00614491	0,026950724	0,07893745	0,00893745	0,017949833	411,830	0,022390794	0,116793095	0,016793095	0,13431206	0,03431206	411,83
851	91,522045	91,203662	0,08477955	0,01477955	0,03367644	0,08796338	0,01796338	0,01997145	412,115	0,016280385	0,112210289	0,012210289	0,129041832	0,029041832	412,12
850	89,952632	89,002494	0,10047368	0,03047368	0,028614092	0,10997506	0,03997506	0,015126104	412,401	0,014654677	0,110991008	0,010991008	0,127639659	0,027639659	412,4
849	90,319452	89,37519	0,09680548	0,02680548	0,027857343	0,1062481	0,0362481	0,017122229	412,686	0,016931112	0,112698334	0,012698334	0,129603084	0,029603084	412,69
848	91,284903	90,572281	0,08715097	0,01715097	0,022737691	0,09427719	0,02427719	0,009116589	412,971	0,018427765	0,113820824	0,013820824	0,130893947	0,030893947	412,97
847	93,423762	91,284403	0,06576238	-0,00423762	0,020021345	0,08715597	0,01715597	0,007700979	413,257	0,014697443	0,111023082	0,011023082	0,127676544	0,027676544	413,26
846	92,124084	91,525496	0,07875916	0,00875916	0,023940639	0,08474504	0,01474504	0,01726276	413,542	0,018437513	0,113828135	0,013828135	0,130902355	0,030902355	413,54
845	91,467236	90,670829	0,08532764	0,01532764	0,02858004	0,09329171	0,02329171	0,015016546	413,827	0,013917352	0,110438014	0,010438014	0,127003716	0,027003716	413,83
844	89,734882	89,716386	0,10265118	0,03265118	0,031880344	0,10283614	0,03283614	0,019625513	414,113	0,019042035	0,114281526	0,014281526	0,131423755	0,031423755	414,11
843	90,090965	89,060366	0,09909035	0,02909035	0,018116582	0,10939634	0,03939634	0,010029549	414,398	0,017867799	0,11340085	0,01340085	0,130410977	0,030410977	414,4
842	89,942839	88,512644	0,10057161	0,03057161	0,032119329	0,11487356	0,04487356	0,019804367	414,683	0,009207168	0,106905376	0,006905376	0,122941183	0,022941183	414,68
841	91,189712	89,946482	0,08810288	0,01810288	0,02673552	0,10053518	0,03053518	0,018064152	414,968	0,012080167	0,109060125	0,009060125	0,125419144	0,025419144	414,97
840	90,464745	89,430873	0,09535255	0,02535255	0,021426106	0,10569127	0,03569127	0,008574237	415,253	0,012917833	0,109688375	0,009688375	0,126141631	0,026141631	415,25
839	91,183813	90,102429	0,08816187	0,01816187	0,022905592	0,09897571	0,02897571	0,013197715	415,539	0,012255236	0,109191427	0,009191427	0,125570141	0,025570141	415,54
838	90,241166	89,599892	0,09758834	0,02758834	0,018985128	0,10400108	0,03400108	0,009682763	415,824	0,011244126	0,108433095	0,008433095	0,124698059	0,024698059	415,82
837	90,212459	89,440195	0,09787541	0,02787541	0,024298083	0,10559805	0,03559805	0,007835209	416,109	0,010279357	0,107709518	0,007709518	0,123865945	0,023865945	416,11
836	92,185641	91,222891	0,07814359	0,00814359	0,027082113	0,08777109	0,01777109	0,015895904	416,394	0,016497593	0,112373195	0,012373195	0,129229174	0,029229174	416,39
835	93,586316	91,770555	0,06413684	-0,00586316	0,025103805	0,08229445	0,01229445	0,010987894	416,679	0,020776091	0,115582068	0,015582068	0,132919379	0,032919379	416,68
834	93,45989	92,360688	0,0654011	-0,0045989	0,019696584	0,07639312	0,00639312	0,005928672	416,964	0,021454633	0,116090974	0,016090974	0,133504621	0,033504621	416,96
833	92,434615	92,082734	0,07565385	0,00565385	0,02627201	0,07917266	0,00917266	0,010302621	417,249	0,025145495	0,118859121	0,018859121	0,136687989	0,036687989	417,25
832	92,900417	92,115724	0,07099583	0,00099583	0,024953845	0,07884276	0,00884276	0,01261246	417,534	0,028027113	0,121020335	0,021020335	0,139173385	0,039173385	417,53
831	92,237204	91,515681	0,07762796	0,00762796	0,02364571	0,08484319	0,01484319	0,013794501	417,819	0,027774773	0,12083108	0,02083108	0,138955742	0,038955742	417,82
830	91,148104	90,421784	0,08851896	0,01851896	0,018230199	0,09578216	0,02578216	0,010608724	418,104	0,027796034	0,120847025	0,020847025	0,138974079	0,038974079	418,1
829	92,170422	90,873858	0,07829578	0,00829578	0,022504526	0,09126142	0,02126142	0,010449382	418,389	0,032253002	0,124189751	0,024189751	0,142818214	0,042818214	418,39
828	93,277709	92,093298	0,06722291	-0,00277709	0,021612478	0,07906702	0,00906702	0,006915488	418,674	0,030374182	0,122780637	0,022780637	0,141197732	0,041197732	418,67
827	92,647427	92,02893	0,07352573	0,00352573	0,021754758	0,0797107	0,0097107	0,010364555	418,959	0,041905134	0,131428851	0,031428851	0,151143178	0,051143178	418,96
826	92,895003	92,067327	0,07104997	0,00104997	0,018462904	0,07932673	0,00932673	0,006960082	419,244	0,043603375	0,132702531	0,032702531	0,152607911	0,052607911	419,24
825	92,943395	91,98901	0,07056605	0,00056605	0,019082675	0,0801099	0,0101099	0,008731229	419,529	0,058245765	0,143684324	0,043684324	0,165236973	0,065236973	419,53
824	93,405764	92,172229	0,06594236	-0,00405764	0,017665363	0,07827771	0,00827771	0,009487597	419,814	0,045272595	0,133954447	0,033954447	0,154047614	0,054047614	419,81
823	92,211548	91,568741	0,07788452	0,00788452	0,019956511	0,08431259	0,01431259	0,008823726	420,099	0,054384341	0,140788255	0,040788255	0,161906494	0,061906494	420,1
822	92,410398	91,006663	0,07589602	0,00589602	0,027274265	0,08993337	0,01993337	0,014896557	420,383	0,055970369	0,141977777	0,041977777	0,163274443	0,063274443	420,38
821	90,527439	89,870954	0,09472561	0,02472561	0,016285283	0,10129046	0,03129046	0,009314154	420,668	0,064771101	0,148578326	0,048578326	0,170865075	0,070865075	420,67
820	90,821875	89,759988	0,09178125	0,02178125	0,021556035	0,10240012	0,03240012	0,011673667	420,953	0,071060766	0,153295575	0,053295575	0,176289911	0,076289911	420,95
819	90,666045	89,68643	0,09333955	0,02333955	0,028551898	0,1031357	0,0331357	0,013681142	421,238	0,077001439	0,157751079	0,057751079	0,181413741	0,081413741	421,24
818	90,48918	90,102821	0,0951082	0,0251082	0,019510052	0,09897179	0,02897179	0,011692218	421,523	0,067239684	0,150429763	0,050429763	0,172994228	0,072994228	421,52
817	90,162295	89,638256	0,09837705	0,02837705	0,018287223	0,10361744	0,03361744	0,007697279	421,807	0,074318108	0,155738581	0,055738581	0,179099368	0,079099368	421,81
816	90,750718	89,793887	0,09249282	0,02249282	0,015330281	0,10206113	0,03206113	0,001635369	422,092	0,063432729	0,147574547	0,047574547	0,169710729	0,069710729	422,09
815	91,036205	89,611001	0,08963795	0,01963795	0,024036476	0,10388999	0,03388999	0,009362418	422,377	0,085398744	0,164049058	0,064049058	0,188656416	0,088656416	422,38
814	91,107722	90,355112	0,08892278	0,01892278	0,018611054	0,09644888	0,02644888	0,006816651	422,661	0,083064042	0,162298031	0,062298031	0,186642736	0,086642736	422,66
813	91,879949	91,44188	0,08120051	0,01120051	0,017038902	0,0855812	0,0155812	0,006831532	422,946	0,080433027	0,160324771	0,060324771	0,184373486	0,084373486	422,95
812	92,49414	91,990259	0,0750586	0,0050586	0,013468211	0,08009741	0,01009741	0,002843623	423,231	0,085397951	0,164048464	0,064048464	0,188655733	0,088655733	423,23
811	93,086123	92,804846	0,06913877	-0,00086123	0,023532463	0,07195154	0,00195154	0,012682735	423,515	0,082206222	0,161654667	0,061654667	0,185902867	0,085902867	423,52
810	92,224767	91,339326	0,07775233	0,00775233	0,025480009	0,08660674	0,01660674	0,012566756	423,800	0,077304443	0,157978333	0,057978333	0,181675082	0,081675082	423,8
809	91,130469	90,106501	0,08869531	0,01869531	0,02024692	0,09893499	0,02893499	0,010511857	424,084	0,078227799	0,158670849	0,058670849	0,182471477	0,082471477	424,08
808	91,751926	90,699267	0,08248074	0,01248074	0,022599652	0,09300733	0,02300733	0,011565569	424,369	0,081253214	0,16093991	0,06093991	0,185080897	0,085080897	424,37
807	92,262917	91,685953	0,07737083	0,00737083	0,019335951	0,08314047	0,01314047	0,005069075	424,653	0,073274117	0,154955588	0,054955588	0,178198926	0,078198926	424,65
806	92,519844	91,846166	0,07480156	0,00480156	0,01792508	0,08153834	0,01153834	0,007053749	424,938	0,078467609	0,158850707	0,058850707	0,182678313	0,082678313	424,94
805	92,205847	90,782258	0,07794153	0,00794153	0,02317213	0,09217742	0,02217742	0,014589063	425,222	0,069263618	0,151947714	0,051947714	0,174739871	0,074739871	425,22
804	91,076395	89,869315	0,08923605	0,01923605	0,024018134	0,10130685	0,03130685	0,013939222	425,507	0,068913968	0,151685476	0,051685476	0,174438297	0,074438297	425,51
803	91,635414	90,677048	0,08364586	0,01364586	0,025197381	0,09322952	0,02322952	0,01390324	425,791	0,06148416	0,14611312	0,04611312	0,168030088	0,068030088	425,79
802	92,285704	92,072773	0,07714296	0,00714296	0,020915353	0,07927227	0,00927227	0,008663864	426,076	0,071625937	0,153719453	0,053719453	0,176777371	0,076777371	426,08
801	92,769846	91,781231	0,07230154	0,00230154	0,020732491	0,08218769	0,01218769	0,012498151	426,360	0,066039069	0,149529301	0,049529301	0,171958697	0,071958697	426,36
800	92,905986	91,478612	0,07094014	0,00094014	0,02380193	0,08521388	0,01521388	0,012324347	426,645	0,071123522	0,153342642	0,053342642	0,176344038	0,076344038	426,64
799	92,590299	91,277838	0,07409701	0,00409701	0,021414826	0,08722162	0,01722162	0,006866814	426,929	0,074331409	0,155748557	0,055748557	0,179110841	0,079110841	426,93
798	93,482394	92,290725	0,06517606	-0,00482394	0,022065908	0,07709275	0,00709275	0,008238041	427,213	0,081385052	0,161038789	0,061038789	0,185194607	0,085194607	427,21
797	92,848564	92,158623	0,07151436	0,00151436	0,026981596	0,07841377	0,00841377	0,014963332	427,498	0,076834927	0,157626195	0,057626195	0,181270125	0,081270125	427,5
796	92,642202	91,908399	0,07357798	0,00357798	0,021517822	0,08091601	0,01091601	0,012806665	427,782	0,083886781	0,162915085	0,062915085	0,187352348	0,087352348	427,78
795	92,266792	91,185677	0,07733208	0,00733208	0,022039176	0,08814323	0,01814323	0,011362473	428,066	0,081621141	0,161215856	0,061215856	0,185398234	0,085398234	428,07
794	92,132598	91,621433	0,07867402	0,00867402	0,02209617	0,08378567	0,01378567	0,009278741	428,350	0,088005772	0,166004329	0,066004329	0,190904978	0,090904978	428,35
793	91,84519	90,732687	0,0815481	0,0115481	0,021610208	0,09267313	0,02267313	0,00848155	428,635	0,104789366	0,178592025	0,078592025	0,205380829	0,105380829	428,63
792	90,971649	90,044744	0,09028351	0,02028351	0,021810261	0,09955256	0,02955256	0,011426128	428,919	0,092943926	0,169707945	0,069707945	0,195164136	0,095164136	428,92
791	90,814217	89,914666	0,09185783	0,02185783	0,019004589	0,10085334	0,03085334	0,008471129	429,203	0,100996266	0,175747199	0,075747199	0,202109279	0,102109279	429,2
790	91,608615	90,538553	0,08391385	0,01391385	0,020842229	0,09461447	0,02461447	0,009742947	429,487	0,112241044	0,184180783	0,084180783	0,211807901	0,111807901	429,49
789	92,406815	91,444109	0,07593185	0,00593185	0,018571171	0,08555891	0,01555891	0,00951976	429,771	0,117575022	0,188181267	0,088181267	0,216408457	0,116408457	429,77
788	93,397989	92,178141	0,06602011	-0,00397989	0,021440047	0,07821859	0,00821859	0,011161097	430,056	0,12662043	0,194965322	0,094965322	0,224210121	0,124210121	430,06
787	92,481723	91,586915	0,07518277	0,00518277	0,025313858	0,08413085	0,01413085	0,0140314	430,340	0,136261249	0,202195937	0,102195937	0,232525327	0,132525327	430,34
786	92,435485	91,987001	0,07564515	0,00564515	0,030835586	0,08012999	0,01012999	0,020133222	430,624	0,143713503	0,207785127	0,107785127	0,238952896	0,138952896	430,62
785	92,21265	91,545394	0,0778735	0,0078735	0,02580931	0,08454606	0,01454606	0,01751958	430,908	0,14304339	0,207282542	0,107282542	0,238374924	0,138374924	430,91
784	91,834519	90,972147	0,08165481	0,01165481	0,016958617	0,09027853	0,02027853	0,007414437	431,192	0,13775413	0,203315598	0,103315598	0,233812937	0,133812937	431,19
783	91,061157	90,226295	0,08938843	0,01938843	0,020444253	0,09773705	0,02773705	0,008534614	431,476	0,148359223	0,211269417	0,111269417	0,24295983	0,14295983	431,48
782	91,231881	90,95759	0,08768119	0,01768119	0,015378685	0,0904241	0,0204241	0,006833242	431,760	0,159269854	0,219452391	0,119452391	0,252370249	0,152370249	431,76
781	91,807191	91,274565	0,08192809	0,01192809	0,020345696	0,08725435	0,01725435	0,013377629	432,044	0,160957624	0,220718218	0,120718218	0,25382595	0,15382595	432,04
780	92,887182	91,773016	0,07112818	0,00112818	0,024053927	0,08226984	0,01226984	0,013587435	432,328	0,160154136	0,220115602	0,120115602	0,253132942	0,153132942	432,33
779	93,228586	92,383888	0,06771414	-0,00228586	0,019561976	0,07616112	0,00616112	0,01093423	432,612	0,170268351	0,227701263	0,127701263	0,261856453	0,161856453	432,61
778	93,574119	93,033321	0,06425881	-0,00574119	0,019647601	0,06966679	-0,00033321	0,012023974	432,896	0,167798615	0,225848961	0,125848961	0,259726305	0,159726305	432,9
777	93,029254	92,232046	0,06970746	-0,00029254	0,023061652	0,07767954	0,00767954	0,012200168	433,180	0,161382701	0,221037025	0,121037025	0,254192579	0,154192579	433,18
776	91,603923	90,825566	0,08396077	0,01396077	0,023508781	0,09174434	0,02174434	0,011254324	433,464	0,171754183	0,228815637	0,128815637	0,263137982	0,163137982	433,46
775	91,509676	90,601834	0,08490324	0,01490324	0,02472942	0,09398166	0,02398166	0,011137825	433,747	0,17276876	0,22957657	0,12957657	0,264013056	0,164013056	433,75
774	91,982451	91,380708	0,08017549	0,01017549	0,022154944	0,08619292	0,01619292	0,01171241	434,031	0,171852376	0,228889282	0,128889282	0,263222674	0,163222674	434,03
773	92,634942	91,984005	0,07365058	0,00365058	0,016817648	0,08015995	0,01015995	0,007462061	434,315	0,169929934	0,227447451	0,127447451	0,261564568	0,161564568	434,32
772	92,191607	91,068582	0,07808393	0,00808393	0,018811127	0,08931418	0,01931418	0,004896502	434,599	0,171405742	0,228554307	0,128554307	0,262837453	0,162837453	434,6
771	91,534077	90,559853	0,08465923	0,01465923	0,023373663	0,09440147	0,02440147	0,008023204	434,883	0,17311921	0,229839407	0,129839407	0,264315319	0,164315319	434,88
770	91,599046	90,699009	0,08400954	0,01400954	0,023474209	0,09300991	0,02300991	0,012963137	435,166	0,158106087	0,218579565	0,118579565	0,2513665	0,1513665	435,17
769	91,413414	90,473956	0,08586586	0,01586586	0,018722551	0,09526044	0,02526044	0,006052091	435,450	0,161494081	0,221120561	0,121120561	0,254288645	0,154288645	435,45
768	91,614328	90,316759	0,08385672	0,01385672	0,023460848	0,09683241	0,02683241	0,009160172	435,734	0,152841385	0,214631039	0,114631039	0,246825694	0,146825694	435,73
767	92,437441	91,320115	0,07562559	0,00562559	0,022053407	0,08679885	0,01679885	0,013590055	436,018	0,161475664	0,221106748	0,121106748	0,25427276	0,15427276	436,02
766	92,292931	91,688912	0,07707069	0,00707069	0,014461645	0,08311088	0,01311088	0,009252599	436,301	0,159731877	0,219798908	0,119798908	0,252768744	0,152768744	436,3
765	91,912295	91,144028	0,08087705	0,01087705	0,018230339	0,08855972	0,01855972	0,010529198	436,585	0,167085823	0,225314367	0,125314367	0,259111522	0,159111522	436,58
764	92,164086	91,234881	0,07835914	0,00835914	0,023750987	0,08765119	0,01765119	0,011906175	436,869	0,165509649	0,224132237	0,124132237	0,257752072	0,157752072	436,87
763	92,479706	91,39257	0,07520294	0,00520294	0,022535918	0,0860743	0,0160743	0,012906632	437,152	0,154255948	0,215691961	0,115691961	0,248045755	0,148045755	437,15
762	92,686465	91,598508	0,07313535	0,00313535	0,020686628	0,08401492	0,01401492	0,012984168	437,436	0,173065571	0,229799179	0,129799179	0,264269055	0,164269055	437,44
761	92,22192	91,171299	0,0777808	0,0077808	0,023263865	0,08828701	0,01828701	0,013477627	437,719	0,179580228	0,234685171	0,134685171	0,269887947	0,169887947	437,72
760	91,886989	90,856538	0,08113011	0,01113011	0,02132977	0,09143462	0,02143462	0,013157592	438,003	0,175495514	0,231621635	0,131621635	0,266364881	0,166364881	438
759	92,052306	91,368931	0,07947694	0,00947694	0,017137809	0,08631069	0,01631069	0,011075891	438,286	0,194312846	0,245734634	0,145734634	0,282594829	0,182594829	438,29
758	92,751002	91,813265	0,07248998	0,00248998	0,026458813	0,08186735	0,01186735	0,014098035	438,570	0,194211572	0,245658679	0,145658679	0,282507481	0,182507481	438,57
757	92,76435	91,836723	0,0723565	0,0023565	0,0262728	0,08163277	0,01163277	0,012495791	438,853	0,199554335	0,249665751	0,149665751	0,287115614	0,187115614	438,85
756	92,931029	91,909878	0,07068971	0,00068971	0,018949306	0,08090122	0,01090122	0,008040125	439,137	0,190062458	0,242546844	0,142546844	0,27892887	0,17892887	439,14
755	92,6521	91,301482	0,073479	0,003479	0,018494726	0,08698518	0,01698518	0,00693604	439,420	0,194968666	0,2462265	0,1462265	0,283160475	0,183160475	439,42
754	91,564631	90,616636	0,08435369	0,01435369	0,020191296	0,09383364	0,02383364	0,004316487	439,704	0,189333258	0,241999944	0,141999944	0,278299935	0,178299935	439,7
753	91,224312	90,260249	0,08775688	0,01775688	0,025422425	0,09739751	0,02739751	0,008591528	439,987	0,194271599	0,245703699	0,145703699	0,282559254	0,182559254	439,99
752	91,467002	90,072989	0,08532998	0,01532998	0,026476694	0,09927011	0,02927011	0,012345639	440,271	0,206103052	0,254577289	0,154577289	0,292763882	0,192763882	440,27
751	91,626238	90,717253	0,08373762	0,01373762	0,018897923	0,09282747	0,02282747	0,008637102	440,554	0,214943846	0,261207884	0,161207884	0,300389067	0,200389067	440,55
750	91,452217	90,760389	0,08547783	0,01547783	0,020009465	0,09239611	0,02239611	0,009630969	440,837	0,216092942	0,262069707	0,162069707	0,301380163	0,201380163	440,84
749	92,317777	91,245203	0,07682223	0,00682223	0,02133185	0,08754797	0,01754797	0,012040135	441,121	0,224793635	0,268595226	0,168595226	0,30888451	0,20888451	441,12
748	92,92992	91,696274	0,0707008	0,0007008	0,023497321	0,08303726	0,01303726	0,014204933	441,404	0,246681315	0,285010986	0,185010986	0,327762634	0,227762634	441,4
747	92,491084	91,211301	0,07508916	0,00508916	0,021967762	0,08788699	0,01788699	0,013174623	441,687	0,247159913	0,285369935	0,185369935	0,328175425	0,228175425	441,69
746	92,526733	91,469719	0,07473267	0,00473267	0,019582547	0,08530281	0,01530281	0,010670689	441,971	0,25324077	0,289930577	0,189930577	0,333420164	0,233420164	441,97
745	92,72939	91,930746	0,0727061	0,0027061	0,022824257	0,08069254	0,01069254	0,011439829	442,254	0,262577259	0,296932944	0,196932944	0,341472886	0,241472886	442,25
744	92,411299	91,686514	0,07588701	0,00588701	0,022587692	0,08313486	0,01313486	0,010486945	442,537	0,265082771	0,298812078	0,198812078	0,34363389	0,24363389	442,54
743	92,040697	91,085218	0,07959303	0,00959303	0,023462538	0,08914782	0,01914782	0,011302918	442,820	0,265433105	0,299074829	0,199074829	0,343936053	0,243936053	442,82
742	91,77577	91,215226	0,0822423	0,0122423	0,025632119	0,08784774	0,01784774	0,014604814	443,103	0,268288399	0,3012163	0,2012163	0,346398745	0,246398745	443,1
741	91,575018	91,050536	0,08424982	0,01424982	0,025598137	0,08949464	0,01949464	0,014689941	443,387	0,271681598	0,303761198	0,203761198	0,349325378	0,249325378	443,39
740	92,271462	91,204377	0,07728538	0,00728538	0,025819291	0,08795623	0,01795623	0,01493678	443,670	0,279079305	0,309309479	0,209309479	0,355705901	0,255705901	443,67
739	92,56772	91,470159	0,0743228	0,0043228	0,024891021	0,08529841	0,01529841	0,016988849	443,953	0,285052659	0,313789495	0,213789495	0,360857919	0,260857919	443,95
738	91,720132	90,539587	0,08279868	0,01279868	0,024918813	0,09460413	0,02460413	0,016719478	444,236	0,297774426	0,323330819	0,223330819	0,371830442	0,271830442	444,24
737	91,45748	90,312419	0,0854252	0,0154252	0,025051531	0,09687581	0,02687581	0,015388515	444,519	0,295697546	0,32177316	0,22177316	0,370039134	0,270039134	444,52
736	91,829572	91,218006	0,08170428	0,01170428	0,022003294	0,08781994	0,01781994	0,01274816	444,802	0,313192664	0,334894498	0,234894498	0,385128673	0,285128673	444,8
735	92,274381	91,657112	0,07725619	0,00725619	0,021243105	0,08342888	0,01342888	0,012855808	445,085	0,312850865	0,334638148	0,234638148	0,384833871	0,284833871	445,09
734	91,655915	90,874898	0,08344085	0,01344085	0,024922463	0,09125102	0,02125102	0,01662144	445,368	0,316119301	0,337089476	0,237089476	0,387652897	0,287652897	445,37
733	91,887333	91,412449	0,08112667	0,01112667	0,02471865	0,08587551	0,01587551	0,017076305	445,651	0,325397448	0,344048086	0,244048086	0,395655299	0,295655299	445,65
732	92,529264	92,075549	0,07470736	0,00470736	0,02317339	0,07924451	0,00924451	0,012598319	445,934	0,330820089	0,348115067	0,248115067	0,400332327	0,300332327	445,93
731	91,807245	91,294694	0,08192755	0,01192755	0,026159343	0,08705306	0,01705306	0,014191242	446,217	0,342552386	0,35691429	0,25691429	0,410451433	0,310451433	446,22
730	91,24748	90,384023	0,0875252	0,0175252	0,030620832	0,09615977	0,02615977	0,019863141	446,500	0,326267661	0,344700745	0,244700745	0,396405857	0,296405857	446,5
729	92,041603	91,388754	0,07958397	0,00958397	0,025041161	0,08611246	0,01611246	0,011990241	446,783	0,335674227	0,35175567	0,25175567	0,404519021	0,304519021	446,78
728	92,335063	92,094391	0,07664937	0,00664937	0,023701104	0,07905609	0,00905609	0,010069613	447,066	0,331633771	0,348725329	0,248725329	0,401034128	0,301034128	447,07
727	91,45185	90,746829	0,0854815	0,0154815	0,029272945	0,09253171	0,02253171	0,01726367	447,349	0,345168559	0,358876419	0,258876419	0,412707882	0,312707882	447,35
726	91,569879	90,77034	0,08430121	0,01430121	0,024045026	0,0922966	0,0222966	0,012508352	447,631	0,335934304	0,351950728	0,251950728	0,404743337	0,304743337	447,63
725	92,934309	91,792817	0,07065691	0,00065691	0,024668287	0,08207183	0,01207183	0,012531823	447,914	0,350296983	0,362722737	0,262722737	0,417131148	0,317131148	447,91
724	92,376868	91,403749	0,07623132	0,00623132	0,026741591	0,08596251	0,01596251	0,013411922	448,197	0,362742484	0,372056863	0,272056863	0,427865392	0,327865392	448,2
723	91,248673	90,531668	0,08751327	0,01751327	0,022764673	0,09468332	0,02468332	0,011349642	448,480	0,356436218	0,367327164	0,267327164	0,422426238	0,322426238	448,48
722	91,5824	91,060376	0,084176	0,014176	0,019262706	0,08939624	0,01939624	0,010671309	448,763	0,373720879	0,380290659	0,280290659	0,437334258	0,337334258	448,76
721	91,791127	91,003201	0,08208873	0,01208873	0,026495805	0,08996799	0,01996799	0,014493485	449,045	0,3823988	0,3867991	0,2867991	0,444818965	0,344818965	449,05
720	91,761799	90,65247	0,08238201	0,01238201	0,031285155	0,0934753	0,0234753	0,015783935	449,328	0,391263254	0,393447441	0,293447441	0,452464557	0,352464557	449,33
719	92,749773	91,19817	0,07250227	0,00250227	0,024832367	0,0880183	0,0180183	0,009511639	449,611	0,413908684	0,410431513	0,310431513	0,47199624	0,37199624	449,61
718	92,96042	91,774071	0,0703958	0,0003958	0,019722246	0,08225929	0,01225929	0,008192617	449,893	0,528946359	0,496709769	0,396709769	0,571216234	0,471216234	449,89
717	92,235654	91,36298	0,07764346	0,00764346	0,022961876	0,0863702	0,0163702	0,013158172	450,176	0,649744399	0,5873083	0,4873083	0,675404544	0,575404544	450,18
716	91,843726	91,171821	0,08156274	0,01156274	0,024852748	0,08828179	0,01828179	0,014093074	450,459	0,473596481	0,455197361	0,355197361	0,523476965	0,423476965	450,46
715	92,933046	91,904983	0,07066954	0,00066954	0,027392193	0,08095017	0,01095017	0,0172653	450,741	0,447308755	0,435481566	0,335481566	0,500803801	0,400803801	450,74
714	92,424835	91,547607	0,07575165	0,00575165	0,02610456	0,08452393	0,01452393	0,014456863	451,024	0,420515973	0,41538698	0,31538698	0,477695027	0,377695027	451,02
713	91,537932	90,581646	0,08462068	0,01462068	0,024039826	0,09418354	0,02418354	0,009309334	451,307	0,439186564	0,429389923	0,329389923	0,493798412	0,393798412	451,31
712	90,924539	90,071061	0,09075461	0,02075461	0,024280361	0,09928939	0,02928939	0,01042732	451,589	0,429116404	0,421837303	0,321837303	0,485112899	0,385112899	451,59
711	90,818372	90,076662	0,09181628	0,02181628	0,023166549	0,09923338	0,02923338	0,011864992	451,872	0,457103748	0,442827811	0,342827811	0,509251982	0,409251982	451,87
710	92,462081	91,301585	0,07537919	0,00537919	0,021412616	0,08698415	0,01698415	0,011431438	452,154	0,499975791	0,474981843	0,374981843	0,546229119	0,446229119	452,15
709	92,10783	91,113406	0,0789217	0,0089217	0,018973207	0,08886594	0,01886594	0,009538201	452,437	0,637554509	0,578165882	0,478165882	0,664890764	0,564890764	452,44
708	91,500921	90,900178	0,08499079	0,01499079	0,02379305	0,09099822	0,02099822	0,014094744	452,719	0,511250999	0,483438249	0,383438249	0,555953987	0,455953987	452,72
707	91,665297	90,637952	0,08334703	0,01334703	0,023562085	0,09362048	0,02362048	0,009245409	453,001	0,479283438	0,459462579	0,359462579	0,528381965	0,428381965	453
706	91,949996	90,607568	0,08050004	0,01050004	0,022975217	0,09392432	0,02392432	0,008759231	453,284	0,48165149	0,461238618	0,361238618	0,53042441	0,43042441	453,28
705	91,873215	90,994866	0,08126785	0,01126785	0,016654527	0,09005134	0,02005134	0,006465213	453,566	0,487718305	0,465788729	0,365788729	0,535657038	0,435657038	453,57
704	91,849549	90,883664	0,08150451	0,01150451	0,020973337	0,09116336	0,02116336	0,01248427	453,849	0,48623206	0,464674045	0,364674045	0,534375152	0,434375152	453,85
703	92,889963	92,357993	0,07110037	0,00110037	0,021454218	0,07642007	0,00642007	0,008409814	454,131	0,504466487	0,478349865	0,378349865	0,550102345	0,450102345	454,13
702	92,516707	91,369842	0,07483293	0,00483293	0,020378209	0,08630158	0,01630158	0,005324575	454,413	0,508053952	0,481040464	0,381040464	0,553196534	0,453196534	454,41
701	91,334025	90,225626	0,08665975	0,01665975	0,016414812	0,09774374	0,02774374	0,005436774	454,696	0,51769601	0,488272008	0,388272008	0,561512809	0,461512809	454,7
700	92,195385	91,163478	0,07804615	0,00804615	0,021740167	0,08836522	0,01836522	0,012725168	454,978	0,524165735	0,493124302	0,393124302	0,567092947	0,467092947	454,98
699	92,165643	91,435134	0,07834357	0,00834357	0,024757922	0,08564866	0,01564866	0,01287112	455,260	0,550513429	0,512885072	0,412885072	0,589817833	0,489817833	455,26
698	91,857727	90,909052	0,08142273	0,01142273	0,024701119	0,09090948	0,02090948	0,013732946	455,543	0,520727806	0,490545855	0,390545855	0,564127733	0,464127733	455,54
697	91,866126	90,464587	0,08133874	0,01133874	0,02395399	0,09535413	0,02535413	0,012126732	455,825	0,528067655	0,496050742	0,396050742	0,570458353	0,470458353	455,82
696	92,830228	92,007882	0,07169772	0,00169772	0,018725211	0,07992118	0,00992118	0,006732364	456,107	0,556260032	0,517195024	0,417195024	0,594774278	0,494774278	456,11
695	92,917869	92,002763	0,07082131	0,00082131	0,02070559	0,07997237	0,00997237	0,01236225	456,389	0,554401148	0,515800861	0,415800861	0,59317099	0,49317099	456,39
694	92,019467	91,025022	0,07980533	0,00980533	0,021346931	0,08974978	0,01974978	0,009731356	456,671	0,577435989	0,533076992	0,433076992	0,61303854	0,51303854	456,67
693	91,73601	90,678305	0,0826399	0,0126399	0,023562865	0,09321695	0,02321695	0,009024012	456,953	0,591417195	0,543562897	0,443562897	0,625097331	0,525097331	456,95
692	92,342051	90,943851	0,07657949	0,00657949	0,025315418	0,09056149	0,02056149	0,012271673	457,236	0,606363187	0,55477239	0,45477239	0,637988249	0,537988249	457,24
691	92,438422	91,582086	0,07561578	0,00561578	0,02363698	0,08417914	0,01417914	0,013849235	457,518	0,618296603	0,563722453	0,463722453	0,64828082	0,54828082	457,52
690	92,706806	91,778775	0,07293194	0,00293194	0,025776518	0,08221225	0,01221225	0,015600241	457,800	0,608277799	0,556208349	0,456208349	0,639639602	0,539639602	457,8
689	93,000533	92,020612	0,06999467	-5,33E-06	0,021536794	0,07979388	0,00979388	0,0117087	458,082	0,627221771	0,570416328	0,470416328	0,655978777	0,555978777	458,08
688	92,818338	91,950275	0,07181662	0,00181662	0,020288783	0,08049725	0,01049725	0,012153594	458,364	0,650992753	0,588244565	0,488244565	0,67648125	0,57648125	458,36
687	92,401601	91,611929	0,07598399	0,00598399	0,022621644	0,08388071	0,01388071	0,011950298	458,646	0,629958489	0,572468867	0,472468867	0,658339197	0,558339197	458,65
686	92,619435	91,67492	0,07380565	0,00380565	0,019373083	0,0832508	0,0132508	0,011651975	458,928	0,605354744	0,554016058	0,454016058	0,637118467	0,537118467	458,93
685	91,833149	90,898844	0,08166851	0,01166851	0,018363518	0,09101156	0,02101156	0,00900194	459,210	0,598198996	0,548649247	0,448649247	0,630946634	0,530946634	459,21
684	92,888209	92,127313	0,07111791	0,00111791	0,021533803	0,07872687	0,00872687	0,011221452	459,492	0,596443867	0,547332901	0,447332901	0,629432836	0,529432836	459,49
683	92,315716	91,503871	0,07684284	0,00684284	0,024953675	0,08496129	0,01496129	0,009882158	459,774	0,601666875	0,551250156	0,451250156	0,633937679	0,533937679	459,77
682	91,691255	91,033636	0,08308745	0,01308745	0,024860409	0,08966364	0,01966364	0,010755546	460,056	0,642888097	0,582166073	0,482166073	0,669490984	0,569490984	460,06
681	91,314338	90,38448	0,08685662	0,01685662	0,023147628	0,0961552	0,0261552	0,011377184	460,338	0,641867812	0,581400859	0,481400859	0,668610988	0,568610988	460,34
680	92,387732	91,820538	0,07612268	0,00612268	0,023454358	0,08179462	0,01179462	0,01325647	460,619	0,645401202	0,584050901	0,484050901	0,671658537	0,571658537	460,62
679	92,76479	91,994373	0,0723521	0,0023521	0,020682818	0,08005627	0,01005627	0,009600896	460,901	0,655895767	0,591921825	0,491921825	0,680710099	0,580710099	460,9
678	91,805928	90,726379	0,08194072	0,01194072	0,019493441	0,09273621	0,02273621	0,009758208	461,183	0,701522214	0,626141661	0,526141661	0,72006291	0,62006291	461,18
677	91,659725	90,869744	0,08340275	0,01340275	0,024692588	0,09130256	0,02130256	0,01107263	461,465	0,72760945	0,645707087	0,545707087	0,74256315	0,64256315	461,46
676	92,865832	91,706639	0,07134168	0,00134168	0,026482894	0,08293361	0,01293361	0,013404611	461,747	0,764081912	0,673061434	0,573061434	0,774020649	0,674020649	461,75
675	92,081139	91,209981	0,07918861	0,00918861	0,024778204	0,08790019	0,01790019	0,013103188	462,028	0,79986686	0,699900145	0,599900145	0,804885167	0,704885167	462,03
674	92,56422	91,299977	0,0743578	0,0043578	0,022742442	0,08700023	0,01700023	0,013746017	462,310	0,877689102	0,758266826	0,658266826	0,87200685	0,77200685	462,31
673	92,474005	90,985781	0,07525995	0,00525995	0,022290712	0,09014219	0,02014219	0,009208566	462,592	0,903270095	0,777452572	0,677452572	0,894070457	0,794070457	462,59
672	92,651568	91,635664	0,07348432	0,00348432	0,022075518	0,08364336	0,01364336	0,010857734	462,874	0,913324861	0,784993646	0,684993646	0,902742693	0,802742693	462,87
671	91,398881	90,358821	0,08601119	0,01601119	0,021198722	0,09641179	0,02641179	0,010438441	463,155	0,890750271	0,768062703	0,668062703	0,883272109	0,783272109	463,16
670	91,165597	90,503699	0,08834403	0,01834403	0,024848108	0,09496301	0,02496301	0,01159024	463,437	0,816910222	0,712682667	0,612682667	0,819585067	0,719585067	463,44
669	91,848688	91,380938	0,08151312	0,01151312	0,019659752	0,08619062	0,01619062	0,006598994	463,718	0,817249931	0,712937448	0,612937448	0,819878065	0,719878065	463,72
668	93,331421	91,921863	0,06668579	-0,00331421	0,02719653	0,08078137	0,01078137	0,015155507	464,000	0,777375099	0,683031324	0,583031324	0,785486023	0,685486023	464
667	92,450915	91,323823	0,07549085	0,00549085	0,020810016	0,08676177	0,01676177	0,010952941	464,282	0,761819456	0,671364592	0,571364592	0,772069281	0,672069281	464,28
666	92,132619	91,578909	0,07867381	0,00867381	0,023989543	0,08421091	0,01421091	0,013881288	464,563	0,767644678	0,675733508	0,575733508	0,777093535	0,677093535	464,56
665	91,768922	91,227178	0,08231078	0,01231078	0,025010189	0,08772822	0,01772822	0,013380069	464,845	0,771187011	0,678390258	0,578390258	0,780148797	0,680148797	464,84
664	91,398234	90,808295	0,08601766	0,01601766	0,023377683	0,09191705	0,02191705	0,010306671	465,126	0,774652113	0,680989085	0,580989085	0,783137448	0,683137448	465,13
663	92,237077	90,914359	0,07762923	0,00762923	0,025399324	0,09085641	0,02085641	0,013146761	465,408	0,795112146	0,69633411	0,59633411	0,800784226	0,700784226	465,41
662	92,472058	91,917632	0,07527942	0,00527942	0,023256975	0,08082368	0,01082368	0,015240533	465,689	0,810498133	0,707873599	0,607873599	0,814054639	0,714054639	465,69
661	93,168176	92,291019	0,06831824	-0,00168176	0,021286527	0,07708981	0,00708981	0,011282907	465,971	0,822655552	0,716991664	0,616991664	0,824540414	0,724540414	465,97
660	93,156455	92,229516	0,06843545	-0,00156455	0,026127081	0,07770484	0,00770484	0,017756458	466,252	0,864614077	0,748460558	0,648460558	0,860729641	0,760729641	466,25
659	91,439366	90,383186	0,08560634	0,01560634	0,025442527	0,09616814	0,02616814	0,01739497	466,534	0,92268803	0,792016022	0,692016022	0,910818426	0,810818426	466,53
658	92,249217	91,597304	0,07750783	0,00750783	0,02349509	0,08402696	0,01402696	0,012260872	466,815	1,068032219	0,901024164	0,801024164	1,036177789	0,936177789	466,82
657	91,351214	90,45469	0,08648786	0,01648786	0,022457853	0,0954531	0,0254531	0,010066982	467,096	1,324103986	0,993077989	0,993077989	1,142039688	1,042039688	467,1
656	91,62821	90,83196	0,0837179	0,0137179	0,016561921	0,0916804	0,0216804	0,007610732	467,378	1,317057258	0,987792943	0,987792943	1,135961885	1,035961885	467,38
655	92,880872	91,59693	0,07119128	0,00119128	0,027663751	0,0840307	0,0140307	0,018970492	467,659	1,31922564	0,98941923	0,98941923	1,137832115	1,037832115	467,66
654	92,60716	91,328463	0,0739284	0,0039284	0,02379816	0,08671537	0,01671537	0,012203198	467,940	1,284113918	0,963085439	0,963085439	1,107548254	1,007548254	467,94
653	92,346444	90,864024	0,07653556	0,00653556	0,028552458	0,09135976	0,02135976	0,017559503	468,222	1,129312984	0,946984738	0,846984738	1,089032449	0,989032449	468,22
652	90,930166	89,478806	0,09069834	0,02069834	0,021986273	0,10521194	0,03521194	0,014996134	468,503	1,070291608	0,902718706	0,802718706	1,038126512	0,938126512	468,5
651	92,379109	91,434649	0,07620891	0,00620891	0,023646	0,08565351	0,01565351	0,017532831	468,784	1,006865031	0,855148773	0,755148773	0,983421089	0,883421089	468,78
650	91,352667	90,371064	0,08647333	0,01647333	0,027986732	0,09628936	0,02628936	0,019744922	469,065	0,996661073	0,847495805	0,747495805	0,974620176	0,874620176	469,07
649	92,710262	91,192257	0,07289738	0,00289738	0,025814761	0,08807743	0,01807743	0,015608412	469,347	0,977161461	0,832871095	0,732871095	0,95780176	0,85780176	469,35
648	92,23449	90,284976	0,0776551	0,0076551	0,030767352	0,09715024	0,02715024	0,021682622	469,628	0,996923243	0,847692432	0,747692432	0,974846297	0,874846297	469,63
647	91,829496	90,891654	0,08170504	0,01170504	0,021979172	0,09108346	0,02108346	0,0146874	469,909	1,008846414	0,85663481	0,75663481	0,985130032	0,885130032	469,91
646	92,724024	90,813888	0,07275976	0,00275976	0,020070619	0,09186112	0,02186112	0,009796601	470,190	0,980943389	0,835707542	0,735707542	0,961063673	0,861063673	470,19
645	91,654191	89,81468	0,08345809	0,01345809	0,022322054	0,1018532	0,0318532	0,013562123	470,471	0,947597643	0,810698232	0,710698232	0,932302967	0,832302967	470,47
644	92,608447	90,306606	0,07391553	0,00391553	0,025626669	0,09693394	0,02693394	0,017441794	470,752	0,903021354	0,777266016	0,677266016	0,893855918	0,793855918	470,75
643	91,462538	89,179632	0,08537462	0,01537462	0,028293181	0,10820368	0,03820368	0,022896906	471,033	0,878384985	0,758788739	0,658788739	0,872607049	0,772607049	471,03
642	90,886852	89,269294	0,09113148	0,02113148	0,019687174	0,10730706	0,03730706	0,013797351	471,314	0,853996063	0,740497047	0,640497047	0,851571604	0,751571604	471,31
641	92,402317	90,874438	0,07597683	0,00597683	0,019109266	0,09125562	0,02125562	0,01661264	471,595	0,867077938	0,750308453	0,650308453	0,862854721	0,762854721	471,6
640	92,052588	89,49489	0,07947412	0,00947412	0,024246989	0,1050511	0,0350511	0,015867382	471,876	0,870161667	0,75262125	0,65262125	0,865514438	0,765514438	471,88
639	90,9704	89,042765	0,090296	0,020296	0,020210718	0,10957235	0,03957235	0,017424702	472,157	0,854147395	0,740610546	0,640610546	0,851702128	0,751702128	472,16
638	91,930173	88,989073	0,08069827	0,01069827	0,02332809	0,11010927	0,04010927	0,017853796	472,438	0,882854057	0,762140543	0,662140543	0,876461625	0,776461625	472,44
637	92,321793	89,892037	0,07678207	0,00678207	0,027632179	0,10107963	0,03107963	0,026342863	472,719	0,890373217	0,767779913	0,667779913	0,8829469	0,7829469	472,72
636	92,54577	89,612994	0,0745423	0,0045423	0,028463482	0,10387006	0,03387006	0,02268542	473,000	0,989256903	0,841942677	0,741942677	0,968234079	0,868234079	473
635	91,880935	87,863839	0,08119065	0,01119065	0,034561768	0,12136161	0,05136161	0,02914279	473,281	1,333333333	1	1	1,15	1,05	473,28
634	90,958952	87,314626	0,09041048	0,02041048	0,023891526	0,12685374	0,05685374	0,02177965	473,562	1,315909367	0,986932026	0,986932026	1,134971829	1,034971829	473,56
633	91,919929	87,927423	0,08080071	0,01080071	0,029445536	0,12072577	0,05072577	0,032910602	473,843	1,018941547	0,86420616	0,76420616	0,993837084	0,893837084	473,84
632	91,581957	87,232117	0,08418043	0,01418043	0,030260969	0,12767883	0,05767883	0,032841197	474,124	0,961583161	0,821187371	0,721187371	0,944365477	0,844365477	474,12
631	92,717419	87,924263	0,07282581	0,00282581	0,027120135	0,12075737	0,05075737	0,03662196	474,404	0,925588446	0,794191334	0,694191334	0,913320034	0,813320034	474,4
630	90,848738	85,342691	0,09151262	0,02151262	0,033420794	0,14657309	0,07657309	0,035689958	474,685	0,912965726	0,784724294	0,684724294	0,902432938	0,802432938	474,69
629	91,255192	85,294677	0,08744808	0,01744808	0,029999042	0,14705323	0,07705323	0,035436508	474,966	0,902327172	0,776745379	0,676745379	0,893257186	0,793257186	474,97
628	93,167607	86,267967	0,06832393	-0,00167607	0,027205991	0,13732033	0,06732033	0,037332235	475,247	0,906580263	0,779935198	0,679935198	0,896925477	0,796925477	475,25
627	91,435845	84,252062	0,08564155	0,01564155	0,030815915	0,15747938	0,08747938	0,044839587	475,527	0,89211287	0,769084652	0,669084652	0,88444735	0,78444735	475,53
626	91,240901	83,389228	0,08759099	0,01759099	0,029094893	0,16610772	0,09610772	0,044680324	475,808	0,917792218	0,788344164	0,688344164	0,906595788	0,806595788	475,81
625	92,838692	83,323851	0,07161308	0,00161308	0,026675467	0,16676149	0,09676149	0,053456784	476,089	0,90848907	0,781366802	0,681366802	0,898571823	0,798571823	476,09
624	92,444977	82,707622	0,07555023	0,00555023	0,024618123	0,17292378	0,10292378	0,055918605	476,369	0,929980867	0,79748565	0,69748565	0,917108498	0,817108498	476,37
623	90,617584	79,988234	0,09382416	0,02382416	0,025237283	0,20011766	0,13011766	0,060977387	476,650	0,925747242	0,794310431	0,694310431	0,913456996	0,813456996	476,65
622	92,096012	79,999015	0,07903988	0,00903988	0,032869838	0,20000985	0,13000985	0,074594212	476,931	0,926299637	0,794724728	0,694724728	0,913933437	0,813933437	476,93
621	92,188114	78,400459	0,07811886	0,00811886	0,021922969	0,21599541	0,14599541	0,068322286	477,211	0,925233729	0,793925296	0,693925296	0,913014091	0,813014091	477,21
620	92,861009	77,180103	0,07138991	0,00138991	0,028487424	0,22819897	0,15819897	0,089164161	477,492	0,939734359	0,804800769	0,704800769	0,925520884	0,825520884	477,49
619	91,568621	74,95227	0,08431379	0,01431379	0,02364439	0,2504773	0,1804773	0,094362304	477,772	0,920565481	0,790424111	0,690424111	0,908987727	0,808987727	477,77
618	91,585682	72,716352	0,08414318	0,01414318	0,030261919	0,27283648	0,20283648	0,108216287	478,053	0,922953051	0,792214788	0,692214788	0,911047006	0,811047006	478,05
617	92,502302	71,424983	0,07497698	0,00497698	0,027208551	0,28575017	0,21575017	0,119550335	478,333	0,953865462	0,815399096	0,715399096	0,937708961	0,837708961	478,33
616	92,10707	68,612837	0,0789293	0,0089293	0,035776556	0,31387163	0,24387163	0,140223417	478,614	0,953294621	0,814970965	0,714970965	0,93721661	0,83721661	478,61
615	92,266331	66,368125	0,07733669	0,00733669	0,032820275	0,33631875	0,26631875	0,154659565	478,894	0,971602152	0,828701614	0,728701614	0,953006856	0,853006856	478,89
614	91,045015	62,730485	0,08954985	0,01954985	0,028688887	0,37269515	0,30269515	0,171645451	479,175	0,977812866	0,83335965	0,73335965	0,958363597	0,858363597	479,17
613	90,741933	59,637606	0,09258067	0,02258067	0,027407094	0,40362394	0,33362394	0,191200867	479,455	1,007561922	0,855671442	0,755671442	0,984022158	0,884022158	479,45
612	92,197795	57,18405	0,07802205	0,00802205	0,032395237	0,4281595	0,3581595	0,217819569	479,735	1,00710659	0,855329943	0,755329943	0,983629434	0,883629434	479,74
611	91,833269	53,493974	0,08166731	0,01166731	0,029858633	0,46506026	0,39506026	0,23977595	480,016	1,017368091	0,863026068	0,763026068	0,992479979	0,892479979	480,02
610	92,250751	49,875277	0,07749249	0,00749249	0,026484834	0,50124723	0,43124723	0,264753676	480,296	1,08054715	0,910410363	0,810410363	1,046971917	0,946971917	480,3
609	91,090805	45,464283	0,08909195	0,01909195	0,029221192	0,54535717	0,47535717	0,293006005	480,576	1,238090014	0,928567511	0,928567511	1,067852637	0,967852637	480,58
608	91,498821	41,704306	0,08501179	0,01501179	0,029489489	0,58295694	0,51295694	0,322059296	480,857	1,314783148	0,986087361	0,986087361	1,134000465	1,034000465	480,86
607	92,196474	38,026642	0,07803526	0,00803526	0,030539797	0,61973358	0,54973358	0,353947606	481,137	1,266567268	0,949925451	0,949925451	1,092414269	0,992414269	481,14
606	91,074125	33,404707	0,08925875	0,01925875	0,034467371	0,66595293	0,59595293	0,38936453	481,417	1,179817434	0,984863076	0,884863076	1,132592537	1,032592537	481,42
605	91,165173	29,383559	0,08834827	0,01834827	0,032950143	0,70616441	0,63616441	0,41852464	481,697	1,12497356	0,94373017	0,84373017	1,085289695	0,985289695	481,7
604	92,160205	25,765363	0,07839795	0,00839795	0,030661535	0,74234637	0,67234637	0,452235452	481,978	1,10239421	0,926795658	0,826795658	1,065815006	0,965815006	481,98
603	91,610489	21,625598	0,08389511	0,01389511	0,030693277	0,78374402	0,71374402	0,485808233	482,258	1,083641672	0,912731254	0,812731254	1,049640942	0,949640942	482,26
602	92,662043	18,127981	0,07337957	0,00337957	0,035566283	0,81872019	0,74872019	0,520041085	482,538	1,130254421	0,947690816	0,847690816	1,089844439	0,989844439	482,54
601	91,991476	14,742325	0,08008524	0,01008524	0,034231486	0,85257675	0,78257675	0,552587337	482,818	1,218667137	0,914000353	0,914000353	1,051100406	0,951100406	482,82
600	91,089185	11,532523	0,08910815	0,01910815	0,031628968	0,88467477	0,81467477	0,583434917	483,098	1,229397469	0,922048101	0,922048101	1,060355317	0,960355317	483,1
599	91,534044	8,994722	0,08465956	0,01465956	0,025688913	0,91005278	0,84005278	0,611806625	483,378	1,175032244	0,981274183	0,881274183	1,12846531	1,02846531	483,38
598	91,972411	6,756346	0,08027589	0,01027589	0,025329829	0,93243654	0,86243654	0,640716525	483,658	1,146372419	0,959779314	0,859779314	1,103746211	1,003746211	483,66
597	91,788936	4,94475	0,08211064	0,01211064	0,033996361	0,9505525	0,8805525	0,668293062	483,938	1,135393724	0,951545293	0,851545293	1,094277087	0,994277087	483,94
596	92,046768	3,508344	0,07953232	0,00953232	0,035718753	0,96491656	0,89491656	0,693202002	484,219	1,229732025	0,922299019	0,922299019	1,060643872	0,960643872	484,22
595	92,261278	2,409074	0,07738722	0,00738722	0,038015681	0,97590926	0,90590926	0,714972768	484,499	1,182704091	0,987028068	0,887028068	1,135082279	1,035082279	484,5
594	91,457945	1,577128	0,08542055	0,01542055	0,035556162	0,98422872	0,91422872	0,733821939	484,779	1,104697685	0,928523264	0,828523264	1,067801754	0,967801754	484,78
593	92,184971	1,012547	0,07815029	0,00815029	0,03721738	0,98987453	0,91987453	0,751702714	485,058	1,086795896	0,915096922	0,815096922	1,05236146	0,95236146	485,06
592	92,511786	0,623471	0,07488214	0,00488214	0,033752605	0,99376529	0,92376529	0,767059804	485,338	1,046711927	0,885033945	0,785033945	1,017789037	0,917789037	485,34
591	92,595186	0,377748	0,07404814	0,00404814	0,033481898	0,99622252	0,92622252	0,780837132	485,618	1,036347603	0,877260702	0,777260702	1,008849808	0,908849808	485,62
590	91,627357	0,223617	0,08372643	0,01372643	0,035475477	0,99776383	0,92776383	0,792666228	485,898	1,030374414	0,87278081	0,77278081	1,003697932	0,903697932	485,9
589	91,774806	0,138473	0,08225194	0,01225194	0,028461502	0,99861527	0,92861527	0,802224309	486,178	1,030800749	0,873100561	0,773100561	1,004065646	0,904065646	486,18
588	91,259084	0,092557	0,08740916	0,01740916	0,0389237	0,99907443	0,92907443	0,811362087	486,458	1,011931399	0,858948549	0,758948549	0,987790831	0,887790831	486,46
587	92,006302	0,069626	0,07993698	0,00993698	0,041030247	0,99930374	0,92930374	0,818621129	486,738	1,009324891	0,856993668	0,756993668	0,985542718	0,885542718	486,74
586	91,670173	0,058605	0,08329827	0,01329827	0,040825774	0,99941395	0,92941395	0,824812689	487,018	1,030482705	0,872862029	0,772862029	1,003791333	0,903791333	487,02
585	91,931724	0,053593	0,08068276	0,01068276	0,034495393	0,99946407	0,92946407	0,829840788	487,297	1,021727272	0,866295454	0,766295454	0,996239773	0,896239773	487,3
584	92,02918	0,051205	0,0797082	0,0097082	0,034016452	0,99948795	0,92948795	0,834077877	487,577	1,03003839	0,872528792	0,772528792	1,003408111	0,903408111	487,58
583	92,161718	0,050489	0,07838282	0,00838282	0,034178073	0,99949511	0,92949511	0,837795965	487,857	1,019325382	0,864494036	0,764494036	0,994168142	0,894168142	487,86
582	90,958103	0,049406	0,09041897	0,02041897	0,040380265	0,99950594	0,92950594	0,841016634	488,137	1,026171661	0,869628745	0,769628745	1,000073057	0,900073057	488,14
581	90,780819	0,048964	0,09219181	0,02219181	0,043102761	0,99951036	0,92951036	0,843607345	488,416	1,037511015	0,878133261	0,778133261	1,009853251	0,909853251	488,42
580	91,435875	0,048978	0,08564125	0,01564125	0,04076643	0,99951022	0,92951022	0,8456043	488,696	1,05478216	0,89108662	0,79108662	1,024749613	0,924749613	488,7
579	91,060932	0,048442	0,08939068	0,01939068	0,03892078	0,99951558	0,92951558	0,847201374	488,976	1,040889623	0,880667217	0,780667217	1,0127673	0,9127673	488,98
578	91,187938	0,048449	0,08812062	0,01812062	0,036640862	0,99951551	0,92951551	0,848462361	489,255	1,035011484	0,876258613	0,776258613	1,007697405	0,907697405	489,26
577	91,52608	0,048271	0,0847392	0,0147392	0,042028461	0,99951729	0,92951729	0,849522843	489,535	1,020431935	0,865323951	0,765323951	0,995122544	0,895122544	489,53
576	90,918197	0,047835	0,09081803	0,02081803	0,039969318	0,99952165	0,92952165	0,85025333	489,814	1,018191402	0,863643552	0,763643552	0,993190084	0,893190084	489,81
575	91,586847	0,04792	0,08413153	0,01413153	0,038708896	0,9995208	0,9295208	0,850832225	490,094	1,010992318	0,858244239	0,758244239	0,986980875	0,886980875	490,09
574	90,591328	0,047021	0,09408672	0,02408672	0,041787416	0,99952979	0,92952979	0,851149429	490,374	1,034941597	0,876206198	0,776206198	1,007637128	0,907637128	490,37
573	90,802414	0,047017	0,09197586	0,02197586	0,044869276	0,99952983	0,92952983	0,851338034	490,653	1,022433782	0,866825337	0,766825337	0,996849137	0,896849137	490,65
572	90,9665	0,046813	0,090335	0,020335	0,046619229	0,99953187	0,92953187	0,851232566	490,933	1,053768122	0,890326092	0,790326092	1,023875006	0,923875006	490,93
571	91,117389	0,046564	0,08882611	0,01882611	0,045952566	0,99953436	0,92953436	0,851017559	491,212	1,090663972	0,917997979	0,817997979	1,055697676	0,955697676	491,21
570	91,49379	0,04662	0,0850621	0,0150621	0,045455794	0,9995338	0,9295338	0,850611498	491,491	1,22343569	0,917576768	0,917576768	1,055213283	0,955213283	491,49
569	91,549704	0,046446	0,08450296	0,01450296	0,035776416	0,99953554	0,92953554	0,849814306	491,771	1,318236428	0,988677321	0,988677321	1,136978919	1,036978919	491,77
568	91,218901	0,046018	0,08781099	0,01781099	0,00249574	0,99953982	0,92953982	0,848239154	492,050	1,286491911	0,964868933	0,964868933	1,109599274	1,009599274	492,05
567	91,720719	0,046034	0,08279281	0,01279281	0,045940545	0,99953966	0,92953966	0,848462931	492,330	1,255152036	0,941364027	0,941364027	1,082568631	0,982568631	492,33
566	90,787829	0,045426	0,09212171	0,02212171	0,047939885	0,99954574	0,92954574	0,847302261	492,609	1,234856611	0,926142459	0,926142459	1,065063827	0,965063827	492,61
565	90,823262	0,045209	0,09176738	0,02176738	0,052016329	0,99954791	0,92954791	0,846175634	492,888	1,200420309	0,900315232	0,900315232	1,035362517	0,935362517	492,89
564	91,305918	0,045221	0,08694082	0,01694082	0,052726095	0,99954779	0,92954779	0,844655816	493,168	1,149443261	0,962082445	0,862082445	1,106394812	1,006394812	493,17
563	90,957728	0,044933	0,09042272	0,02042272	0,053997837	0,99955067	0,92955067	0,843043441	493,447	1,112835348	0,934626511	0,834626511	1,074820488	0,974820488	493,45
562	91,586388	0,044833	0,08413612	0,01413612	0,054447686	0,99955167	0,92955167	0,841279665	493,726	1,055592149	0,891694111	0,791694111	1,025448228	0,925448228	493,73
561	91,366565	0,044515	0,08633435	0,01633435	0,057677636	0,99955485	0,92955485	0,839295601	494,005	1,046240812	0,884680609	0,784680609	1,0173827	0,9173827	494,01
560	91,396508	0,04434	0,08603492	0,01603492	0,060590084	0,9995566	0,9295566	0,837141104	494,285	1,02463926	0,868479445	0,768479445	0,998751361	0,898751361	494,28
559	90,971866	0,043979	0,09028134	0,02028134	0,062456765	0,99956021	0,92956021	0,834731137	494,564	1,023913411	0,867935059	0,767935059	0,998125317	0,898125317	494,56
558	90,773855	0,043711	0,09226145	0,02226145	0,068763444	0,99956289	0,92956289	0,832392226	494,843	0,997177547	0,847883161	0,747883161	0,975065635	0,875065635	494,84
557	91,391723	0,043774	0,08608277	0,01608277	0,074650365	0,99956226	0,92956226	0,829959758	495,122	1,010625236	0,857968927	0,757968927	0,986664266	0,886664266	495,12
556	90,878992	0,043471	0,09121008	0,02121008	0,083741834	0,99956529	0,92956529	0,827479696	495,401	1,014113437	0,860585078	0,760585078	0,98967284	0,88967284	495,4
555	90,603628	0,043178	0,09396372	0,02396372	0,092334311	0,99956822	0,92956822	0,824884984	495,680	0,99960154	0,849701155	0,749701155	0,977156328	0,877156328	495,68
554	90,402398	0,042787	0,09597602	0,02597602	0,10219686	0,99957213	0,92957213	0,822309735	495,960	0,989781135	0,842335851	0,742335851	0,968686229	0,868686229	495,96
553	91,363474	0,043081	0,08636526	0,01636526	0,109975984	0,99956919	0,92956919	0,819592764	496,239	0,985468733	0,83910155	0,73910155	0,964966782	0,864966782	496,24
552	90,7787	0,042602	0,092213	0,022213	0,126550278	0,99957398	0,92957398	0,817282995	496,518	0,972200408	0,829150306	0,729150306	0,953522852	0,853522852	496,52
551	90,24446	0,042254	0,0975554	0,0275554	0,147784944	0,99957746	0,92957746	0,815329134	496,797	0,982072692	0,836554519	0,736554519	0,962037697	0,862037697	496,8
550	90,398393	0,042236	0,09601607	0,02601607	0,169207103	0,99957764	0,92957764	0,81321343	497,076	0,971919955	0,828939966	0,728939966	0,953280961	0,853280961	497,08
549	89,633984	0,041835	0,10366016	0,03366016	0,197982517	0,99958165	0,92958165	0,811364597	497,355	0,976263559	0,83219767	0,73219767	0,95702732	0,85702732	497,35
548	89,83865	0,041773	0,1016135	0,0316135	0,229704143	0,99958227	0,92958227	0,809573338	497,634	0,985552383	0,839164287	0,739164287	0,96503893	0,86503893	497,63
547	89,461643	0,041468	0,10538357	0,03538357	0,2714789	0,99958532	0,92958532	0,808623375	497,913	0,978841948	0,834131461	0,734131461	0,95925118	0,85925118	497,91
546	89,779372	0,041495	0,10220628	0,03220628	0,314814448	0,99958505	0,92958505	0,807366367	498,191	0,972944586	0,82970844	0,72970844	0,954164706	0,854164706	498,19
545	89,29158	0,041155	0,1070842	0,0370842	0,367840864	0,99958845	0,92958845	0,806605978	498,470	0,980717981	0,835538486	0,735538486	0,960869259	0,860869259	498,47
544	89,278401	0,04114	0,10721599	0,03721599	0,42502377	0,9995886	0,9295886	0,80611342	498,749	0,974412819	0,830809614	0,730809614	0,955431056	0,855431056	498,75
543	89,139749	0,040956	0,10860251	0,03860251	0,485118124	0,99959044	0,92959044	0,805699148	499,028	0,961805654	0,821354241	0,721354241	0,944557377	0,844557377	499,03
542	89,04145	0,040885	0,1095855	0,0395855	0,546089995	0,99959115	0,92959115	0,805193579	499,307	0,963789576	0,822842182	0,722842182	0,946268509	0,846268509	499,31
541	88,049952	0,040433	0,11950048	0,04950048	0,609357964	0,99959567	0,92959567	0,805388704	499,586	0,960861262	0,820645947	0,720645947	0,943742839	0,843742839	499,59
540	87,691502	0,040347	0,12308498	0,05308498	0,666751744	0,99959653	0,92959653	0,80507681	499,864	0,968352307	0,82626423	0,72626423	0,950203865	0,850203865	499,86
539	87,37012	0,04023	0,1262988	0,0562988	0,718640986	0,9995977	0,9295977	0,804737443	500,143	0,966631989	0,824973992	0,724973992	0,94872009	0,84872009	500,14
538	87,145552	0,04018	0,12854448	0,05854448	0,76423148	0,9995982	0,9295982	0,804846942	500,422	0,967971766	0,825978824	0,725978824	0,949875648	0,849875648	500,42
537	86,555027	0,03996	0,13444973	0,06444973	0,800767398	0,9996004	0,9296004	0,804938589	500,701	0,969069146	0,82680186	0,72680186	0,950822139	0,850822139	500,7
536	86,471419	0,040006	0,13528581	0,06528581	0,828348235	0,99959994	0,92959994	0,804528457	500,979	0,954524732	0,815893549	0,715893549	0,938277582	0,838277582	500,98
535	85,046682	0,03967	0,14953318	0,07953318	0,848430896	0,9996033	0,9296033	0,803803651	501,258	0,965597799	0,82419835	0,72419835	0,947828102	0,847828102	501,26
534	84,525543	0,039557	0,15474457	0,08474457	0,862570343	0,99960443	0,92960443	0,803288461	501,537	0,966963076	0,825222307	0,725222307	0,949005653	0,849005653	501,54
533	83,722006	0,039559	0,16277994	0,09277994	0,871920698	0,99960441	0,92960441	0,802687615	501,815	0,959280929	0,819460697	0,719460697	0,942379801	0,842379801	501,82
532	83,062137	0,039584	0,16937863	0,09937863	0,877877864	0,99960416	0,92960416	0,801562287	502,094	0,962155633	0,821616725	0,721616725	0,944859234	0,844859234	502,09
531	81,758267	0,03933	0,18241733	0,11241733	0,881591825	0,9996067	0,9296067	0,799977565	502,372	0,955054355	0,816290767	0,716290767	0,938734382	0,838734382	502,37
530	80,208937	0,039125	0,19791063	0,12791063	0,883874013	0,99960875	0,92960875	0,798147343	502,651	0,975636374	0,83172728	0,73172728	0,956486372	0,856486372	502,65
529	77,891077	0,038648	0,22108923	0,15108923	0,885259333	0,99961352	0,92961352	0,796185821	502,929	0,985263335	0,838947502	0,738947502	0,964789627	0,864789627	502,93
528	76,487482	0,038728	0,23512518	0,16512518	0,886062005	0,99961272	0,92961272	0,793768704	503,208	0,980480406	0,835360305	0,735360305	0,960664351	0,860664351	503,21
527	75,018942	0,038832	0,24981058	0,17981058	0,886471041	0,99961168	0,92961168	0,790895061	503,486	0,950298871	0,812724153	0,712724153	0,934632776	0,834632776	503,49
526	72,040019	0,038396	0,27959981	0,20959981	0,886579988	0,99961604	0,92961604	0,787234327	503,765	0,96318054	0,822385405	0,722385405	0,945743215	0,845743215	503,76
525	69,748834	0,038252	0,30251166	0,23251166	0,886462771	0,99961748	0,92961748	0,783590535	504,043	0,961925925	0,821444444	0,721444444	0,94466111	0,84466111	504,04
524	67,710499	0,038383	0,32289501	0,25289501	0,886098257	0,99961617	0,92961617	0,779626808	504,322	0,939487422	0,804615567	0,704615567	0,925307902	0,825307902	504,32
523	64,800421	0,038144	0,35199579	0,28199579	0,885443395	0,99961856	0,92961856	0,775474266	504,600	0,942413153	0,806809865	0,706809865	0,927831345	0,827831345	504,6
522	61,854268	0,038177	0,38145732	0,31145732	0,884388986	0,99961823	0,92961823	0,770830676	504,878	0,922574109	0,791930582	0,691930582	0,910720169	0,810720169	504,88
521	58,646567	0,037976	0,41353433	0,34353433	0,88275144	0,99962024	0,92962024	0,764876365	505,157	0,925357175	0,794017881	0,694017881	0,913120564	0,813120564	505,16
520	55,243454	0,037717	0,44756546	0,37756546	0,880394828	0,99962283	0,92962283	0,758654373	505,435	0,934856515	0,801142386	0,701142386	0,921313744	0,821313744	505,43
519	51,989876	0,037659	0,48010124	0,41010124	0,877146197	0,99962341	0,92962341	0,752205833	505,713	0,940534442	0,805400832	0,705400832	0,926210956	0,826210956	505,71
518	48,418402	0,037325	0,51581598	0,44581598	0,872782974	0,99962675	0,92962675	0,745421538	505,992	0,928712074	0,796534056	0,696534056	0,916014164	0,816014164	505,99
517	45,10181	0,037178	0,5489819	0,4789819	0,867016931	0,99962822	0,92962822	0,738029665	506,270	0,927960406	0,795970304	0,695970304	0,91536585	0,81536585	506,27
516	42,014912	0,037227	0,57985088	0,50985088	0,859590359	0,99962773	0,92962773	0,729490853	506,548	0,922368309	0,791776231	0,691776231	0,910542666	0,810542666	506,55
515	38,706855	0,037058	0,61293145	0,54293145	0,850580466	0,99962942	0,92962942	0,720900298	506,826	0,926301788	0,794726341	0,694726341	0,913935292	0,813935292	506,83
514	35,618128	0,036904	0,64381872	0,57381872	0,83999668	0,99963096	0,92963096	0,712184702	507,104	0,931383843	0,798537882	0,698537882	0,918318565	0,818318565	507,1
513	33,005766	0,037039	0,66994234	0,59994234	0,828130841	0,99962961	0,92962961	0,70389731	507,383	0,935498205	0,801623654	0,701623654	0,921867202	0,821867202	507,38
512	30,40979	0,036962	0,6959021	0,6259021	0,814906334	0,99963038	0,92963038	0,695144252	507,661	0,934275682	0,800706762	0,700706762	0,920812776	0,820812776	507,66
511	27,755319	0,036492	0,72244681	0,65244681	0,800595697	0,99963508	0,92963508	0,685849852	507,939	0,935332274	0,801499206	0,701499206	0,921724086	0,821724086	507,94
510	25,555404	0,03639	0,74444596	0,67444596	0,785932396	0,9996361	0,9296361	0,676416921	508,217	0,942169952	0,806627464	0,706627464	0,927621583	0,827621583	508,22
509	23,699148	0,036319	0,76300852	0,69300852	0,771568396	0,99963681	0,92963681	0,66685036	508,495	0,93043796	0,79782847	0,69782847	0,917502741	0,817502741	508,49
508	22,053072	0,036188	0,77946928	0,70946928	0,758870393	0,99963812	0,92963812	0,658264195	508,773	0,920018374	0,790013781	0,690013781	0,908515848	0,808515848	508,77
507	20,670378	0,036069	0,79329622	0,72329622	0,748073763	0,99963931	0,92963931	0,649267888	509,051	0,946083308	0,809562481	0,709562481	0,930996853	0,830996853	509,05
506	19,547334	0,035838	0,80452666	0,73452666	0,739885493	0,99964162	0,92964162	0,639383252	509,329	0,923435288	0,792576466	0,692576466	0,911462936	0,811462936	509,33
505	18,66983	0,035706	0,8133017	0,7433017	0,735934947	0,99964294	0,92964294	0,629898017	509,607	0,923501672	0,792626254	0,692626254	0,911520192	0,811520192	509,61
504	18,024078	0,035565	0,81975922	0,74975922	0,73737286	0,99964435	0,92964435	0,621525028	509,885	0,916780031	0,787585023	0,687585023	0,905722777	0,805722777	509,88
503	17,611762	0,035437	0,82388238	0,75388238	0,744189431	0,99964563	0,92964563	0,614399326	510,163	0,940141776	0,805106332	0,705106332	0,925872281	0,825872281	510,16
502	17,497897	0,035458	0,82502103	0,75502103	0,754877454	0,99964542	0,92964542	0,606981721	510,441	0,924844067	0,79363305	0,69363305	0,912678008	0,812678008	510,44
501	17,556897	0,03542	0,82443103	0,75443103	0,768833098	0,9996458	0,9296458	0,599763012	510,719	0,927159795	0,795369847	0,695369847	0,914675324	0,814675324	510,72
500	17,710108	0,035262	0,82289892	0,75289892	0,784336073	0,99964738	0,92964738	0,59186254	510,996	0,923968702	0,792976527	0,692976527	0,911923006	0,811923006	511
499	17,971589	0,035006	0,82028411	0,75028411	0,800074613	0,99964994	0,92964994	0,584038944	511,274	0,91851563	0,788886722	0,688886722	0,907219731	0,807219731	511,27
498	18,387451	0,034815	0,81612549	0,74612549	0,815245256	0,99965185	0,92965185	0,577809521	511,552	0,926809102	0,795106827	0,695106827	0,914372851	0,814372851	511,55
497	19,026937	0,034926	0,80973063	0,73973063	0,828534667	0,99965074	0,92965074	0,570913317	511,830	0,919322181	0,789491635	0,689491635	0,907915381	0,807915381	511,83
496	19,707851	0,035011	0,80292149	0,73292149	0,839816458	0,99964989	0,92964989	0,564263992	512,108	0,922997596	0,792248197	0,692248197	0,911085426	0,811085426	512,11
495	20,198664	0,034788	0,79801336	0,72801336	0,84864606	0,99965212	0,92965212	0,557358547	512,385	0,92429875	0,793224062	0,693224062	0,912207672	0,812207672	512,39
494	20,708761	0,034689	0,79291239	0,72291239	0,855226387	0,99965311	0,92965311	0,549084695	512,663	0,937541789	0,803156342	0,703156342	0,923629793	0,823629793	512,66
493	20,916753	0,034381	0,79083247	0,72083247	0,860081551	0,99965619	0,92965619	0,540969847	512,941	0,944815718	0,808611789	0,708611789	0,929903557	0,829903557	512,94
492	21,124134	0,034381	0,78875866	0,71875866	0,86361586	0,99965619	0,92965619	0,53584953	513,218	0,940093255	0,805069941	0,705069941	0,925830433	0,825830433	513,22
491	21,158506	0,034431	0,78841494	0,71841494	0,865762349	0,99965569	0,92965569	0,529726986	513,496	0,929277621	0,796958216	0,696958216	0,916501949	0,816501949	513,5
490	20,828963	0,034374	0,79171037	0,72171037	0,866658777	0,99965626	0,92965626	0,522721943	513,774	0,938119325	0,803589494	0,703589494	0,924127918	0,824127918	513,77
489	20,100226	0,034219	0,79899774	0,72899774	0,86654739	0,99965781	0,92965781	0,51571438	514,051	0,930355097	0,797766323	0,697766323	0,917431271	0,817431271	514,05
488	19,268567	0,03437	0,80731433	0,73731433	0,865365784	0,9996563	0,9296563	0,50771469	514,329	0,908115897	0,781086922	0,681086922	0,898249961	0,798249961	514,33
487	18,056579	0,034278	0,81943421	0,74943421	0,863072675	0,99965722	0,92965722	0,498475794	514,606	0,917553143	0,788164857	0,688164857	0,906389586	0,806389586	514,61
486	16,702785	0,03426	0,83297215	0,76297215	0,859543296	0,9996574	0,9296574	0,490082824	514,884	0,92979755	0,797348162	0,697348162	0,916950386	0,816950386	514,88
485	15,092287	0,034081	0,84907713	0,77907713	0,854721884	0,99965919	0,92965919	0,484283255	515,161	0,919077219	0,789307914	0,689307914	0,907704101	0,807704101	515,16
484	13,456527	0,033928	0,86543473	0,79543473	0,848220463	0,99966072	0,92966072	0,476906123	515,439	0,919144347	0,78935826	0,68935826	0,907761999	0,807761999	515,44
483	11,970666	0,034108	0,88029334	0,81029334	0,839663188	0,99965892	0,92965892	0,468708168	515,716	0,909240231	0,781930173	0,681930173	0,899219699	0,799219699	515,72
482	10,423352	0,033884	0,89576648	0,82576648	0,828937683	0,99966116	0,92966116	0,462172542	515,994	0,914925981	0,786194485	0,686194485	0,904123658	0,804123658	515,99
481	9,073451	0,033767	0,90926549	0,83926549	0,816213569	0,99966233	0,92966233	0,457820504	516,271	0,912654747	0,78449106	0,68449106	0,902164719	0,802164719	516,27
480	7,952197	0,033894	0,92047803	0,85047803	0,800907457	0,99966106	0,92966106	0,452057748	516,549	0,911257362	0,783443022	0,683443022	0,900959475	0,800959475	516,55
479	6,990824	0,033764	0,93009176	0,86009176	0,783600715	0,99966236	0,92966236	0,447494734	516,826	0,910438228	0,782828671	0,682828671	0,900252972	0,800252972	516,83
478	6,262599	0,033914	0,93737401	0,86737401	0,763968513	0,99966086	0,92966086	0,44279531	517,103	0,910946125	0,783209594	0,683209594	0,900691033	0,800691033	517,1
477	5,658908	0,033816	0,94341092	0,87341092	0,742654252	0,99966184	0,92966184	0,437604938	517,381	0,915464879	0,786598659	0,686598659	0,904588458	0,804588458	517,38
476	5,188373	0,033499	0,94811627	0,87811627	0,721583377	0,99966501	0,92966501	0,437064776	517,658	0,921011103	0,790758327	0,690758327	0,909372076	0,809372076	517,66
475	4,912579	0,033494	0,95087421	0,88087421	0,699589511	0,99966506	0,92966506	0,436177727	517,935	0,908194911	0,781146183	0,681146183	0,898318111	0,798318111	517,94
474	4,748286	0,033317	0,95251714	0,88251714	0,679296996	0,99966683	0,92966683	0,438058553	518,212	0,921810935	0,791358201	0,691358201	0,910061931	0,810061931	518,21
473	4,724364	0,033355	0,95275636	0,88275636	0,659924631	0,99966645	0,92966645	0,439595082	518,490	0,922853465	0,792140099	0,692140099	0,910961114	0,810961114	518,49
472	4,801462	0,033143	0,95198538	0,88198538	0,643720971	0,99966857	0,92966857	0,443509456	518,767	0,942879972	0,807159979	0,707159979	0,928233976	0,828233976	518,77
471	5,034216	0,03311	0,94965784	0,87965784	0,630866128	0,9996689	0,9296689	0,44821573	519,044	0,925645947	0,79423446	0,69423446	0,91336963	0,81336963	519,04
470	5,373855	0,03302	0,94626145	0,87626145	0,619753648	0,9996698	0,9296698	0,450516668	519,321	0,926059945	0,794544959	0,694544959	0,913726703	0,813726703	519,32
469	5,857839	0,03312	0,94142161	0,87142161	0,614405301	0,9996688	0,9296688	0,455935488	519,598	0,928576329	0,796432247	0,696432247	0,915897084	0,815897084	519,6
468	6,378445	0,032862	0,93621555	0,86621555	0,614064139	0,99967138	0,92967138	0,464831138	519,875	0,916279602	0,787209702	0,687209702	0,905291157	0,805291157	519,88
467	7,065712	0,03284	0,92934288	0,85934288	0,617128328	0,9996716	0,9296716	0,474564072	520,153	0,926059677	0,794544757	0,694544757	0,913726471	0,813726471	520,15
466	7,878897	0,032878	0,92121103	0,85121103	0,623715485	0,99967122	0,92967122	0,486528049	520,430	0,924135526	0,793101645	0,693101645	0,912066891	0,812066891	520,43
465	8,706873	0,032587	0,91293127	0,84293127	0,632059385	0,99967413	0,92967413	0,498484155	520,707	0,924921307	0,793690981	0,693690981	0,912744628	0,812744628	520,71
464	9,680769	0,032459	0,90319231	0,83319231	0,641172226	0,99967541	0,92967541	0,510510247	520,984	0,908002203	0,781001652	0,681001652	0,8981519	0,7981519	520,98
463	10,741724	0,03241	0,89258276	0,82258276	0,648539103	0,9996759	0,9296759	0,520448277	521,261	0,917620353	0,788215265	0,688215265	0,906447555	0,806447555	521,26
462	11,798714	0,032261	0,88201286	0,81201286	0,654942888	0,99967739	0,92967739	0,530277438	521,538	0,91489326	0,786169945	0,686169945	0,904095437	0,804095437	521,54
461	13,015544	0,0324	0,86984456	0,79984456	0,661875248	0,999676	0,929676	0,543620472	521,815	0,925735898	0,794301924	0,694301924	0,913447212	0,813447212	521,81
460	14,046317	0,032317	0,85953683	0,78953683	0,666492947	0,99967683	0,92967683	0,556516041	522,091	0,915360777	0,786520582	0,686520582	0,90449867	0,80449867	522,09
459	15,035478	0,032289	0,84964522	0,77964522	0,668217518	0,99967711	0,92967711	0,567379463	522,368	0,929856804	0,797392603	0,697392603	0,917001493	0,817001493	522,37
458	15,90103	0,032196	0,8409897	0,7709897	0,668172686	0,99967804	0,92967804	0,579472	522,645	0,92329566	0,792471745	0,692471745	0,911342506	0,811342506	522,65
457	16,411187	0,032004	0,83588813	0,76588813	0,664658638	0,99967996	0,92967996	0,589916899	522,922	0,922756585	0,792067439	0,692067439	0,910877555	0,810877555	522,92
456	16,898236	0,032205	0,83101764	0,76101764	0,657224226	0,99967795	0,92967795	0,598744253	523,199	0,912180728	0,784135546	0,684135546	0,901755878	0,801755878	523,2
455	16,921303	0,031956	0,83078697	0,76078697	0,6463223	0,99968044	0,92968044	0,606943558	523,476	0,907847749	0,780885812	0,680885812	0,898018684	0,798018684	523,48
454	16,717627	0,031666	0,83282373	0,76282373	0,635400762	0,99968334	0,92968334	0,616720056	523,752	0,912387288	0,784290466	0,684290466	0,901934036	0,801934036	523,75
453	16,590162	0,031891	0,83409838	0,76409838	0,618313675	0,99968109	0,92968109	0,622307089	524,029	0,91154711	0,783660332	0,683660332	0,901209382	0,801209382	524,03
452	16,093615	0,031907	0,83906385	0,76906385	0,600552364	0,99968093	0,92968093	0,629250427	524,306	0,91795349	0,788465117	0,688465117	0,906734885	0,806734885	524,31
451	15,556389	0,031901	0,84443611	0,77443611	0,581415184	0,99968099	0,92968099	0,636218747	524,583	0,911352198	0,783514149	0,683514149	0,901041271	0,801041271	524,58
450	14,918301	0,031752	0,85081699	0,78081699	0,557400648	0,99968248	0,92968248	0,640312614	524,859	0,921552482	0,791164362	0,691164362	0,909839016	0,809839016	524,86
449	14,298285	0,031658	0,85701715	0,78701715	0,533313817	0,99968342	0,92968342	0,64426348	525,136	0,909912726	0,782434544	0,682434544	0,899799726	0,799799726	525,14
448	13,774289	0,031586	0,86225711	0,79225711	0,510032258	0,99968414	0,92968414	0,648457515	525,413	0,90700497	0,780253728	0,680253728	0,897291787	0,797291787	525,41
447	13,434119	0,031602	0,86565881	0,79565881	0,485433094	0,99968398	0,92968398	0,651180036	525,689	0,924391591	0,793293694	0,693293694	0,912287748	0,812287748	525,69
446	13,226679	0,031621	0,86773321	0,79773321	0,46299798	0,99968379	0,92968379	0,653392957	525,966	0,911989039	0,783991779	0,683991779	0,901590546	0,801590546	525,97
445	13,103768	0,031375	0,86896232	0,79896232	0,439264812	0,99968625	0,92968625	0,654342871	526,242	0,917712918	0,788284688	0,688284688	0,906527392	0,806527392	526,24
444	13,348634	0,031572	0,86651366	0,79651366	0,420692799	0,99968428	0,92968428	0,655735409	526,519	0,9254843	0,794113225	0,694113225	0,913230209	0,813230209	526,52
443	13,624184	0,031406	0,86375816	0,79375816	0,396806691	0,99968594	0,92968594	0,654278206	526,796	0,916755211	0,787566408	0,687566408	0,905701369	0,805701369	526,8
442	14,199651	0,031466	0,85800349	0,78800349	0,379220001	0,99968534	0,92968534	0,654083081	527,072	0,918624965	0,788968723	0,688968723	0,907314032	0,807314032	527,07
441	15,063919	0,03158	0,84936081	0,77936081	0,363011151	0,9996842	0,9296842	0,652234178	527,348	0,927620834	0,795715626	0,695715626	0,91507297	0,81507297	527,35
440	15,985084	0,031509	0,84014916	0,77014916	0,353789664	0,99968491	0,92968491	0,651671804	527,625	0,910039302	0,782529477	0,682529477	0,899908898	0,799908898	527,62
439	17,063211	0,031347	0,82936789	0,75936789	0,346708025	0,99968653	0,92968653	0,650950038	527,901	0,920801646	0,790601234	0,690601234	0,90919142	0,80919142	527,9
438	18,559475	0,031484	0,81440525	0,74440525	0,339766185	0,99968516	0,92968516	0,648876337	528,178	0,924357579	0,793268185	0,693268185	0,912258412	0,812258412	528,18
437	20,028995	0,031321	0,79971005	0,72971005	0,333883534	0,99968679	0,92968679	0,646037387	528,454	0,915227019	0,786420264	0,686420264	0,904383304	0,804383304	528,45
436	21,634691	0,031231	0,78365309	0,71365309	0,331273665	0,99968769	0,92968769	0,643663053	528,731	0,947468079	0,810601059	0,710601059	0,932191218	0,832191218	528,73
435	23,456275	0,031123	0,76543725	0,69543725	0,333727554	0,99968877	0,92968877	0,642477232	529,007	1,010963682	0,858222761	0,758222761	0,986956176	0,886956176	529,01
434	25,30929	0,031181	0,7469071	0,6769071	0,330974225	0,99968819	0,92968819	0,638692758	529,283	0,955322667	0,816492001	0,716492001	0,938965801	0,838965801	529,28
433	27,327805	0,031213	0,72672195	0,65672195	0,332261039	0,99968787	0,92968787	0,636921081	529,559	0,921080075	0,790810056	0,690810056	0,909431564	0,809431564	529,56
432	29,041122	0,031073	0,70958878	0,63958878	0,326367447	0,99968927	0,92968927	0,632146731	529,836	0,917028126	0,787771095	0,687771095	0,905936759	0,805936759	529,84
431	30,997704	0,031109	0,69002296	0,62002296	0,323135317	0,99968891	0,92968891	0,627935675	530,112	0,930239445	0,797679584	0,697679584	0,917331522	0,817331522	530,11
430	32,578395	0,03108	0,67421605	0,60421605	0,319964422	0,9996892	0,9296892	0,624117599	530,388	0,944334001	0,808250501	0,708250501	0,929488076	0,829488076	530,39
429	33,851715	0,030875	0,66148285	0,59148285	0,31469666	0,99969125	0,92969125	0,619833247	530,664	0,916474803	0,787356102	0,687356102	0,905459517	0,805459517	530,66
428	35,563072	0,03132	0,64436928	0,57436928	0,311002751	0,9996868	0,9296868	0,616306434	530,940	0,928822958	0,796617219	0,696617219	0,916109802	0,816109802	530,94
427	36,019292	0,030928	0,63980708	0,56980708	0,299548139	0,99969072	0,92969072	0,610329711	531,217	0,930592344	0,797944258	0,697944258	0,917635897	0,817635897	531,22
426	36,964844	0,031122	0,63035156	0,56035156	0,289704501	0,99968878	0,92968878	0,604075256	531,493	0,933265041	0,79994878	0,69994878	0,919941098	0,819941098	531,49
425	37,322278	0,031004	0,62677722	0,55677722	0,282825505	0,99968996	0,92968996	0,599837658	531,769	0,922287712	0,791715784	0,691715784	0,910473151	0,810473151	531,77
424	37,839184	0,03112	0,62160816	0,55160816	0,269143669	0,9996888	0,9296888	0,592747458	532,045	0,921347166	0,791010375	0,691010375	0,909661931	0,809661931	532,04
423	37,963732	0,031187	0,62036268	0,55036268	0,259521105	0,99968813	0,92968813	0,586772045	532,321	0,940600629	0,805450472	0,705450472	0,926268042	0,826268042	532,32
422	38,364351	0,031405	0,61635649	0,54635649	0,247815816	0,99968595	0,92968595	0,579944677	532,597	0,940081628	0,805061221	0,705061221	0,925820404	0,825820404	532,6
421	38,632448	0,03159	0,61367552	0,54367552	0,236217715	0,9996841	0,9296841	0,57212246	532,873	0,932858056	0,799643542	0,699643542	0,919590073	0,819590073	532,87
420	38,906246	0,031886	0,61093754	0,54093754	0,218134313	0,99968114	0,92968114	0,56140718	533,149	0,932278835	0,799209126	0,699209126	0,919090495	0,819090495	533,15
419	39,617279	0,032705	0,60382721	0,53382721	0,212290494	0,99967295	0,92967295	0,555792975	533,425	0,939066612	0,804299959	0,704299959	0,924944953	0,824944953	533,42
418	39,922019	0,033253	0,60077981	0,53077981	0,20497457	0,99966747	0,92966747	0,548392782	533,701	0,977731214	0,83329841	0,73329841	0,958293172	0,858293172	533,7
417	40,750373	0,034718	0,59249627	0,52249627	0,192388805	0,99965282	0,92965282	0,53829861	533,977	0,954649524	0,815987143	0,715987143	0,938385215	0,838385215	533,98
416	41,78438	0,036776	0,5821562	0,5121562	0,19247633	0,99963224	0,92963224	0,530885165	534,253	0,941564471	0,806173353	0,706173353	0,927099356	0,827099356	534,25
415	43,371329	0,040376	0,56628671	0,49628671	0,179612387	0,99959624	0,92959624	0,51971707	534,528	0,955377997	0,816533498	0,716533498	0,939013522	0,839013522	534,53
414	44,935268	0,045074	0,55064732	0,48064732	0,178619053	0,99954926	0,92954926	0,511569529	534,804	0,950141708	0,812606281	0,712606281	0,934497223	0,834497223	534,8
413	45,883052	0,051301	0,54116948	0,47116948	0,169770069	0,99948699	0,92948699	0,50100005	535,080	0,935029224	0,801271918	0,701271918	0,921462706	0,821462706	535,08
412	47,73286	0,060635	0,5226714	0,4526714	0,172324105	0,99939365	0,92939365	0,494121887	535,356	0,942499503	0,806874627	0,706874627	0,927905821	0,827905821	535,36
411	49,225099	0,073583	0,50774901	0,43774901	0,173657371	0,99926417	0,92926417	0,48641967	535,632	0,939511454	0,80463359	0,70463359	0,925328629	0,825328629	535,63
410	51,22946	0,091721	0,4877054	0,4177054	0,165048323	0,99908279	0,92908279	0,472227461	535,907	0,945375847	0,809031886	0,709031886	0,930386668	0,830386668	535,91
409	52,983261	0,114828	0,47016739	0,40016739	0,172791645	0,99885172	0,92885172	0,465597547	536,183	0,948289427	0,81121707	0,71121707	0,93289963	0,83289963	536,18
408	54,608787	0,144526	0,45391213	0,38391213	0,166972638	0,99855474	0,92855474	0,45634558	536,459	0,933016355	0,799762266	0,699762266	0,919726606	0,819726606	536,46
407	56,628662	0,183933	0,43371338	0,36371338	0,170612324	0,99816067	0,92816067	0,446580423	536,734	0,945043333	0,8087825	0,7087825	0,930099875	0,830099875	536,73
406	57,111943	0,227908	0,42888057	0,35888057	0,173878855	0,99772092	0,92772092	0,439282138	537,010	0,957532003	0,818149003	0,718149003	0,940871353	0,840871353	537,01
405	59,213399	0,287351	0,40786601	0,33786601	0,169988423	0,99712649	0,92712649	0,428233002	537,286	0,949324827	0,81199362	0,71199362	0,933792663	0,833792663	537,29
404	59,75042	0,35224	0,4024958	0,3324958	0,164719472	0,9964776	0,9264776	0,416988291	537,561	0,929173878	0,796880409	0,696880409	0,91641247	0,81641247	537,56
403	61,326372	0,434913	0,38673628	0,31673628	0,166437113	0,99565087	0,92565087	0,406156961	537,837	0,954971323	0,816228492	0,716228492	0,938662766	0,838662766	537,84
402	61,461218	0,518222	0,38538782	0,31538782	0,168964067	0,99481778	0,92481778	0,399151569	538,112	0,947747751	0,810810813	0,710810813	0,932432435	0,832432435	538,11
401	61,909123	0,613065	0,38090877	0,31090877	0,163374255	0,99386935	0,92386935	0,385351539	538,388	0,944117348	0,808088011	0,708088011	0,929301213	0,829301213	538,39
400	62,292127	0,714521	0,37707873	0,30707873	0,163465821	0,99285479	0,92285479	0,381662204	538,663	0,951828509	0,813871382	0,713871382	0,935952089	0,835952089	538,66
399	62,786553	0,820265	0,37213447	0,30213447	0,165322731	0,99179735	0,92179735	0,374678532	538,939	0,949422594	0,812066945	0,712066945	0,933876987	0,833876987	538,94
398	62,52152	0,913994	0,3747848	0,3047848	0,17024615	0,99086006	0,92086006	0,370066785	539,214	0,969398704	0,827049028	0,727049028	0,951106382	0,851106382	539,21
397	62,285957	0,996779	0,37714043	0,30714043	0,162417653	0,99003221	0,92003221	0,357981429	539,490	0,954848281	0,816136211	0,716136211	0,938556642	0,838556642	539,49
396	62,039756	1,074688	0,37960244	0,30960244	0,173010869	0,98925312	0,91925312	0,355495256	539,765	0,962258339	0,821693754	0,721693754	0,944947817	0,844947817	539,77
395	60,563436	1,106523	0,39436564	0,32436564	0,168663677	0,98893477	0,91893477	0,345966008	540,041	0,967239495	0,825429622	0,725429622	0,949244065	0,849244065	540,04
394	60,900067	1,14633	0,39099933	0,32099933	0,167196462	0,9885367	0,9185367	0,338108209	540,316	0,954857017	0,816142763	0,716142763	0,938564177	0,838564177	540,32
393	59,23369	1,12322	0,4076631	0,3376631	0,175529952	0,9887678	0,9187678	0,331975344	540,591	0,959296187	0,81947214	0,71947214	0,942392961	0,842392961	540,59
392	57,399093	1,071313	0,42600907	0,35600907	0,179414294	0,98928687	0,91928687	0,324945889	540,867	0,97286883	0,829651623	0,729651623	0,954099366	0,854099366	540,87
391	56,134807	0,997653	0,43865193	0,36865193	0,186130519	0,99002347	0,92002347	0,322318646	541,142	0,955528181	0,816646136	0,716646136	0,939143056	0,839143056	541,14
390	54,013434	0,893406	0,45986566	0,38986566	0,185729163	0,99106594	0,92106594	0,311997996	541,417	0,981325626	0,835994219	0,735994219	0,961393352	0,861393352	541,42
389	50,802593	0,753438	0,49197407	0,42197407	0,186704836	0,99246562	0,92246562	0,307967554	541,692	1,016597795	0,862448346	0,762448346	0,991815598	0,891815598	541,69
388	47,382692	0,613636	0,52617308	0,45617308	0,193455004	0,99386364	0,92386364	0,303703663	541,968	0,9970892	0,8478169	0,7478169	0,974989435	0,874989435	541,97
387	44,002193	0,4809	0,55997807	0,48997807	0,200883295	0,995191	0,925191	0,30275312	542,243	0,979989433	0,834992075	0,734992075	0,960240886	0,860240886	542,24
386	40,3359	0,358029	0,596641	0,526641	0,206563113	0,99641971	0,92641971	0,303883147	542,518	0,965238274	0,823928705	0,723928705	0,947518011	0,847518011	542,52
385	35,692644	0,249008	0,64307356	0,57307356	0,207514795	0,99750992	0,92750992	0,299323234	542,793	0,957974555	0,818480916	0,718480916	0,941253054	0,841253054	542,79
384	31,138416	0,165332	0,68861584	0,61861584	0,210354199	0,99834668	0,92834668	0,297703758	543,068	0,971105579	0,828329185	0,728329185	0,952578562	0,852578562	543,07
383	26,377766	0,105394	0,73622234	0,66622234	0,214062659	0,99894606	0,92894606	0,293431617	543,343	0,981486526	0,836114894	0,736114894	0,961532128	0,861532128	543,34
382	21,538778	0,064484	0,78461222	0,71461222	0,216753854	0,99935516	0,92935516	0,291487597	543,618	0,969164268	0,826873201	0,726873201	0,950904181	0,850904181	543,62
381	16,893249	0,039472	0,83106751	0,76106751	0,225700133	0,99960528	0,92960528	0,297735651	543,893	0,970170858	0,827628144	0,727628144	0,951772365	0,851772365	543,89
380	12,984809	0,026227	0,87015191	0,80015191	0,230317563	0,99973773	0,92973773	0,291840014	544,168	0,966721117	0,825040837	0,725040837	0,948796963	0,848796963	544,17
379	9,397083	0,018851	0,90602917	0,83602917	0,234613871	0,99981149	0,92981149	0,290045935	544,443	0,976841106	0,83263083	0,73263083	0,957525454	0,857525454	544,44
378	6,266455	0,014972	0,93733545	0,86733545	0,247502156	0,99985028	0,92985028	0,294186346	544,718	0,97094239	0,828206792	0,728206792	0,952437811	0,852437811	544,72
377	4,293563	0,013653	0,95706437	0,88706437	0,264569362	0,99986347	0,92986347	0,304831631	544,993	0,977148034	0,832861025	0,732861025	0,957790179	0,857790179	544,99
376	2,704477	0,012249	0,97295523	0,90295523	0,272703009	0,99987751	0,92987751	0,30340358	545,268	0,976809695	0,832607272	0,732607272	0,957498362	0,857498362	545,27
375	1,644651	0,011738	0,98355349	0,91355349	0,290708526	0,99988262	0,92988262	0,316500865	545,543	0,969786859	0,827340144	0,727340144	0,951441166	0,851441166	545,54
374	0,970771	0,010992	0,99029229	0,92029229	0,306566814	0,99989008	0,92989008	0,319655609	545,818	0,973081836	0,829811377	0,729811377	0,954283084	0,854283084	545,82
373	0,535346	0,010058	0,99464654	0,92464654	0,324037836	0,99989942	0,92989942	0,326753349	546,093	0,982479177	0,836859383	0,736859383	0,96238829	0,86238829	546,09
372	0,29087	0,009544	0,9970913	0,9270913	0,332394607	0,99990456	0,92990456	0,332042879	546,368	0,978126126	0,833594594	0,733594594	0,958633783	0,858633783	546,37
371	0,148638	0,009118	0,99851362	0,92851362	0,341965467	0,99990882	0,92990882	0,333434337	546,642	0,986379274	0,839784455	0,739784455	0,965752123	0,865752123	546,64
370	0,072904	0,008496	0,99927096	0,92927096	0,364991499	0,99991504	0,92991504	0,357255513	546,917	0,972712087	0,829534065	0,729534065	0,953964175	0,853964175	546,92
369	0,035166	0,008033	0,99964834	0,92964834	0,37781595	0,99991967	0,92991967	0,368654576	547,192	0,989054882	0,841791161	0,741791161	0,968059836	0,868059836	547,19
368	0,016975	0,007856	0,99983025	0,92983025	0,384716708	0,99992144	0,92992144	0,383257267	547,467	0,985665361	0,839249021	0,739249021	0,965136374	0,865136374	547,47
367	0,008289	0,007476	0,99991711	0,92991711	0,392252986	0,99992524	0,92992524	0,398373138	547,741	0,979887086	0,834915315	0,734915315	0,960152612	0,860152612	547,74
366	0,004459	0,007147	0,99995541	0,92995541	0,396843573	0,99992853	0,92992853	0,415051361	548,016	0,97083682	0,828127615	0,728127615	0,952346757	0,852346757	548,02
365	0,002617	0,006846	0,99997383	0,92997383	0,407685796	0,99993154	0,92993154	0,437428984	548,291	0,968711934	0,82653395	0,72653395	0,950514043	0,850514043	548,29
364	0,001529	0,00715	0,99998471	0,92998471	0,423520732	0,9999285	0,9299285	0,464508152	548,565	0,976001551	0,832001163	0,732001163	0,956801337	0,856801337	548,57
363	0,001272	0,006632	0,99998728	0,92998728	0,431470747	0,99993368	0,92993368	0,485222117	548,840	0,990638093	0,84297857	0,74297857	0,969425355	0,869425355	548,84
362	0,001076	0,006513	0,99998924	0,92998924	0,454410794	0,99993487	0,92993487	0,517253409	549,115	0,965448679	0,824086509	0,724086509	0,947699485	0,847699485	549,11
361	0,001154	0,006225	0,99998846	0,92998846	0,474023435	0,99993775	0,92993775	0,546530788	549,389	0,977796834	0,833347626	0,733347626	0,958349769	0,858349769	549,39
360	0,00112	0,006091	0,9999888	0,9299888	0,499512806	0,99993909	0,92993909	0,579516323	549,664	0,977779673	0,833334754	0,733334754	0,958334968	0,858334968	549,66
359	0,001068	0,006295	0,99998932	0,92998932	0,524935694	0,99993705	0,92993705	0,610045719	549,938	0,975634713	0,831726035	0,731726035	0,95648494	0,85648494	549,94
358	0,001057	0,005897	0,99998943	0,92998943	0,553465963	0,99994103	0,92994103	0,640177463	550,213	0,982221755	0,836666316	0,736666316	0,962166264	0,862166264	550,21
357	0,001004	0,005979	0,99998996	0,92998996	0,584015392	0,99994021	0,92994021	0,672264229	550,487	0,971926927	0,828945196	0,728945196	0,953286975	0,853286975	550,49
356	0,000884	0,00571	0,99999116	0,92999116	0,613953962	0,9999429	0,9299429	0,701036879	550,761	0,991862891	0,843897168	0,743897168	0,970481744	0,870481744	550,76
355	0,000949	0,005766	0,99999051	0,92999051	0,644587227	0,99994234	0,92994234	0,728381637	551,036	0,990099329	0,842574497	0,742574497	0,968960671	0,868960671	551,04
354	0,000834	0,005671	0,99999166	0,92999166	0,675093034	0,99994329	0,92994329	0,75370724	551,310	0,961959101	0,821469326	0,721469326	0,944689725	0,844689725	551,31
353	0,001038	0,005651	0,99998962	0,92998962	0,701278521	0,99994349	0,92994349	0,775407101	551,585	0,980048297	0,835036222	0,735036222	0,960291656	0,860291656	551,58
352	0,000896	0,005526	0,99999104	0,92999104	0,728766182	0,99994474	0,92994474	0,796228384	551,859	0,98270092	0,83702569	0,73702569	0,962579543	0,862579543	551,86
351	0,000897	0,005541	0,99999103	0,92999103	0,753710468	0,99994459	0,92994459	0,813377013	552,133	0,982061477	0,836546108	0,736546108	0,962028024	0,862028024	552,13
350	0,001014	0,005549	0,99998986	0,92998986	0,77549741	0,99994451	0,92994451	0,827191103	552,408	0,981261447	0,835946085	0,735946085	0,961337998	0,861337998	552,41
349	0,000857	0,005488	0,99999143	0,92999143	0,794838054	0,99994512	0,92994512	0,838212697	552,682	0,973796992	0,830347744	0,730347744	0,954899906	0,854899906	552,68
348	0,000922	0,005441	0,99999078	0,92999078	0,812084741	0,99994559	0,92994559	0,847045561	552,956	0,987369635	0,840527226	0,740527226	0,96660631	0,86660631	552,96
347	0,000827	0,005481	0,99999173	0,92999173	0,82657556	0,99994519	0,92994519	0,853511672	553,230	0,969908544	0,827431408	0,727431408	0,95154612	0,85154612	553,23
346	0,000646	0,005307	0,99999354	0,92999354	0,839811788	0,99994693	0,92994693	0,858660051	553,504	0,983340672	0,837505504	0,737505504	0,96313133	0,86313133	553,5
345	0,000819	0,005259	0,99999181	0,92999181	0,850359081	0,99994741	0,92994741	0,862246339	553,779	0,975474747	0,83160606	0,73160606	0,956346969	0,856346969	553,78
344	0,000664	0,005184	0,99999336	0,92999336	0,859508594	0,99994816	0,92994816	0,864894674	554,053	1,007153747	0,85536531	0,75536531	0,983670107	0,883670107	554,05
343	0,000821	0,00511	0,99999179	0,92999179	0,866830609	0,9999489	0,9299489	0,866698624	554,327	0,988488242	0,841366181	0,741366181	0,967571109	0,867571109	554,33
342	0,0008	0,005031	0,999992	0,929992	0,872933454	0,99994969	0,92994969	0,867968853	554,601	0,984717323	0,838537993	0,738537993	0,964318691	0,864318691	554,6
341	0,000942	0,005317	0,99999058	0,92999058	0,877639659	0,99994683	0,92994683	0,868771635	554,875	0,994897534	0,84617315	0,74617315	0,973099123	0,873099123	554,88
340	0,000828	0,005259	0,99999172	0,92999172	0,881143186	0,99994741	0,92994741	0,869263343	555,149	0,993615738	0,845211803	0,745211803	0,971993574	0,871993574	555,15
339	0,000523	0,005204	0,99999477	0,92999477	0,883774067	0,99994796	0,92994796	0,869569057	555,423	0,983963264	0,837972448	0,737972448	0,963668315	0,863668315	555,42
338	0,000764	0,005284	0,99999236	0,92999236	0,885650868	0,99994716	0,92994716	0,869753881	555,697	0,981095656	0,835821742	0,735821742	0,961195003	0,861195003	555,7
337	0,00078	0,005386	0,9999922	0,9299922	0,887093892	0,99994614	0,92994614	0,869864329	555,971	0,993764989	0,845323742	0,745323742	0,972122303	0,872122303	555,97
336	0,000763	0,00536	0,99999237	0,92999237	0,888095807	0,9999464	0,9299464	0,869924534	556,245	0,981924497	0,836443372	0,736443372	0,961909878	0,861909878	556,24
335	0,00073	0,005191	0,9999927	0,9299927	0,888752439	0,99994809	0,92994809	0,869957387	556,519	0,985078959	0,838809219	0,738809219	0,964630602	0,864630602	556,52
334	0,000674	0,005415	0,99999326	0,92999326	0,889219449	0,99994585	0,92994585	0,869977668	556,793	0,991645927	0,843734445	0,743734445	0,970294612	0,870294612	556,79
333	0,000805	0,005484	0,99999195	0,92999195	0,889514419	0,99994516	0,92994516	0,869986189	557,067	0,999818781	0,849864086	0,749864086	0,977343698	0,877343698	557,07
332	0,000825	0,005587	0,99999175	0,92999175	0,889702581	0,99994413	0,92994413	0,869990459	557,341	0,981996366	0,836497274	0,736497274	0,961971865	0,861971865	557,34
331	0,000878	0,005939	0,99999122	0,92999122	0,889812978	0,99994061	0,92994061	0,86999621	557,614	1,004943364	0,853707523	0,753707523	0,981763652	0,881763652	557,61
330	0,000848	0,005785	0,99999152	0,92999152	0,889890973	0,99994215	0,92994215	0,86999835	557,888	0,987221317	0,840415988	0,740415988	0,966478386	0,866478386	557,89
329	0,000879	0,005827	0,99999121	0,92999121	0,889936146	0,99994173	0,92994173	0,86999757	558,162	0,992664166	0,844498124	0,744498124	0,971172843	0,871172843	558,16
328	0,000813	0,006045	0,99999187	0,92999187	0,889961297	0,99993955	0,92993955	0,87	558,436	0,973797925	0,830348444	0,730348444	0,95490071	0,85490071	558,44
327	0,000904	0,006412	0,99999096	0,92999096	0,889977189	0,99993588	0,92993588	0,86999947	558,709	0,983014604	0,837260953	0,737260953	0,962850096	0,862850096	558,71
326	0,000698	0,006491	0,99999302	0,92999302	0,889988019	0,99993509	0,92993509	0,86999789	558,983	0,980829497	0,835622123	0,735622123	0,960965442	0,860965442	558,98
325	0,000829	0,006553	0,99999171	0,92999171	0,8899925	0,99993447	0,92993447	0,86999707	559,257	0,981133513	0,835850135	0,735850135	0,961227655	0,861227655	559,26
324	0,000799	0,006695	0,99999201	0,92999201	0,88999372	0,99993305	0,92993305	0,86999761	559,530	0,9772823	0,832961725	0,732961725	0,957905984	0,857905984	559,53
323	0,000897	0,007067	0,99999103	0,92999103	0,88999426	0,99992933	0,92992933	0,86999707	559,804	0,978589994	0,833942496	0,733942496	0,95903387	0,85903387	559,8
322	0,000819	0,007273	0,99999181	0,92999181	0,88999718	0,99992727	0,92992727	0,86999907	560,078	0,967331636	0,825498727	0,725498727	0,949323536	0,849323536	560,08
321	0,000689	0,007737	0,99999311	0,92999311	0,89	0,99992263	0,92992263	0,86999741	560,351	0,976006328	0,832004746	0,732004746	0,956805458	0,856805458	560,35
320	0,000961	0,008213	0,99999039	0,92999039	0,88999905	0,99991787	0,92991787	0,86999623	560,625	0,988996838	0,841747629	0,741747629	0,968009773	0,868009773	560,62
319	0,000862	0,008823	0,99999138	0,92999138	0,8899984	0,99991177	0,92991177	0,86999899	560,898	0,966999121	0,825249341	0,725249341	0,949036742	0,849036742	560,9
318	0,000949	0,009412	0,99999051	0,92999051	0,88999412	0,99990588	0,92990588	0,869989739	561,172	0,985810965	0,839358224	0,739358224	0,965261957	0,865261957	561,17
317	0,000922	0,009494	0,99999078	0,92999078	0,889978099	0,99990506	0,92990506	0,869975758	561,445	0,989668002	0,842251001	0,742251001	0,968588652	0,868588652	561,45
316	0,0009	0,010111	0,999991	0,929991	0,889979019	0,99989889	0,92989889	0,869977298	561,719	0,979212586	0,834409439	0,734409439	0,959570855	0,859570855	561,72
315	0,000884	0,01069	0,99999116	0,92999116	0,889979969	0,9998931	0,9298931	0,869977478	561,992	0,978011084	0,833508313	0,733508313	0,95853456	0,85853456	561,99
314	0,000978	0,011147	0,99999022	0,92999022	0,889980379	0,99988853	0,92988853	0,869977858	562,266	0,980864442	0,835648332	0,735648332	0,960995582	0,860995582	562,27
313	0,000936	0,011726	0,99999064	0,92999064	0,889980929	0,99988274	0,92988274	0,869976848	562,539	0,96125548	0,82094161	0,72094161	0,944082852	0,844082852	562,54
312	0,000975	0,012138	0,99999025	0,92999025	0,889980539	0,99987862	0,92987862	0,869977688	562,812	0,966497593	0,824873195	0,724873195	0,948604174	0,848604174	562,81
311	0,000991	0,012754	0,99999009	0,92999009	0,889980679	0,99987246	0,92987246	0,869977398	563,086	0,966580799	0,824935599	0,724935599	0,948675939	0,848675939	563,09
310	0,000926	0,012998	0,99999074	0,92999074	0,889982529	0,99987002	0,92987002	0,869976878	563,359	0,970839307	0,828129481	0,728129481	0,952348903	0,852348903	563,36
309	0,000954	0,013142	0,99999046	0,92999046	0,889982619	0,99986858	0,92986858	0,869975818	563,632	0,984873643	0,838655232	0,738655232	0,964453517	0,864453517	563,63
308	0,000833	0,013282	0,99999167	0,92999167	0,889982969	0,99986718	0,92986718	0,869977188	563,905	0,972370723	0,829278042	0,729278042	0,953669748	0,853669748	563,91
307	0,000856	0,013444	0,99999144	0,92999144	0,889983239	0,99986556	0,92986556	0,869976578	564,179	0,97972056	0,83479042	0,73479042	0,960008983	0,860008983	564,18
306	0,000835	0,013541	0,99999165	0,92999165	0,889985169	0,99986459	0,92986459	0,869975768	564,452	0,973018901	0,829764176	0,729764176	0,954228802	0,854228802	564,45
305	0,000846	0,013714	0,99999154	0,92999154	0,889986369	0,99986286	0,92986286	0,869975188	564,725	0,972560121	0,829420091	0,729420091	0,953833104	0,853833104	564,72
304	0,000823	0,013668	0,99999177	0,92999177	0,889986569	0,99986332	0,92986332	0,869974968	564,998	0,967203391	0,825402543	0,725402543	0,949212925	0,849212925	565
303	0,000836	0,013619	0,99999164	0,92999164	0,889986749	0,99986381	0,92986381	0,869975398	565,271	0,968250128	0,826187596	0,726187596	0,950115736	0,850115736	565,27
302	0,000858	0,013582	0,99999142	0,92999142	0,889986499	0,99986418	0,92986418	0,869973318	565,544	0,962351412	0,821763559	0,721763559	0,945028093	0,845028093	565,54
301	0,000854	0,013667	0,99999146	0,92999146	0,889986399	0,99986333	0,92986333	0,869972528	565,817	0,967151906	0,82536393	0,72536393	0,949168519	0,849168519	565,82
300	0,000882	0,013574	0,99999118	0,92999118	0,889986029	0,99986426	0,92986426	0,869971418	566,091	0,966733274	0,825049955	0,725049955	0,948807448	0,848807448	566,09
299	0,000937	0,013663	0,99999063	0,92999063	0,889985979	0,99986337	0,92986337	0,869970018	566,364	0,967759937	0,825819953	0,725819953	0,949692946	0,849692946	566,36
298	0,000953	0,013876	0,99999047	0,92999047	0,889986399	0,99986124	0,92986124	0,869969198	566,637	0,96894719	0,826710392	0,726710392	0,950716951	0,850716951	566,64
297	0,000986	0,01404	0,99999014	0,92999014	0,889985499	0,9998596	0,9298596	0,869966327	566,910	0,967424511	0,825568383	0,725568383	0,949403641	0,849403641	566,91
296	0,000983	0,014154	0,99999017	0,92999017	0,889985299	0,99985846	0,92985846	0,869964107	567,182	0,942777083	0,807082812	0,707082812	0,928145234	0,828145234	567,18
295	0,001013	0,014245	0,99998987	0,92998987	0,889985769	0,99985755	0,92985755	0,869963337	567,455	0,955948255	0,816961191	0,716961191	0,93950537	0,83950537	567,46
294	0,001097	0,01433	0,99998903	0,92998903	0,889984419	0,9998567	0,9298567	0,869962707	567,728	0,970805606	0,828104205	0,728104205	0,952319836	0,852319836	567,73
293	0,001124	0,014539	0,99998876	0,92998876	0,889984169	0,99985461	0,92985461	0,869961697	568,001	0,952461279	0,814345959	0,714345959	0,936497853	0,836497853	568
292	0,001156	0,014837	0,99998844	0,92998844	0,889984689	0,99985163	0,92985163	0,869959577	568,274	0,977857252	0,833392939	0,733392939	0,95840188	0,85840188	568,27
291	0,001247	0,014951	0,99998753	0,92998753	0,889985109	0,99985049	0,92985049	0,869957787	568,547	0,965755804	0,824316853	0,724316853	0,947964381	0,847964381	568,55
290	0,001343	0,015064	0,99998657	0,92998657	0,889984999	0,99984936	0,92984936	0,869956897	568,820	0,966561659	0,824921244	0,724921244	0,94865943	0,84865943	568,82
289	0,001505	0,015259	0,99998495	0,92998495	0,889984089	0,99984741	0,92984741	0,869956257	569,092	0,974252747	0,83068956	0,73068956	0,955292994	0,855292994	569,09
288	0,001553	0,015333	0,99998447	0,92998447	0,889983799	0,99984667	0,92984667	0,869956057	569,365	0,965302848	0,823977136	0,723977136	0,947573706	0,847573706	569,37
287	0,001637	0,015331	0,99998363	0,92998363	0,889983319	0,99984669	0,92984669	0,869954616	569,638	0,96705216	0,82528912	0,72528912	0,949082488	0,849082488	569,64
286	0,001751	0,015609	0,99998249	0,92998249	0,889983619	0,99984391	0,92984391	0,869953486	569,911	0,959507411	0,819630559	0,719630559	0,942575142	0,842575142	569,91
285	0,001864	0,015924	0,99998136	0,92998136	0,889983449	0,99984076	0,92984076	0,869953476	570,183	0,945197871	0,808898403	0,708898403	0,930233163	0,830233163	570,18
284	0,002023	0,016081	0,99997977	0,92997977	0,889983149	0,99983919	0,92983919	0,869953816	570,456	0,958690219	0,819017664	0,719017664	0,941870314	0,841870314	570,46
283	0,00212	0,016208	0,9999788	0,9299788	0,889983719	0,99983792	0,92983792	0,869952946	570,729	0,946066858	0,809550143	0,709550143	0,930982665	0,830982665	570,73
282	0,002345	0,016543	0,99997655	0,92997655	0,889983009	0,99983457	0,92983457	0,869952316	571,001	0,951088162	0,813316121	0,713316121	0,935313539	0,835313539	571
281	0,002756	0,016871	0,99997244	0,92997244	0,889983079	0,99983129	0,92983129	0,869953476	571,274	0,943724075	0,807793056	0,707793056	0,928962015	0,828962015	571,27
280	0,003251	0,017198	0,99996749	0,92996749	0,889983019	0,99982802	0,92982802	0,869953576	571,546	0,964282319	0,823211739	0,723211739	0,9466935	0,8466935	571,55
279	0,004111	0,017674	0,99995889	0,92995889	0,889982519	0,99982326	0,92982326	0,869953926	571,819	0,948928953	0,811696715	0,711696715	0,933451222	0,833451222	571,82
278	0,005491	0,01825	0,99994509	0,92994509	0,889981739	0,9998175	0,9298175	0,869953636	572,091	0,948972012	0,811729009	0,711729009	0,93348836	0,83348836	572,09
277	0,007535	0,018633	0,99992465	0,92992465	0,889981609	0,99981367	0,92981367	0,869953176	572,364	0,9360074	0,80200555	0,70200555	0,922306383	0,822306383	572,36
276	0,010931	0,019004	0,99989069	0,92989069	0,889981789	0,99980996	0,92980996	0,869954816	572,636	0,951848356	0,813886267	0,713886267	0,935969207	0,835969207	572,64
275	0,016037	0,019514	0,99983963	0,92983963	0,889981209	0,99980486	0,92980486	0,869954526	572,909	0,935431091	0,801573318	0,701573318	0,921809316	0,821809316	572,91
274	0,023157	0,020096	0,99976843	0,92976843	0,889980129	0,99979904	0,92979904	0,869955027	573,181	0,957715662	0,818286746	0,718286746	0,941029758	0,841029758	573,18
273	0,03256	0,020518	0,9996744	0,9296744	0,889979439	0,99979482	0,92979482	0,869956007	573,454	0,935717945	0,801788459	0,701788459	0,922056727	0,822056727	573,45
272	0,044805	0,020969	0,99955195	0,92955195	0,889978629	0,99979031	0,92979031	0,869955577	573,726	0,940438145	0,805328609	0,705328609	0,9261279	0,8261279	573,73
271	0,059381	0,021471	0,99940619	0,92940619	0,889977319	0,99978529	0,92978529	0,869955057	573,998	0,945198492	0,808898869	0,708898869	0,9302337	0,8302337	574
270	0,074079	0,021818	0,99925921	0,92925921	0,889975408	0,99978182	0,92978182	0,869954436	574,270	0,929343287	0,797007465	0,697007465	0,916558585	0,816558585	574,27
269	0,086656	0,022285	0,99913344	0,92913344	0,889973578	0,99977715	0,92977715	0,869954776	574,543	0,925291338	0,793968504	0,693968504	0,913063779	0,813063779	574,54
268	0,094916	0,022641	0,99905084	0,92905084	0,889972498	0,99977359	0,92977359	0,869955357	574,815	0,924069763	0,793052322	0,693052322	0,912010171	0,812010171	574,82
267	0,095692	0,022683	0,99904308	0,92904308	0,889970668	0,99977317	0,92977317	0,869954236	575,087	0,921844509	0,791383382	0,691383382	0,910090889	0,810090889	575,09
266	0,089135	0,022961	0,99910865	0,92910865	0,889967618	0,99977039	0,92977039	0,869953166	575,359	0,934012003	0,800509002	0,700509002	0,920585352	0,820585352	575,36
265	0,076975	0,023269	0,99923025	0,92923025	0,889962858	0,99976731	0,92976731	0,869952146	575,632	0,928233728	0,796175296	0,696175296	0,91560159	0,81560159	575,63
264	0,062141	0,023233	0,99937859	0,92937859	0,889956487	0,99976767	0,92976767	0,869951346	575,904	0,929561495	0,797171121	0,697171121	0,916746789	0,816746789	575,9
263	0,049041	0,023133	0,99950959	0,92950959	0,889949177	0,99976867	0,92976867	0,869950566	576,176	0,930889262	0,798166947	0,698166947	0,917891989	0,817891989	576,18
262	0,03966	0,023051	0,9996034	0,9296034	0,889941146	0,99976949	0,92976949	0,869950806	576,448	0,926676726	0,795007544	0,695007544	0,914258676	0,814258676	576,45
261	0,033584	0,022757	0,99966416	0,92966416	0,889933276	0,99977243	0,92977243	0,869950956	576,720	0,911222991	0,783417244	0,683417244	0,90092983	0,80092983	576,72
260	0,029626	0,022412	0,99970374	0,92970374	0,889928315	0,99977588	0,92977588	0,869950896	576,992	0,910222225	0,782666669	0,682666669	0,900066669	0,800066669	576,99
259	0,026099	0,021918	0,99973901	0,92973901	0,889928205	0,99978082	0,92978082	0,869951106	577,264	0,907495132	0,780621349	0,680621349	0,897714551	0,797714551	577,26
258	0,022202	0,021139	0,99977798	0,92977798	0,889930445	0,99978861	0,92978861	0,869950646	577,536	0,933874711	0,800406033	0,700406033	0,920466938	0,820466938	577,54
257	0,018069	0,020206	0,99981931	0,92981931	0,889932816	0,99979794	0,92979794	0,869949636	577,808	0,917296857	0,787972643	0,687972643	0,906168539	0,806168539	577,81
256	0,014259	0,019072	0,99985741	0,92985741	0,889934656	0,99980928	0,92980928	0,869948866	578,080	0,90734328	0,78050746	0,68050746	0,897583579	0,797583579	578,08
255	0,011244	0,017619	0,99988756	0,92988756	0,889935196	0,99982381	0,92982381	0,869948116	578,352	0,898574043	0,773930532	0,673930532	0,890020112	0,790020112	578,35
254	0,009056	0,01605	0,99990944	0,92990944	0,889933456	0,9998395	0,9298395	0,869946616	578,624	0,911484259	0,783613194	0,683613194	0,901155173	0,801155173	578,62
253	0,007531	0,0147	0,99992469	0,92992469	0,889931356	0,999853	0,929853	0,869945316	578,896	0,912470776	0,784353082	0,684353082	0,902006044	0,802006044	578,9
252	0,006445	0,013634	0,99993555	0,92993555	0,889929795	0,99986366	0,92986366	0,869944286	579,168	0,910767434	0,783075576	0,683075576	0,900536912	0,800536912	579,17
251	0,0056	0,013008	0,999944	0,929944	0,889931136	0,99986992	0,92986992	0,869944976	579,439	0,888970453	0,76672784	0,66672784	0,881737016	0,781737016	579,44
250	0,004679	0,012447	0,99995321	0,92995321	0,889933766	0,99987553	0,92987553	0,869946446	579,711	0,905192807	0,778894605	0,678894605	0,895728796	0,795728796	579,71
									579,983	0,883315532	0,762486649	0,662486649	0,876859646	0,776859646	579,98
									580,255	0,885907934	0,76443095	0,66443095	0,879095593	0,779095593	580,25
									580,526	0,905582941	0,779187206	0,679187206	0,896065287	0,796065287	580,53
									580,798	0,891072664	0,768304498	0,668304498	0,883550173	0,783550173	580,8
									581,070	0,897378676	0,773034007	0,673034007	0,888989108	0,788989108	581,07
									581,341	0,894470921	0,770853191	0,670853191	0,88648117	0,78648117	581,34
									581,613	0,890700003	0,768025002	0,668025002	0,883228753	0,783228753	581,61
									581,885	0,895922042	0,771941532	0,671941532	0,887732762	0,787732762	581,88
									582,156	0,898675033	0,774006275	0,674006275	0,890107216	0,790107216	582,16
									582,428	0,890588298	0,767941223	0,667941223	0,883132407	0,783132407	582,43
									582,699	0,883946859	0,762960144	0,662960144	0,877404166	0,777404166	582,7
									582,971	0,873491443	0,755118582	0,655118582	0,86838637	0,76838637	582,97
									583,242	0,883551212	0,762663409	0,662663409	0,87706292	0,77706292	583,24
									583,514	0,856836207	0,742627155	0,642627155	0,854021229	0,754021229	583,51
									583,785	0,885203069	0,763902302	0,663902302	0,878487647	0,778487647	583,79
									584,057	0,866959109	0,750219332	0,650219332	0,862752231	0,762752231	584,06
									584,328	0,87173953	0,753804647	0,653804647	0,866875344	0,766875344	584,33
									584,599	0,865559783	0,749169837	0,649169837	0,861545313	0,761545313	584,6
									584,871	0,868212406	0,751159305	0,651159305	0,8638332	0,7638332	584,87
									585,142	0,869720836	0,752290627	0,652290627	0,865134221	0,765134221	585,14
									585,413	0,862617705	0,746963279	0,646963279	0,859007771	0,759007771	585,41
									585,684	0,861616939	0,746212704	0,646212704	0,85814461	0,75814461	585,68
									585,956	0,860857055	0,745642792	0,645642792	0,85748921	0,75748921	585,96
									586,227	0,848936269	0,736702202	0,636702202	0,847207532	0,747207532	586,23
									586,498	0,86008001	0,745060008	0,645060008	0,856819009	0,756819009	586,5
									586,769	0,855747032	0,741810274	0,641810274	0,853081815	0,753081815	586,77
									587,040	0,853903176	0,740427382	0,640427382	0,851491489	0,751491489	587,04
									587,311	0,83399311	0,725494833	0,625494833	0,834319058	0,734319058	587,31
									587,582	0,851018407	0,738263805	0,638263805	0,849003376	0,749003376	587,58
									587,853	0,831409444	0,723557083	0,623557083	0,832090646	0,732090646	587,85
									588,124	0,81336622	0,710024665	0,610024665	0,816528365	0,716528365	588,12
									588,395	0,831636078	0,723727058	0,623727058	0,832286117	0,732286117	588,4
									588,666	0,823489122	0,717616841	0,617616841	0,825259367	0,725259367	588,67
									588,937	0,820260189	0,715195142	0,615195142	0,822474413	0,722474413	588,94
									589,208	0,820162734	0,71512205	0,61512205	0,822390358	0,722390358	589,21
									589,479	0,819944837	0,714958627	0,614958627	0,822202422	0,722202422	589,48
									589,750	0,808325153	0,706243865	0,606243865	0,812180445	0,712180445	589,75
									590,021	0,794296642	0,695722482	0,595722482	0,800080854	0,700080854	590,02
									590,291	0,801807069	0,701355301	0,601355301	0,806558597	0,706558597	590,29
									590,562	0,802893953	0,702170465	0,602170465	0,807496035	0,707496035	590,56
									590,833	0,774673431	0,681005073	0,581005073	0,783155834	0,683155834	590,83
									591,104	0,778610762	0,683958071	0,583958071	0,786551782	0,686551782	591,1
									591,374	0,773775944	0,680331958	0,580331958	0,782381752	0,682381752	591,37
									591,645	0,770426571	0,677819928	0,577819928	0,779492917	0,679492917	591,65
									591,916	0,763363587	0,67252269	0,57252269	0,773401094	0,673401094	591,92
									592,186	0,747448161	0,660586121	0,560586121	0,759674039	0,659674039	592,19
									592,457	0,768046553	0,676034914	0,576034914	0,777440152	0,677440152	592,46
									592,728	0,755824663	0,666868497	0,566868497	0,766898771	0,666898771	592,73
									592,998	0,755486324	0,666614743	0,566614743	0,766606954	0,666606954	593
									593,269	0,737904792	0,653428594	0,553428594	0,751442883	0,651442883	593,27
									593,539	0,734716007	0,651037005	0,551037005	0,748692556	0,648692556	593,54
									593,810	0,740178929	0,655134197	0,555134197	0,753404326	0,653404326	593,81
									594,080	0,715932972	0,636949729	0,536949729	0,732492189	0,632492189	594,08
									594,350	0,701422696	0,626067022	0,526067022	0,719977075	0,619977075	594,35
									594,621	0,712907688	0,634680766	0,534680766	0,729882881	0,629882881	594,62
									594,891	0,710120374	0,632590281	0,532590281	0,727478823	0,627478823	594,89
									595,162	0,694827229	0,621120422	0,521120422	0,714288485	0,614288485	595,16
									595,432	0,710407229	0,632805421	0,532805421	0,727726235	0,627726235	595,43
									595,702	0,704247556	0,628185667	0,528185667	0,722413517	0,622413517	595,7
									595,972	0,689054778	0,616791083	0,516791083	0,709309746	0,609309746	595,97
									596,243	0,697689323	0,623266993	0,523266993	0,716757041	0,616757041	596,24
									596,513	0,68348015	0,612610113	0,512610113	0,70450163	0,60450163	596,51
									596,783	0,686333509	0,614750132	0,514750132	0,706962651	0,606962651	596,78
									597,053	0,674954709	0,606216032	0,506216032	0,697148436	0,597148436	597,05
									597,323	0,687403232	0,615552424	0,515552424	0,707885288	0,607885288	597,32
									597,593	0,687647027	0,61573527	0,51573527	0,708095561	0,608095561	597,59
									597,863	0,671731601	0,603798701	0,503798701	0,694368506	0,594368506	597,86
									598,134	0,65742206	0,593066545	0,493066545	0,682026527	0,582026527	598,13
									598,404	0,668063962	0,601047972	0,501047972	0,691205167	0,591205167	598,4
									598,674	0,652529934	0,58939745	0,48939745	0,677807068	0,577807068	598,67
									598,944	0,660983817	0,595737863	0,495737863	0,685098542	0,585098542	598,94
									599,213	0,646553835	0,584915376	0,484915376	0,672652683	0,572652683	599,21
									599,483	0,652598891	0,589449168	0,489449168	0,677866543	0,577866543	599,48
									599,753	0,648185618	0,586139214	0,486139214	0,674060096	0,574060096	599,75
									600,023	0,639817853	0,57986339	0,47986339	0,666842898	0,566842898	600,02
									600,293	0,647147617	0,585360713	0,485360713	0,673164819	0,573164819	600,29
									600,563	0,644360303	0,583270227	0,483270227	0,670760761	0,570760761	600,56
									600,833	0,642958065	0,582218549	0,482218549	0,669551331	0,569551331	600,83
									601,102	0,653198497	0,589898872	0,489898872	0,678383703	0,578383703	601,1
									601,372	0,632585856	0,574439392	0,474439392	0,6606053	0,5606053	601,37
									601,642	0,616469694	0,56235227	0,46235227	0,646705111	0,546705111	601,64
									601,912	0,624341444	0,568256083	0,468256083	0,653494495	0,553494495	601,91
									602,181	0,6240834	0,56806255	0,46806255	0,653271932	0,553271932	602,18
									602,451	0,617060563	0,562795423	0,462795423	0,647214736	0,547214736	602,45
									602,720	0,620275246	0,565206435	0,465206435	0,6499874	0,5499874	602,72
									602,990	0,626019198	0,569514399	0,469514399	0,654941559	0,554941559	602,99
									603,260	0,60564744	0,55423558	0,45423558	0,637370917	0,537370917	603,26
									603,529	0,606232486	0,554674364	0,454674364	0,637875519	0,537875519	603,53
									603,799	0,605251793	0,553938845	0,453938845	0,637029671	0,537029671	603,8
									604,068	0,600236313	0,550177235	0,450177235	0,63270382	0,53270382	604,07
									604,338	0,604675484	0,553506613	0,453506613	0,636532605	0,536532605	604,34
									604,607	0,589984545	0,542488409	0,442488409	0,62386167	0,52386167	604,61
									604,876	0,59940196	0,54955147	0,44955147	0,63198419	0,53198419	604,88
									605,146	0,608277388	0,556208041	0,456208041	0,639639248	0,539639248	605,15
									605,415	0,584794228	0,538595671	0,438595671	0,619385021	0,519385021	605,42
									605,684	0,594954364	0,546215773	0,446215773	0,628148139	0,528148139	605,68
									605,954	0,578356437	0,533767328	0,433767328	0,613832427	0,513832427	605,95
									606,223	0,595843425	0,546882569	0,446882569	0,628914954	0,528914954	606,22
									606,492	0,588338824	0,541254118	0,441254118	0,622442235	0,522442235	606,49
									606,761	0,584728494	0,53854637	0,43854637	0,619328326	0,519328326	606,76
									607,031	0,597578488	0,548183866	0,448183866	0,630411446	0,530411446	607,03
									607,300	0,579575411	0,534681558	0,434681558	0,614883792	0,514883792	607,3
									607,569	0,583673331	0,537754998	0,437754998	0,618418248	0,518418248	607,57
									607,838	0,57679101	0,532593257	0,432593257	0,612482246	0,512482246	607,84
									608,107	0,574846786	0,531135089	0,431135089	0,610805353	0,510805353	608,11
									608,376	0,564812915	0,523609686	0,423609686	0,602151139	0,502151139	608,38
									608,645	0,570055027	0,527541271	0,427541271	0,606672461	0,506672461	608,65
									608,914	0,557893358	0,518420019	0,418420019	0,596183021	0,496183021	608,91
									609,183	0,568776143	0,526582108	0,426582108	0,605569424	0,505569424	609,18
									609,452	0,585199233	0,538899425	0,438899425	0,619734338	0,519734338	609,45
									609,721	0,584118172	0,538088629	0,438088629	0,618801924	0,518801924	609,72
									609,990	0,575730334	0,53179775	0,43179775	0,611567413	0,511567413	609,99
									610,259	0,559011965	0,519258974	0,419258974	0,59714782	0,49714782	610,26
									610,528	0,56331062	0,522482965	0,422482965	0,60085541	0,50085541	610,53
									610,797	0,563474121	0,52260559	0,42260559	0,600996429	0,500996429	610,8
									611,065	0,561108352	0,520831264	0,420831264	0,598955953	0,498955953	611,07
									611,334	0,561894133	0,5214206	0,4214206	0,59963369	0,49963369	611,33
									611,603	0,559528364	0,519646273	0,419646273	0,597593214	0,497593214	611,6
									611,872	0,561137162	0,520852871	0,420852871	0,598980802	0,498980802	611,87
									612,140	0,566720525	0,525040394	0,425040394	0,603796453	0,503796453	612,14
									612,409	0,554097164	0,515572873	0,415572873	0,592908804	0,492908804	612,41
									612,678	0,576462029	0,532346522	0,432346522	0,6121985	0,5121985	612,68
									612,946	0,558679761	0,519009821	0,419009821	0,596861294	0,496861294	612,95
									613,215	0,551295601	0,513471701	0,413471701	0,590492456	0,490492456	613,21
									613,483	0,563202138	0,522401603	0,422401603	0,600761844	0,500761844	613,48
									613,752	0,54682502	0,510118765	0,410118765	0,586636579	0,486636579	613,75
									614,020	0,550742277	0,513056708	0,413056708	0,590015214	0,490015214	614,02
									614,289	0,54968129	0,512260968	0,412260968	0,589100113	0,489100113	614,29
									614,557	0,570299755	0,527724816	0,427724816	0,606883539	0,506883539	614,56
									614,826	0,547137771	0,510353329	0,410353329	0,586906328	0,486906328	614,83
									615,094	0,537284562	0,502963422	0,402963422	0,578407935	0,478407935	615,09
									615,363	0,561215166	0,520911374	0,420911374	0,59904808	0,49904808	615,36
									615,631	0,541003996	0,505752997	0,405752997	0,581615947	0,481615947	615,63
									615,899	0,547892142	0,510919106	0,410919106	0,587556972	0,487556972	615,9
									616,168	0,548336672	0,511252504	0,411252504	0,58794038	0,48794038	616,17
									616,436	0,548480099	0,511360074	0,411360074	0,588064086	0,488064086	616,44
									616,704	0,536900563	0,502675423	0,402675423	0,578076736	0,478076736	616,7
									616,972	0,54846585	0,511349387	0,411349387	0,588051795	0,488051795	616,97
									617,240	0,554972598	0,516229448	0,416229448	0,593663865	0,493663865	617,24
									617,509	0,533797897	0,500348423	0,400348423	0,575400686	0,475400686	617,51
									617,777	0,541930603	0,506447953	0,406447953	0,582415145	0,482415145	617,78
									618,045	0,536192475	0,502144356	0,402144356	0,57746601	0,47746601	618,04
									618,313	0,540009365	0,505007024	0,405007024	0,580758077	0,480758077	618,31
									618,581	0,543806181	0,507854636	0,407854636	0,584032831	0,484032831	618,58
									618,849	0,52949664	0,49712248	0,39712248	0,571690852	0,471690852	618,85
									619,117	0,536846478	0,502634858	0,402634858	0,578030087	0,478030087	619,12
									619,385	0,535082916	0,501312187	0,401312187	0,576509015	0,476509015	619,39
									619,653	0,533259134	0,49994435	0,39994435	0,574936003	0,474936003	619,65
									619,921	0,539123527	0,504342645	0,404342645	0,579994042	0,479994042	619,92
									620,189	0,527784874	0,495838655	0,395838655	0,570214454	0,470214454	620,19
									620,457	0,533247796	0,499935847	0,399935847	0,574926224	0,474926224	620,46
									620,724	0,515545823	0,486659367	0,386659367	0,559658272	0,459658272	620,72
									620,992	0,510630711	0,482973033	0,382973033	0,555418988	0,455418988	620,99
									621,260	0,528699833	0,496524875	0,396524875	0,571003606	0,471003606	621,26
									621,528	0,518625814	0,488969361	0,388969361	0,562314765	0,462314765	621,53
									621,796	0,504998775	0,478749081	0,378749081	0,550561443	0,450561443	621,8
									622,063	0,496470421	0,472352816	0,372352816	0,543205738	0,443205738	622,06
									622,331	0,513034026	0,484775519	0,384775519	0,557491847	0,457491847	622,33
									622,599	0,484391958	0,463293969	0,363293969	0,532788064	0,432788064	622,6
									622,866	0,495174375	0,471380782	0,371380782	0,542087899	0,442087899	622,87
									623,134	0,485943447	0,464457585	0,364457585	0,534126223	0,434126223	623,13
									623,401	0,478820243	0,459115182	0,359115182	0,527982459	0,427982459	623,4
									623,669	0,487976701	0,465982526	0,365982526	0,535879905	0,435879905	623,67
									623,937	0,492054547	0,469040911	0,369040911	0,539397047	0,439397047	623,94
									624,204	0,484991564	0,463743673	0,363743673	0,533305224	0,433305224	624,2
									624,471	0,477747918	0,458310939	0,358310939	0,52705758	0,42705758	624,47
									624,739	0,47369597	0,455271978	0,355271978	0,523562774	0,423562774	624,74
									625,006	0,468098357	0,451073768	0,351073768	0,518734833	0,418734833	625,01
									625,274	0,482835267	0,46212645	0,36212645	0,531445418	0,431445418	625,27
									625,541	0,464631454	0,448473591	0,348473591	0,515744629	0,415744629	625,54
									625,808	0,464052233	0,448039175	0,348039175	0,515245051	0,415245051	625,81
									626,076	0,465139118	0,448854338	0,348854338	0,516182489	0,416182489	626,08
									626,343	0,457273192	0,442954894	0,342954894	0,509398128	0,409398128	626,34
									626,610	0,455208526	0,441406395	0,341406395	0,507617354	0,407617354	626,61
									626,877	0,450694886	0,438021164	0,338021164	0,503724339	0,403724339	626,88
									627,145	0,451681403	0,438761052	0,338761052	0,50457521	0,40457521	627,14
									627,412	0,445160406	0,433870304	0,333870304	0,49895085	0,39895085	627,41
									627,679	0,456866207	0,442649655	0,342649655	0,509047104	0,409047104	627,68
									627,946	0,434788196	0,426091147	0,326091147	0,490004819	0,390004819	627,95
									628,213	0,445149068	0,433861801	0,333861801	0,498941071	0,398941071	628,21
									628,480	0,445172054	0,43387904	0,33387904	0,498960897	0,398960897	628,48
									628,747	0,446680483	0,435010363	0,335010363	0,500261917	0,400261917	628,75
									629,014	0,437007936	0,427755952	0,327755952	0,491919345	0,391919345	629,01
									629,281	0,43859666	0,428947495	0,328947495	0,493289619	0,393289619	629,28
									629,548	0,437355011	0,428016258	0,328016258	0,492218697	0,392218697	629,55
									629,815	0,436153509	0,427115132	0,327115132	0,491182402	0,391182402	629,82
									630,082	0,438926574	0,42919493	0,32919493	0,49357417	0,39357417	630,08
									630,349	0,435115508	0,426336631	0,326336631	0,490287126	0,390287126	630,35
									630,616	0,426848111	0,420136083	0,320136083	0,483156495	0,383156495	630,62
									630,883	0,449413712	0,437060284	0,337060284	0,502619326	0,402619326	630,88
									631,149	0,436930865	0,427698149	0,327698149	0,491852871	0,391852871	631,15
									631,416	0,446488795	0,434866596	0,334866596	0,500096586	0,400096586	631,42
									631,683	0,445548249	0,434161187	0,334161187	0,499285365	0,399285365	631,68
									631,950	0,438625781	0,428969336	0,328969336	0,493314736	0,393314736	631,95
									632,216	0,436902366	0,427676775	0,327676775	0,491828291	0,391828291	632,22
									632,483	0,431344901	0,423508675	0,323508675	0,487034977	0,387034977	632,48
									632,750	0,428657955	0,421493466	0,321493466	0,484717486	0,384717486	632,75
									633,016	0,417740847	0,413305635	0,313305635	0,47530148	0,37530148	633,02
									633,283	0,423665461	0,417749096	0,317749096	0,48041146	0,38041146	633,28
									633,549	0,424130065	0,418097549	0,318097549	0,480812181	0,380812181	633,55
									633,816	0,414216635	0,410662476	0,310662476	0,472261848	0,372261848	633,82
									634,082	0,414580871	0,410935653	0,310935653	0,472576001	0,372576001	634,08
									634,349	0,411271645	0,408453734	0,308453734	0,469721794	0,369721794	634,35
									634,615	0,411314704	0,408486028	0,308486028	0,469758932	0,369758932	634,62
									634,882	0,402826497	0,402119873	0,302119873	0,462437854	0,362437854	634,88
									635,148	0,40457581	0,403431857	0,303431857	0,463946636	0,363946636	635,15
									635,414	0,391972522	0,393979392	0,293979392	0,4530763	0,3530763	635,41
									635,681	0,406408329	0,404806246	0,304806246	0,465527183	0,365527183	635,68
									635,947	0,400981341	0,400736006	0,300736006	0,460846406	0,360846406	635,95
									636,213	0,395554353	0,396665765	0,296665765	0,45616563	0,35616563	636,21
									636,480	0,397865725	0,398399294	0,298399294	0,458159188	0,358159188	636,48
									636,746	0,393472526	0,395104395	0,295104395	0,454370054	0,354370054	636,75
									637,012	0,391488155	0,393616117	0,293616117	0,452658534	0,352658534	637,01
									637,278	0,381353916	0,386015437	0,286015437	0,443917753	0,343917753	637,28
									637,544	0,386054043	0,389540532	0,289540532	0,447971612	0,347971612	637,54
									637,810	0,380115179	0,385086385	0,285086385	0,442849342	0,342849342	637,81
									638,077	0,387444943	0,390583707	0,290583707	0,449171263	0,349171263	638,08
									638,343	0,379679385	0,384759539	0,284759539	0,44247347	0,34247347	638,34
									638,609	0,384499953	0,388374965	0,288374965	0,44663121	0,34663121	638,61
									638,875	0,366938494	0,375203871	0,275203871	0,431484451	0,331484451	638,87
									639,141	0,369892221	0,377419166	0,277419166	0,43403204	0,33403204	639,14
									639,407	0,373628816	0,380221612	0,280221612	0,437254854	0,337254854	639,41
									639,672	0,383086378	0,387314784	0,287314784	0,445412001	0,345412001	639,67
									639,938	0,384373999	0,388280499	0,288280499	0,446522574	0,346522574	639,94
									640,204	0,371630196	0,378722647	0,278722647	0,435531044	0,335531044	640,2
									640,470	0,374784658	0,381088493	0,281088493	0,438251767	0,338251767	640,47
									640,736	0,360093719	0,370070289	0,270070289	0,425580833	0,325580833	640,74
									641,002	0,366500099	0,374875074	0,274875074	0,431106335	0,331106335	641
									641,267	0,365479259	0,374109444	0,274109444	0,430225861	0,330225861	641,27
									641,533	0,367469454	0,375602091	0,275602091	0,431942404	0,331942404	641,53
									641,799	0,356150875	0,367113156	0,267113156	0,422180129	0,322180129	641,8
									642,065	0,347602447	0,360701836	0,260701836	0,414807111	0,314807111	642,06
									642,330	0,368020177	0,376015133	0,276015133	0,432417402	0,332417402	642,33
									642,596	0,366417204	0,374812903	0,274812903	0,431034838	0,331034838	642,6
									642,861	0,354476343	0,365857258	0,265857258	0,420735846	0,320735846	642,86
									643,127	0,368309943	0,376232457	0,276232457	0,432667326	0,332667326	643,13
									643,393	0,346633403	0,359975052	0,259975052	0,41397131	0,31397131	643,39
									643,658	0,363899582	0,372924687	0,272924687	0,42886339	0,32886339	643,66
									643,924	0,353002548	0,364751911	0,264751911	0,419464698	0,319464698	643,92
									644,189	0,361396211	0,371047158	0,271047158	0,426704232	0,326704232	644,19
									644,454	0,36430979	0,373232343	0,273232343	0,429217194	0,329217194	644,45
									644,720	0,359876444	0,369907333	0,269907333	0,425393433	0,325393433	644,72
									644,985	0,358253397	0,368690048	0,268690048	0,423993555	0,323993555	644,99
									645,251	0,361769183	0,371326887	0,271326887	0,427025921	0,327025921	645,25
									645,516	0,359945401	0,369959051	0,269959051	0,425452908	0,325452908	645,52
									645,781	0,365006852	0,373755139	0,273755139	0,42981841	0,32981841	645,78
									646,046	0,372718013	0,37953851	0,27953851	0,436469286	0,336469286	646,05
									646,312	0,369448934	0,377086701	0,277086701	0,433649706	0,333649706	646,31
									646,577	0,37521296	0,38140972	0,28140972	0,438621178	0,338621178	646,58
									646,842	0,383546402	0,387659801	0,287659801	0,445808772	0,345808772	646,84
									647,107	0,395533233	0,396649925	0,296649925	0,456147414	0,356147414	647,11
									647,372	0,400153066	0,400114799	0,300114799	0,460132019	0,360132019	647,37
									647,637	0,387589925	0,390692444	0,290692444	0,44929631	0,34929631	647,64
									647,903	0,390965196	0,393223897	0,293223897	0,452207482	0,352207482	647,9
									648,168	0,393276569	0,394957426	0,294957426	0,45420104	0,35420104	648,17
									648,433	0,382901447	0,387176085	0,287176085	0,445252498	0,345252498	648,43
									648,698	0,387119808	0,390339856	0,290339856	0,448890834	0,348890834	648,7
									648,963	0,379113367	0,384335025	0,284335025	0,441985279	0,341985279	648,96
									649,227	0,383191213	0,38739341	0,28739341	0,445502421	0,345502421	649,23
									649,492	0,378336322	0,383752241	0,283752241	0,441315078	0,341315078	649,49
									649,757	0,375589155	0,381691866	0,281691866	0,438945646	0,338945646	649,76
									650,022	0,377378615	0,383033961	0,283033961	0,440489055	0,340489055	650,02
									650,287	0,363771649	0,372828737	0,272828737	0,428753047	0,328753047	650,29
									650,552	0,371904355	0,378928266	0,278928266	0,435767506	0,335767506	650,55
									650,817	0,368655349	0,376491512	0,276491512	0,432965239	0,332965239	650,82
									651,081	0,354024632	0,365518474	0,265518474	0,420346245	0,320346245	651,08
									651,346	0,356135268	0,367101451	0,267101451	0,422166669	0,322166669	651,35
									651,611	0,349192726	0,361894545	0,261894545	0,416178726	0,316178726	651,61
									651,875	0,346345192	0,359758894	0,259758894	0,413722728	0,313722728	651,88
									652,140	0,347893768	0,360920326	0,260920326	0,415058375	0,315058375	652,14
									652,405	0,33810078	0,353575585	0,253575585	0,406611923	0,306611923	652,4
									652,669	0,332964859	0,349723644	0,249723644	0,402182191	0,302182191	652,67
									652,934	0,329334456	0,347000842	0,247000842	0,399050968	0,299050968	652,93
									653,198	0,337447089	0,353085316	0,253085316	0,406048114	0,306048114	653,2
									653,463	0,334639701	0,350979776	0,250979776	0,403626742	0,303626742	653,46
									653,727	0,346646606	0,359984955	0,259984955	0,413982698	0,313982698	653,73
									653,992	0,331313313	0,348484985	0,248484985	0,400757733	0,300757733	653,99
									654,256	0,348137874	0,361103406	0,261103406	0,415268917	0,315268917	654,26
									654,520	0,3378029	0,353352175	0,253352175	0,406355001	0,306355001	654,52
									654,785	0,34027486	0,355206145	0,255206145	0,408487067	0,308487067	654,78
									655,049	0,338009459	0,353507095	0,253507095	0,406533159	0,306533159	655,05
									655,313	0,335543323	0,351657492	0,251657492	0,404406116	0,304406116	655,31
									655,578	0,338577343	0,353933008	0,253933008	0,407022959	0,307022959	655,58
									655,842	0,341651511	0,356238633	0,256238633	0,409674428	0,309674428	655,84
									656,106	0,334608601	0,350956451	0,250956451	0,403599919	0,303599919	656,11
									656,370	0,340131744	0,355098808	0,255098808	0,408363629	0,308363629	656,37
									656,634	0,330940963	0,348205722	0,248205722	0,40043658	0,30043658	656,63
									656,899	0,332509613	0,34938221	0,24938221	0,401789541	0,301789541	656,9
									657,163	0,329320828	0,346990621	0,246990621	0,399039214	0,299039214	657,16
									657,427	0,336128679	0,352096509	0,252096509	0,404910986	0,304910986	657,43
									657,691	0,335489237	0,351616928	0,251616928	0,404359467	0,304359467	657,69
									657,955	0,33386619	0,350399643	0,250399643	0,402959589	0,302959589	657,95
									658,219	0,342480662	0,356860497	0,256860497	0,410389571	0,310389571	658,22
									658,483	0,334835546	0,351126659	0,251126659	0,403795658	0,303795658	658,48
									658,747	0,330040875	0,347530656	0,247530656	0,399660255	0,299660255	658,75
									659,011	0,324764439	0,34357333	0,24357333	0,395109329	0,295109329	659,01
									659,274	0,330287582	0,347715687	0,247715687	0,39987304	0,29987304	659,27
									659,538	0,333542412	0,350156809	0,250156809	0,40268033	0,30268033	659,54
									659,802	0,333846428	0,350384821	0,250384821	0,402942544	0,302942544	659,8
									660,066	0,335073827	0,351305371	0,251305371	0,404001176	0,304001176	660,07
									660,330	0,32849261	0,346369457	0,246369457	0,398324876	0,298324876	660,33
									660,593	0,322995364	0,342246523	0,242246523	0,393583502	0,293583502	660,59
									660,857	0,341666693	0,35625002	0,25625002	0,409687523	0,309687523	660,86
									661,121	0,336229669	0,352172252	0,252172252	0,404998089	0,304998089	661,12
									661,384	0,329026171	0,346769628	0,246769628	0,398785072	0,298785072	661,38
									661,648	0,319293403	0,339470052	0,239470052	0,39039056	0,29039056	661,65
									661,912	0,323612132	0,342709099	0,242709099	0,394115464	0,294115464	661,91
									662,175	0,325522033	0,344141525	0,244141525	0,395762753	0,295762753	662,18
									662,439	0,336926731	0,352695048	0,252695048	0,405599305	0,305599305	662,44
									662,702	0,329141099	0,346855824	0,246855824	0,398884198	0,298884198	662,7
									662,966	0,319247743	0,339435807	0,239435807	0,390351178	0,290351178	662,97
									663,229	0,333623328	0,350217496	0,250217496	0,402750121	0,302750121	663,23
									663,493	0,339226765	0,354420074	0,254420074	0,407583085	0,307583085	663,49
									663,756	0,327165464	0,345374098	0,245374098	0,397180213	0,297180213	663,76
									664,019	0,320162701	0,340122026	0,240122026	0,39114033	0,29114033	664,02
									664,283	0,330041808	0,347531356	0,247531356	0,39966106	0,29966106	664,28
									664,546	0,342068787	0,35655159	0,25655159	0,410034329	0,310034329	664,55
									664,809	0,331131605	0,348348704	0,248348704	0,400601009	0,300601009	664,81
									665,073	0,335289745	0,351467309	0,251467309	0,404187405	0,304187405	665,07
									665,336	0,333686772	0,350265079	0,250265079	0,402804841	0,302804841	665,34
									665,599	0,34278301	0,357087257	0,257087257	0,410650346	0,310650346	665,6
									665,862	0,348707624	0,361530718	0,261530718	0,415760326	0,315760326	665,86
									666,125	0,354712533	0,366034399	0,266034399	0,420939559	0,320939559	666,13
									666,388	0,346806459	0,360104845	0,260104845	0,414120571	0,314120571	666,39
									666,652	0,34696996	0,36022747	0,26022747	0,41426159	0,31426159	666,65
									666,915	0,348980229	0,361735172	0,261735172	0,415995447	0,315995447	666,91
									667,178	0,341796804	0,356347603	0,256347603	0,409799743	0,309799743	667,18
									667,441	0,346938549	0,360203912	0,260203912	0,414234499	0,314234499	667,44
									667,704	0,334796953	0,351097715	0,251097715	0,403762372	0,303762372	667,7
									667,967	0,334579056	0,350934292	0,250934292	0,403574436	0,303574436	667,97
									668,230	0,349476555	0,362107416	0,262107416	0,416423528	0,316423528	668,23
									668,492	0,333179731	0,349884798	0,249884798	0,402367518	0,302367518	668,49
									668,755	0,32573535	0,344301512	0,244301512	0,395946739	0,295946739	668,76
									669,018	0,335152764	0,351364573	0,251364573	0,404069259	0,304069259	669,02
									669,281	0,341940542	0,356455406	0,256455406	0,409923717	0,309923717	669,28
									669,544	0,341321173	0,35599088	0,25599088	0,409389512	0,309389512	669,54
									669,806	0,332170539	0,349127904	0,249127904	0,40149709	0,30149709	669,81
									670,069	0,328841239	0,346630929	0,246630929	0,398625569	0,298625569	670,07
									670,332	0,325331277	0,343998458	0,243998458	0,395598226	0,295598226	670,33
									670,595	0,339767084	0,354825313	0,254825313	0,40804911	0,30804911	670,59
									670,857	0,32893027	0,346697702	0,246697702	0,398702358	0,298702358	670,86
									671,120	0,319699341	0,339774506	0,239774506	0,390740682	0,290740682	671,12
									671,382	0,320605564	0,340454173	0,240454173	0,391522299	0,291522299	671,38
									671,645	0,324643263	0,343482447	0,243482447	0,395004814	0,295004814	671,64
									671,907	0,33689105	0,352668288	0,252668288	0,405568531	0,305568531	671,91
									672,170	0,318506575	0,338879932	0,238879932	0,389711921	0,289711921	672,17
									672,432	0,323527879	0,342645909	0,242645909	0,394042796	0,294042796	672,43
									672,695	0,342962004	0,357221503	0,257221503	0,410804728	0,310804728	672,69
									672,957	0,336320565	0,352240424	0,252240424	0,405076487	0,305076487	672,96
									673,220	0,334777813	0,351083359	0,251083359	0,403745863	0,303745863	673,22
									673,482	0,333777046	0,350332785	0,250332785	0,402882702	0,302882702	673,48
									673,744	0,322819791	0,342114843	0,242114843	0,39343207	0,29343207	673,74
									674,007	0,337657069	0,353242802	0,253242802	0,406229222	0,306229222	674,01
									674,269	0,318830975	0,339123232	0,239123232	0,389991716	0,289991716	674,27
									674,531	0,327164418	0,345373313	0,245373313	0,39717931	0,29717931	674,53
									674,793	0,330218512	0,347663884	0,247663884	0,399813467	0,299813467	674,79
									675,055	0,330402086	0,347801565	0,247801565	0,399971799	0,299971799	675,06
									675,318	0,320910201	0,340682651	0,240682651	0,391785048	0,291785048	675,32
									675,580	0,318785315	0,339088986	0,239088986	0,389952334	0,289952334	675,58
									675,842	0,321257276	0,340942957	0,240942957	0,3920844	0,2920844	675,84
									676,104	0,318831286	0,339123465	0,239123465	0,389991985	0,289991985	676,1
									676,366	0,315542134	0,3366566	0,2366566	0,38715509	0,28715509	676,37
									676,628	0,310145256	0,332608942	0,232608942	0,382500284	0,282500284	676,63
									676,890	0,316130091	0,337097568	0,237097568	0,387662204	0,287662204	676,89
									677,152	0,303587024	0,327690268	0,227690268	0,376843808	0,276843808	677,15
									677,414	0,311539069	0,333654301	0,233654301	0,383702447	0,283702447	677,41
									677,676	0,302850126	0,327137595	0,227137595	0,376208234	0,276208234	677,68
									677,938	0,307429812	0,330572359	0,230572359	0,380158212	0,280158212	677,94
									678,199	0,306589634	0,329942225	0,229942225	0,379433559	0,279433559	678,2
									678,461	0,300710991	0,325533243	0,225533243	0,37436323	0,27436323	678,46
									678,723	0,312276277	0,334207208	0,234207208	0,384338289	0,284338289	678,72
									678,985	0,293811508	0,320358631	0,220358631	0,368412426	0,268412426	678,98
									679,246	0,300739801	0,325554851	0,225554851	0,374388078	0,274388078	679,25
									679,508	0,299899623	0,324924717	0,224924717	0,373663425	0,273663425	679,51
									679,770	0,290207002	0,317655252	0,217655252	0,36530354	0,26530354	679,77
									680,031	0,30098942	0,325742065	0,225742065	0,374603375	0,274603375	680,03
									680,293	0,300831743	0,325623807	0,225623807	0,374467379	0,274467379	680,29
									680,555	0,316652626	0,337489469	0,237489469	0,38811289	0,28811289	680,55
									680,816	0,306136989	0,329602742	0,229602742	0,379043153	0,279043153	680,82
									681,078	0,308448361	0,331336271	0,231336271	0,381036712	0,281036712	681,08
									681,339	0,310117379	0,332588035	0,232588035	0,38247624	0,28247624	681,34
									681,601	0,30881551	0,331611632	0,231611632	0,381353377	0,281353377	681,6
									681,862	0,339109434	0,354332075	0,254332075	0,407481887	0,307481887	681,86
									682,124	0,338650654	0,35398799	0,25398799	0,407086189	0,307086189	682,12
									682,385	0,365251042	0,373938281	0,273938281	0,430029023	0,330029023	682,38
									682,646	0,395364304	0,396523228	0,296523228	0,456001712	0,356001712	682,65
									682,908	0,429933897	0,422450423	0,322450423	0,485817986	0,385817986	682,91
									683,169	0,409662507	0,40724688	0,30724688	0,468333912	0,368333912	683,17
									683,430	0,389110087	0,391832565	0,291832565	0,45060745	0,35060745	683,43
									683,691	0,36683134	0,375123505	0,275123505	0,431392031	0,331392031	683,69
									683,953	0,353324742	0,364993556	0,264993556	0,41974259	0,31974259	683,95
									684,214	0,33692755	0,352695663	0,252695663	0,405600012	0,305600012	684,21
									684,475	0,345180698	0,358885523	0,258885523	0,412718352	0,312718352	684,47
									684,736	0,34175103	0,356313273	0,256313273	0,409760264	0,309760264	684,74
									684,997	0,345387258	0,359040443	0,259040443	0,41289651	0,31289651	685
									685,258	0,340311558	0,355233668	0,255233668	0,408518718	0,308518718	685,26
									685,519	0,351876844	0,363907633	0,263907633	0,418493778	0,318493778	685,52
									685,780	0,348045705	0,361034279	0,261034279	0,41518942	0,31518942	685,78
									686,041	0,335020872	0,351265654	0,251265654	0,403955502	0,303955502	686,04
									686,302	0,344177331	0,358132998	0,258132998	0,411852948	0,311852948	686,3
									686,563	0,360118655	0,370088991	0,270088991	0,42560234	0,32560234	686,56
									686,824	0,366745844	0,375059383	0,275059383	0,43131829	0,33131829	686,82
									687,085	0,351332257	0,363499192	0,263499192	0,418024071	0,318024071	687,08
									687,346	0,365707842	0,374280882	0,274280882	0,430423014	0,330423014	687,35
									687,606	0,366333035	0,374749776	0,274749776	0,430962243	0,330962243	687,61
									687,867	0,376352657	0,382264493	0,282264493	0,439604166	0,339604166	687,87
									688,128	0,406566287	0,404924715	0,304924715	0,465663422	0,365663422	688,13
									688,389	0,390149021	0,392611766	0,292611766	0,451503531	0,351503531	688,39
									688,649	0,387702958	0,390777219	0,290777219	0,449393801	0,349393801	688,65
									688,910	0,375019376	0,381264532	0,281264532	0,438454212	0,338454212	688,91
									689,171	0,361753661	0,371315246	0,271315246	0,427012532	0,327012532	689,17
									689,431	0,367597981	0,375698485	0,275698485	0,432053258	0,332053258	689,43
									689,692	0,350337625	0,362753219	0,262753219	0,417166202	0,317166202	689,69
									689,952	0,351866129	0,363899596	0,263899596	0,418484536	0,318484536	689,95
									690,213	0,337135043	0,352851282	0,252851282	0,405778974	0,305778974	690,21
									690,473	0,326880362	0,345160272	0,245160272	0,396934312	0,296934312	690,47
									690,734	0,31791039	0,338432793	0,238432793	0,389197711	0,289197711	690,73
									690,994	0,307615562	0,330711672	0,230711672	0,380318423	0,280318423	690,99
									691,255	0,302840966	0,327130724	0,227130724	0,376200333	0,276200333	691,25
									691,515	0,299170415	0,324377811	0,224377811	0,373034483	0,273034483	691,51
									691,775	0,308106064	0,331079548	0,231079548	0,38074148	0,28074148	691,78
									692,036	0,277296052	0,307972039	0,207972039	0,354167845	0,254167845	692,04
									692,296	0,283160445	0,312370334	0,212370334	0,359225884	0,259225884	692,3
									692,556	0,276779963	0,307584972	0,207584972	0,353722718	0,253722718	692,56
									692,816	0,283306784	0,312480088	0,212480088	0,359352101	0,259352101	692,82
									693,077	0,279074174	0,30930563	0,20930563	0,355701475	0,255701475	693,08
									693,337	0,273295899	0,304971924	0,204971924	0,350717713	0,250717713	693,34
									693,597	0,27205425	0,304040687	0,204040687	0,34964679	0,24964679	693,6
									693,857	0,265553326	0,299164995	0,199164995	0,344039744	0,244039744	693,86
									694,117	0,268286243	0,301214682	0,201214682	0,346396885	0,246396885	694,12
									694,377	0,259496933	0,2946227	0,1946227	0,338816105	0,238816105	694,38
									694,637	0,268492803	0,301369602	0,201369602	0,346575043	0,246575043	694,64
									694,897	0,251031712	0,288273784	0,188273784	0,331514852	0,231514852	694,9
									695,157	0,252439774	0,28932983	0,18932983	0,332729305	0,232729305	695,16
									695,417	0,247444368	0,285583276	0,185583276	0,328420767	0,228420767	695,42
									695,677	0,250378021	0,287783516	0,187783516	0,330951043	0,230951043	695,68
									695,937	0,248815195	0,286611396	0,186611396	0,329603105	0,229603105	695,94
									696,197	0,244803393	0,283602545	0,183602545	0,326142927	0,226142927	696,2
									696,456	0,245569101	0,284176826	0,184176826	0,32680335	0,22680335	696,46
									696,716	0,249907903	0,287430928	0,187430928	0,330545567	0,230545567	696,72
									696,976	0,244731835	0,283548876	0,183548876	0,326081208	0,226081208	696,98
									697,236	0,256638372	0,292478779	0,192478779	0,336350596	0,236350596	697,24
									697,495	0,250318111	0,287738583	0,187738583	0,330899371	0,230899371	697,5
									697,755	0,249036315	0,286777236	0,186777236	0,329793822	0,229793822	697,75
									698,015	0,240568182	0,280426136	0,180426136	0,322490057	0,222490057	698,01
									698,274	0,24257845	0,281933838	0,181933838	0,324223914	0,224223914	698,27
									698,534	0,246616149	0,284962112	0,184962112	0,327706429	0,227706429	698,53
									698,793	0,23991449	0,279935868	0,179935868	0,321926248	0,221926248	698,79
									699,053	0,239977623	0,279983217	0,179983217	0,3219807	0,2219807	699,05
									699,312	0,229542281	0,27215671	0,17215671	0,312980217	0,212980217	699,31
									699,572	0,231632844	0,273724633	0,173724633	0,314783328	0,214783328	699,57
									699,831	0,228965971	0,271724478	0,171724478	0,31248315	0,21248315	699,83
									700,091	0,227664101	0,270748076	0,170748076	0,311360288	0,211360288	700,09
									700,350	0,222307371	0,266730528	0,166730528	0,306740108	0,206740108	700,35
									700,609	0,218596674	0,263947505	0,163947505	0,303539631	0,203539631	700,61
									700,869	0,225966585	0,269474938	0,169474938	0,309896179	0,209896179	700,87
									701,128	0,228699502	0,271524626	0,171524626	0,31225332	0,21225332	701,13
									701,387	0,223904831	0,267928623	0,167928623	0,308117917	0,208117917	701,39
									701,646	0,221518989	0,266139242	0,166139242	0,306060128	0,206060128	701,65
									701,906	0,21971528	0,26478646	0,16478646	0,304504429	0,204504429	701,91
									702,165	0,211548251	0,258661188	0,158661188	0,297460366	0,197460366	702,16
									702,424	0,226586264	0,269939698	0,169939698	0,310430653	0,210430653	702,42
									702,683	0,224722334	0,268541751	0,168541751	0,308823013	0,208823013	702,68
									702,942	0,212600812	0,259450609	0,159450609	0,298368201	0,198368201	702,94
									703,201	0,219308296	0,264481222	0,164481222	0,304153405	0,204153405	703,2
									703,460	0,213911418	0,260433564	0,160433564	0,299498598	0,199498598	703,46
									703,719	0,222987582	0,267240687	0,167240687	0,30732679	0,20732679	703,72
									703,978	0,217851661	0,263388746	0,163388746	0,302897058	0,202897058	703,98
									704,237	0,219982372	0,264986779	0,164986779	0,304734795	0,204734795	704,24
									704,496	0,210048868	0,257536651	0,157536651	0,296167149	0,196167149	704,5
									704,755	0,218081207	0,263560905	0,163560905	0,303095041	0,203095041	704,75
									705,014	0,210937929	0,258203447	0,158203447	0,296933964	0,196933964	705,01
									705,272	0,223326232	0,267494674	0,167494674	0,307618875	0,207618875	705,27
									705,531	0,213954788	0,260466091	0,160466091	0,299536005	0,199536005	705,53
									705,790	0,22082286	0,265617145	0,165617145	0,305459717	0,205459717	705,79
									706,049	0,212073697	0,259055273	0,159055273	0,297913564	0,197913564	706,05
									706,307	0,224622588	0,268466941	0,168466941	0,308736983	0,208736983	706,31
									706,566	0,233437796	0,275078347	0,175078347	0,316340099	0,216340099	706,57
									706,825	0,229947908	0,272460931	0,172460931	0,31333007	0,21333007	706,82
									707,083	0,238040467	0,27853035	0,17853035	0,320309903	0,220309903	707,08
									707,342	0,22605946	0,269544595	0,169544595	0,309976284	0,209976284	707,34
									707,600	0,23961203	0,279709022	0,179709022	0,321665375	0,221665375	707,6
									707,859	0,236383097	0,277287323	0,177287323	0,318880421	0,218880421	707,86
									708,117	0,242428153	0,281821115	0,181821115	0,324094282	0,224094282	708,12
									708,376	0,246967691	0,285225768	0,185225768	0,328009634	0,228009634	708,38
									708,634	0,247091045	0,285318283	0,185318283	0,328116026	0,228116026	708,63
									708,893	0,268492379	0,301369284	0,201369284	0,346574677	0,246574677	708,89
									709,151	0,262854619	0,297140964	0,197140964	0,341712108	0,241712108	709,15
									709,409	0,274640714	0,305980536	0,205980536	0,351877616	0,251877616	709,41
									709,668	0,276630909	0,307473182	0,207473182	0,353594159	0,253594159	709,67
									709,926	0,280648535	0,310486401	0,210486401	0,357059361	0,257059361	709,93
									710,184	0,287834872	0,315876154	0,215876154	0,363257577	0,263257577	710,18
									710,442	0,297289521	0,322967141	0,222967141	0,371412212	0,271412212	710,44
									710,701	0,308952264	0,331714198	0,231714198	0,381471327	0,281471327	710,7
									710,959	0,29773114	0,323298355	0,223298355	0,371793108	0,271793108	710,96
									711,217	0,313910435	0,335432826	0,235432826	0,38574775	0,28574775	711,22
									711,475	0,322040229	0,341530172	0,241530172	0,392759698	0,292759698	711,48
									711,733	0,324730087	0,343547565	0,243547565	0,3950797	0,2950797	711,73
									711,991	0,34072872	0,35554654	0,25554654	0,408878521	0,308878521	711,99
									712,249	0,312143961	0,334107971	0,234107971	0,384224166	0,284224166	712,25
									712,507	0,305459463	0,329094597	0,229094597	0,378458787	0,278458787	712,51
									712,765	0,299979379	0,324984535	0,224984535	0,373732215	0,273732215	712,77
									713,023	0,2902437	0,317682775	0,217682775	0,365335191	0,265335191	713,02
									713,281	0,283820158	0,312865119	0,212865119	0,359794887	0,259794887	713,28
									713,539	0,290223626	0,31766772	0,21766772	0,365317877	0,265317877	713,54
									713,797	0,288718109	0,316538581	0,216538581	0,364019369	0,264019369	713,8
									714,054	0,265914537	0,299435903	0,199435903	0,344351288	0,244351288	714,05
									714,312	0,258928936	0,294196702	0,194196702	0,338326207	0,238326207	714,31
									714,570	0,256359519	0,292269639	0,192269639	0,336110085	0,236110085	714,57
									714,828	0,253308337	0,289981253	0,189981253	0,333478441	0,233478441	714,83
									715,085	0,247567297	0,285675473	0,185675473	0,328526794	0,228526794	715,09
									715,343	0,252746277	0,289559708	0,189559708	0,332993664	0,232993664	715,34
									715,601	0,244355526	0,283266645	0,183266645	0,325756641	0,225756641	715,6
									715,858	0,239015958	0,279261968	0,179261968	0,321151263	0,221151263	715,86
									716,116	0,234780435	0,276085326	0,176085326	0,317498125	0,217498125	716,12
									716,373	0,226550273	0,269912705	0,169912705	0,31039961	0,21039961	716,37
									716,631	0,228838659	0,271628995	0,171628995	0,312373344	0,212373344	716,63
									716,888	0,221732617	0,266299463	0,166299463	0,306244382	0,206244382	716,89
									717,146	0,220548276	0,265411207	0,165411207	0,305222888	0,205222888	717,15
									717,403	0,222234456	0,266675842	0,166675842	0,306677218	0,206677218	717,4
									717,660	0,205412807	0,254059605	0,154059605	0,292168546	0,192168546	717,66
									717,918	0,216493416	0,262370062	0,162370062	0,301725571	0,201725571	717,92
									718,175	0,215128413	0,26134631	0,16134631	0,300548257	0,200548257	718,18
									718,432	0,207440237	0,255580178	0,155580178	0,293917205	0,193917205	718,43
									718,690	0,211053479	0,258290109	0,158290109	0,297033626	0,197033626	718,69
									718,947	0,204429202	0,253321902	0,153321902	0,291320187	0,191320187	718,95
									719,204	0,207901929	0,255926447	0,155926447	0,294315414	0,194315414	719,2
									719,461	0,217918639	0,263438979	0,163438979	0,302954826	0,202954826	719,46
									719,718	0,208223106	0,25616733	0,15616733	0,294592429	0,194592429	719,72
									719,976	0,194251904	0,245688928	0,145688928	0,282542267	0,182542267	719,98
									720,233	0,20019368	0,25014526	0,15014526	0,287667049	0,187667049	720,23
									720,490	0,188811968	0,241608976	0,141608976	0,277850322	0,177850322	720,49
									720,747	0,191682488	0,243761866	0,143761866	0,280326146	0,180326146	720,75
									721,004	0,181505189	0,236128892	0,136128892	0,271548226	0,171548226	721
									721,261	0,185660418	0,239245313	0,139245313	0,27513211	0,17513211	721,26
									721,518	0,188209761	0,24115732	0,14115732	0,277330918	0,177330918	721,52
									721,774	0,180983277	0,235737457	0,135737457	0,271098076	0,171098076	721,77
									722,031	0,188751747	0,24156381	0,14156381	0,277798382	0,177798382	722,03
									722,288	0,183954164	0,237965623	0,137965623	0,273660467	0,173660467	722,29
									722,545	0,184837401	0,238628051	0,138628051	0,274422259	0,174422259	722,54
									722,802	0,17897592	0,23423194	0,13423194	0,269366731	0,169366731	722,8
									723,058	0,189795572	0,242346679	0,142346679	0,278698681	0,178698681	723,06
									723,315	0,180300775	0,235225581	0,135225581	0,270509419	0,170509419	723,32
									723,572	0,194713596	0,246035197	0,146035197	0,282940477	0,182940477	723,57
									723,829	0,186784537	0,240088403	0,140088403	0,276101663	0,176101663	723,83
									724,085	0,191802929	0,243852197	0,143852197	0,280430026	0,180430026	724,09
									724,342	0,189534616	0,242150962	0,142150962	0,278473606	0,178473606	724,34
									724,598	0,18562027	0,239215203	0,139215203	0,275097483	0,175097483	724,6
									724,855	0,189976234	0,242482176	0,142482176	0,278854502	0,178854502	724,85
									725,111	0,190859471	0,243144603	0,143144603	0,279616294	0,179616294	725,11
									725,368	0,189092997	0,241819748	0,141819748	0,27809271	0,17809271	725,37
									725,624	0,194593155	0,245944866	0,145944866	0,282836596	0,182836596	725,62
									725,881	0,197925367	0,248444025	0,148444025	0,285710629	0,185710629	725,88
									726,137	0,194412493	0,245809369	0,145809369	0,282680775	0,182680775	726,14
									726,393	0,196419849	0,247314887	0,147314887	0,28441212	0,18441212	726,39
									726,650	0,195857789	0,246893342	0,146893342	0,283927343	0,183927343	726,65
									726,906	0,201458314	0,251093736	0,151093736	0,288757796	0,188757796	726,91
									727,162	0,196620585	0,247465439	0,147465439	0,284585255	0,184585255	727,16
									727,419	0,204690159	0,253517619	0,153517619	0,291545262	0,191545262	727,42
									727,675	0,206757736	0,255068302	0,155068302	0,293328547	0,193328547	727,67
									727,931	0,210712229	0,258034172	0,158034172	0,296739297	0,196739297	727,93
									728,187	0,217838345	0,263378759	0,163378759	0,302885572	0,202885572	728,19
									728,443	0,245580014	0,28418501	0,18418501	0,326812762	0,226812762	728,44
									728,699	0,22287681	0,267157608	0,167157608	0,307231249	0,207231249	728,7
									728,955	0,211916643	0,258937482	0,158937482	0,297778104	0,197778104	728,96
									729,211	0,201458314	0,251093736	0,151093736	0,288757796	0,188757796	729,21
									729,467	0,202000301	0,251500226	0,151500226	0,289225259	0,189225259	729,47
									729,723	0,201357947	0,25101846	0,15101846	0,288671229	0,188671229	729,72
									729,979	0,19360955	0,245207162	0,145207162	0,281988237	0,181988237	729,98
									730,235	0,202622581	0,251966936	0,151966936	0,289761976	0,189761976	730,24
									730,491	0,194994626	0,24624597	0,14624597	0,283182865	0,183182865	730,49
									730,747	0,191220796	0,243415597	0,143415597	0,279927936	0,179927936	730,75
									731,003	0,199290369	0,249467777	0,149467777	0,286887944	0,186887944	731
									731,258	0,209166564	0,256874923	0,156874923	0,295406162	0,195406162	731,26
									731,514	0,226931671	0,270198753	0,170198753	0,310728566	0,210728566	731,51
									731,770	0,240180224	0,280135168	0,180135168	0,322155444	0,222155444	731,77
									732,026	0,242890156	0,282167617	0,182167617	0,32449276	0,22449276	732,03
									732,281	0,248530828	0,286398121	0,186398121	0,329357839	0,229357839	732,28
									732,537	0,23036425	0,272773188	0,172773188	0,313689166	0,213689166	732,54
									732,793	0,222093941	0,266570456	0,166570456	0,306556024	0,206556024	732,79
									733,048	0,20970855	0,257281413	0,157281413	0,295873625	0,195873625	733,05
									733,304	0,209287005	0,256965254	0,156965254	0,295510042	0,195510042	733,3
									733,559	0,207580752	0,255685564	0,155685564	0,294038399	0,194038399	733,56
									733,815	0,22512505	0,268843787	0,168843787	0,309170355	0,209170355	733,81
									734,070	0,199711914	0,249783936	0,149783936	0,287251526	0,187251526	734,07
									734,325	0,193188005	0,244891004	0,144891004	0,281624654	0,181624654	734,33
									734,581	0,177410182	0,233057636	0,133057636	0,268016282	0,168016282	734,58
									734,836	0,171950172	0,228962629	0,128962629	0,263307023	0,163307023	734,84
									735,091	0,166269352	0,224702014	0,124702014	0,258407316	0,158407316	735,09
									735,347	0,160227209	0,220170407	0,120170407	0,253195967	0,153195967	735,35
									735,602	0,170223845	0,227667884	0,127667884	0,261818066	0,161818066	735,6
									735,857	0,158119484	0,218589613	0,118589613	0,251378055	0,151378055	735,86
									736,112	0,154285433	0,215714075	0,115714075	0,248071186	0,148071186	736,11
									736,368	0,15832022	0,218740165	0,118740165	0,25155119	0,15155119	736,37
									736,623	0,159765517	0,219824137	0,119824137	0,252797758	0,152797758	736,62
									736,878	0,155690583	0,216767937	0,116767937	0,249283128	0,149283128	736,88
									737,133	0,159143236	0,219357427	0,119357427	0,252261041	0,152261041	737,13
									737,388	0,1571961	0,217897075	0,117897075	0,250581636	0,150581636	737,39
									737,643	0,157155953	0,217866965	0,117866965	0,250547009	0,150547009	737,64
									737,898	0,157055585	0,217791689	0,117791689	0,250460442	0,150460442	737,9
									738,153	0,158822059	0,219116544	0,119116544	0,251984026	0,151984026	738,15
									738,408	0,1680559	0,226041925	0,126041925	0,259948213	0,159948213	738,41
									738,663	0,175744076	0,231808057	0,131808057	0,266579265	0,166579265	738,66
									738,918	0,178855478	0,234141609	0,134141609	0,26926285	0,16926285	738,92
									739,172	0,178614596	0,233960947	0,133960947	0,269055089	0,169055089	739,17
									739,427	0,191421531	0,243566148	0,143566148	0,280101071	0,180101071	739,43
									739,682	0,194713596	0,246035197	0,146035197	0,282940477	0,182940477	739,68
									739,937	0,185299093	0,23897432	0,13897432	0,274820468	0,174820468	739,94
									740,191	0,183914017	0,237935513	0,137935513	0,27362584	0,17362584	740,19
									740,446	0,17357613	0,230182098	0,130182098	0,264709413	0,164709413	740,45
									740,701	0,175483119	0,231612339	0,131612339	0,26635419	0,16635419	740,7
									740,955	0,162194418	0,221645814	0,121645814	0,254892686	0,154892686	740,96
									741,210	0,175141869	0,231356402	0,131356402	0,266059862	0,166059862	741,21
									741,465	0,162756478	0,222067359	0,122067359	0,255377462	0,155377462	741,46
									741,719	0,159404192	0,219553144	0,119553144	0,252486116	0,152486116	741,72
									741,974	0,161291108	0,220968331	0,120968331	0,25411358	0,15411358	741,97
									742,228	0,155991686	0,216993765	0,116993765	0,249542829	0,149542829	742,23
									742,482	0,161511917	0,221133938	0,121133938	0,254304028	0,154304028	742,48
									742,737	0,145774241	0,209330681	0,109330681	0,240730283	0,140730283	742,74
									742,991	0,147500567	0,210625426	0,110625426	0,242219239	0,142219239	742,99
									743,246	0,147621009	0,210715757	0,110715757	0,24232312	0,14232312	743,25
									743,500	0,135255692	0,201441769	0,101441769	0,231658034	0,131658034	743,5
									743,754	0,133368777	0,200026582	0,100026582	0,23003057	0,13003057	743,75
									744,008	0,13254576	0,19940932	0,09940932	0,229320718	0,129320718	744,01
									744,263	0,138387168	0,203790376	0,103790376	0,234358933	0,134358933	744,26
									744,517	0,135777605	0,201833203	0,101833203	0,232108184	0,132108184	744,52
									744,771	0,131622376	0,198716782	0,098716782	0,2285243	0,1285243	744,77
									745,025	0,137805035	0,203353776	0,103353776	0,233856842	0,133856842	745,03
									745,279	0,129374137	0,197030603	0,097030603	0,226585193	0,126585193	745,28
									745,533	0,122549124	0,191911843	0,091911843	0,22069862	0,12069862	745,53
									745,787	0,116888378	0,187666284	0,087666284	0,215816226	0,115816226	745,79
									746,041	0,12106368	0,19079776	0,09079776	0,219417424	0,119417424	746,04
									746,295	0,117952277	0,188464208	0,088464208	0,216733839	0,116733839	746,3
									746,549	0,117751542	0,188313656	0,088313656	0,216560705	0,116560705	746,55
									746,803	0,122027211	0,191520409	0,091520409	0,22024847	0,12024847	746,8
									747,057	0,124536407	0,193402305	0,093402305	0,222412651	0,122412651	747,06
									747,311	0,115744185	0,186808139	0,086808139	0,21482936	0,11482936	747,31
									747,565	0,131240978	0,198430734	0,098430734	0,228195344	0,128195344	747,56
									747,818	0,121605667	0,19120425	0,09120425	0,219884887	0,119884887	747,82
									748,072	0,121545446	0,191159084	0,091159084	0,219832947	0,119832947	748,07
									748,326	0,122248021	0,191686015	0,091686015	0,220438918	0,120438918	748,33
									748,579	0,124757216	0,193567912	0,093567912	0,222603099	0,122603099	748,58
									748,833	0,136239297	0,202179472	0,102179472	0,232506393	0,132506393	748,83
									749,087	0,134011131	0,200508348	0,100508348	0,2305846	0,1305846	749,09
									749,340	0,126122219	0,194591664	0,094591664	0,223780414	0,123780414	749,34
									749,594	0,123713391	0,192785043	0,092785043	0,2217028	0,1217028	749,59
									749,847	0,130297521	0,197723141	0,097723141	0,227381612	0,127381612	749,85
									750,101	0,136741136	0,202555852	0,102555852	0,23293923	0,13293923	750,1
									750,354	0,131301199	0,198475899	0,098475899	0,228247284	0,128247284	750,35
									750,608	0,129253695	0,196940272	0,096940272	0,226481312	0,126481312	750,61
									750,861	0,127186118	0,195389589	0,095389589	0,224698027	0,124698027	750,86
									751,115	0,118554484	0,188915863	0,088915863	0,217253243	0,117253243	751,11
									751,368	0,128009134	0,196006851	0,096006851	0,225407878	0,125407878	751,37
									751,621	0,115182125	0,186386594	0,086386594	0,214344583	0,114344583	751,62
									751,875	0,117671247	0,188253436	0,088253436	0,216491451	0,116491451	751,87
									752,128	0,124195157	0,193146367	0,093146367	0,222118323	0,122118323	752,13
									752,381	0,107975715	0,180981786	0,080981786	0,208129054	0,108129054	752,38
									752,634	0,122368462	0,191776347	0,091776347	0,220542799	0,120542799	752,63
									752,887	0,116246024	0,187184518	0,087184518	0,215262196	0,115262196	752,89
									753,140	0,12764781	0,195735858	0,095735858	0,225096236	0,125096236	753,14
									753,394	0,117410291	0,188057718	0,088057718	0,216266376	0,116266376	753,39
									753,647	0,122870301	0,192152726	0,092152726	0,220975635	0,120975635	753,65
									753,900	0,121103827	0,190827871	0,090827871	0,219452051	0,119452051	753,9
									754,153	0,121304563	0,190978422	0,090978422	0,219625186	0,119625186	754,15
									754,406	0,114559845	0,185919883	0,085919883	0,213807866	0,113807866	754,41
									754,659	0,105827843	0,179370882	0,079370882	0,206276515	0,106276515	754,66
									754,911	0,109742189	0,182306641	0,082306641	0,209652638	0,109652638	754,91
									755,164	0,112853591	0,184640194	0,084640194	0,212336223	0,112336223	755,16
									755,417	0,103820487	0,177865365	0,077865365	0,20454517	0,10454517	755,42
									755,670	0,10873851	0,181553883	0,081553883	0,208786965	0,108786965	755,67
									755,923	0,107212919	0,180409689	0,080409689	0,207471143	0,107471143	755,92
									756,176	0,111970355	0,183977766	0,083977766	0,211574431	0,111574431	756,18
									756,428	0,105044974	0,178783731	0,078783731	0,20560129	0,10560129	756,43
									756,681	0,100949966	0,175712475	0,075712475	0,202069346	0,102069346	756,68
									756,934	0,108377186	0,18128289	0,08128289	0,208475323	0,108475323	756,93
									757,186	0,113214916	0,184911187	0,084911187	0,212647865	0,112647865	757,19
									757,439	0,110585278	0,182938959	0,082938959	0,210379803	0,110379803	757,44
									757,691	0,111729472	0,183797104	0,083797104	0,211366669	0,111366669	757,69
									757,944	0,117028893	0,18777167	0,08777167	0,215937421	0,115937421	757,94
									758,196	0,109240349	0,181930262	0,081930262	0,209219801	0,109219801	758,2
									758,449	0,122268094	0,191701071	0,091701071	0,220456231	0,120456231	758,45
									758,701	0,119518016	0,189638512	0,089638512	0,218084288	0,118084288	758,7
									758,954	0,112693003	0,184519752	0,084519752	0,212197715	0,112197715	758,95
									759,206	0,111247706	0,18343578	0,08343578	0,210951147	0,110951147	759,21
									759,458	0,121585593	0,191189195	0,091189195	0,219867574	0,119867574	759,46
									759,711	0,119076397	0,189307298	0,089307298	0,217703393	0,117703393	759,71
									759,963	0,123793685	0,192845264	0,092845264	0,221772054	0,121772054	759,96
									760,215	0,113516019	0,185137014	0,085137014	0,212907567	0,112907567	760,22
									760,467	0,115282493	0,18646187	0,08646187	0,21443115	0,11443115	760,47
									760,720	0,118213234	0,188659925	0,088659925	0,216958914	0,116958914	760,72
									760,972	0,118253381	0,188690036	0,088690036	0,216993541	0,116993541	760,97
									761,224	0,120963312	0,190722484	0,090722484	0,219330857	0,119330857	761,22
									761,476	0,115222272	0,186416704	0,086416704	0,21437921	0,11437921	761,48
									761,728	0,120772614	0,19057946	0,09057946	0,219166379	0,119166379	761,73
									761,980	0,126322955	0,194742216	0,094742216	0,223953548	0,123953548	761,98
									762,232	0,11470036	0,18602527	0,08602527	0,21392906	0,11392906	762,23
									762,484	0,115944921	0,186958691	0,086958691	0,215002494	0,115002494	762,48
									762,736	0,122388536	0,191791402	0,091791402	0,220560112	0,120560112	762,74
									762,988	0,123793685	0,192845264	0,092845264	0,221772054	0,121772054	762,99
									763,240	0,136881651	0,202661238	0,102661238	0,233060424	0,133060424	763,24
									763,492	0,139852539	0,204889404	0,104889404	0,235622815	0,135622815	763,49
									763,743	0,184616592	0,238462444	0,138462444	0,274231811	0,174231811	763,74
									763,995	0,255335767	0,291501825	0,191501825	0,335227099	0,235227099	764
									764,247	0,398500444	0,398875333	0,298875333	0,458706633	0,358706633	764,25
									764,499	0,352070285	0,364052714	0,264052714	0,418660621	0,318660621	764,5
									764,750	0,274666612	0,305999959	0,205999959	0,351899953	0,251899953	764,75
									765,002	0,202180963	0,251635722	0,151635722	0,28938108	0,18938108	765
									765,254	0,148825423	0,211619067	0,111619067	0,243361927	0,143361927	765,25
									765,505	0,140715702	0,205536776	0,105536776	0,236367293	0,136367293	765,51
									765,757	0,121404931	0,191053698	0,091053698	0,219711753	0,119711753	765,76
									766,008	0,112773297	0,184579973	0,084579973	0,212266969	0,112266969	766,01
									766,260	0,106911816	0,180183862	0,080183862	0,207211441	0,107211441	766,26
									766,511	0,099946288	0,174959716	0,074959716	0,201203674	0,101203674	766,51
									766,763	0,095730839	0,171798129	0,071798129	0,197567849	0,097567849	766,76
									767,014	0,097517387	0,17313804	0,07313804	0,199108746	0,099108746	767,01
									767,265	0,091475243	0,168606432	0,068606432	0,193897397	0,093897397	767,27
									767,517	0,096433414	0,17232506	0,07232506	0,19817382	0,09817382	767,52
									767,768	0,087079132	0,165309349	0,065309349	0,190105751	0,090105751	767,77
									768,019	0,082763315	0,162072486	0,062072486	0,186383359	0,086383359	768,02
									768,270	0,083385596	0,162539197	0,062539197	0,186920076	0,086920076	768,27
									768,522	0,086878396	0,165158797	0,065158797	0,189932617	0,089932617	768,52
									768,773	0,084971407	0,163728556	0,063728556	0,188287839	0,088287839	768,77
									769,024	0,07485433	0,156140747	0,056140747	0,17956186	0,07956186	769,02
									769,275	0,07142175	0,153566312	0,053566312	0,176601259	0,076601259	769,28
									769,526	0,074874403	0,156155803	0,056155803	0,179579173	0,079579173	769,53
									769,777	0,070598734	0,15294905	0,05294905	0,175891408	0,075891408	769,78
									770,028	0,079712133	0,1597841	0,0597841	0,183751715	0,083751715	770,03
									770,279	0,076018597	0,157013948	0,057013948	0,18056604	0,08056604	770,28
									770,530	0,064616811	0,148462608	0,048462608	0,170731999	0,070731999	770,53
									770,781	0,071843295	0,153882471	0,053882471	0,176964842	0,076964842	770,78
									771,032	0,066001887	0,149501415	0,049501415	0,171926628	0,071926628	771,03
									771,283	0,068009244	0,151006933	0,051006933	0,173657973	0,073657973	771,28
									771,534	0,06883226	0,151624195	0,051624195	0,174367824	0,074367824	771,53
									771,784	0,064114972	0,148086229	0,048086229	0,170299163	0,070299163	771,78
									772,035	0,057811872	0,143358904	0,043358904	0,164862739	0,064862739	772,04
									772,286	0,067105933	0,15032945	0,05032945	0,172878867	0,072878867	772,29
									772,537	0,063854015	0,147890512	0,047890512	0,170074088	0,070074088	772,54
									772,787	0,060903201	0,145677401	0,045677401	0,167529011	0,067529011	772,79
									773,038	0,057490695	0,143118021	0,043118021	0,164585724	0,064585724	773,04
									773,288	0,063753648	0,147815236	0,047815236	0,169987521	0,069987521	773,29
									773,539	0,071843295	0,153882471	0,053882471	0,176964842	0,076964842	773,54
									773,790	0,057932313	0,143449235	0,043449235	0,16496662	0,06496662	773,79
									774,040	0,057430474	0,143072856	0,043072856	0,164533784	0,064533784	774,04
									774,290	0,057530842	0,143148131	0,043148131	0,164620351	0,064620351	774,29
									774,541	0,057611136	0,143208352	0,043208352	0,164689605	0,064689605	774,54
									774,791	0,05447966	0,140859745	0,040859745	0,161988707	0,061988707	774,79
									775,042	0,060100258	0,145075194	0,045075194	0,166836473	0,066836473	775,04
									775,292	0,055202308	0,141401731	0,041401731	0,162611991	0,062611991	775,29
									775,542	0,050786124	0,138089593	0,038089593	0,158803032	0,058803032	775,54
									775,793	0,048116339	0,136087254	0,036087254	0,156500343	0,056500343	775,79
									776,043	0,05791224	0,14343418	0,04343418	0,164949307	0,064949307	776,04
									776,293	0,053556276	0,140167207	0,040167207	0,161192288	0,061192288	776,29
									776,543	0,050464946	0,13784871	0,03784871	0,158526016	0,058526016	776,54
									776,793	0,052733259	0,139549945	0,039549945	0,160482436	0,060482436	776,79
									777,044	0,052612818	0,139459614	0,039459614	0,160378556	0,060378556	777,04
									777,294	0,056928635	0,142696476	0,042696476	0,164100948	0,064100948	777,29
									777,544	0,047473985	0,135605489	0,035605489	0,155946312	0,055946312	777,54
									777,794	0,053194952	0,139896214	0,039896214	0,160880646	0,060880646	777,79
									778,044	0,050906565	0,138179924	0,038179924	0,158906912	0,058906912	778,04
									778,294	0,04327861	0,132458957	0,032458957	0,152327801	0,052327801	778,29
									778,544	0,054038041	0,140528531	0,040528531	0,161607811	0,061607811	778,54
									778,793	0,048838988	0,136629241	0,036629241	0,157123627	0,057123627	778,79
									779,043	0,051508772	0,138631579	0,038631579	0,159426316	0,059426316	779,04
									779,293	0,04817656	0,13613242	0,03613242	0,156552283	0,056552283	779,29
									779,543	0,054921278	0,141190959	0,041190959	0,162369602	0,062369602	779,54
									779,793	0,05160914	0,138706855	0,038706855	0,159512883	0,059512883	779,79
									780,042	0,049240459	0,136930344	0,036930344	0,157469896	0,057469896	780,04
									780,292	0,058996212	0,144247159	0,044247159	0,165884233	0,065884233	780,29
									780,542	0,052371935	0,139278951	0,039278951	0,160170794	0,060170794	780,54
									780,791	0,047534206	0,135650654	0,035650654	0,155998252	0,055998252	780,79
									781,041	0,053817232	0,140362924	0,040362924	0,161417363	0,061417363	781,04
									781,291	0,052211347	0,13915851	0,03915851	0,160032287	0,060032287	781,29
									781,540	0,050063475	0,137547606	0,037547606	0,158179747	0,058179747	781,54
									781,790	0,054640248	0,140980186	0,040980186	0,162127214	0,062127214	781,79
									782,039	0,053154804	0,139866103	0,039866103	0,160846019	0,060846019	782,04
									782,289	0,056286281	0,142214711	0,042214711	0,163546917	0,063546917	782,29
									782,538	0,048618178	0,136463634	0,036463634	0,156933179	0,056933179	782,54
									782,787	0,050505094	0,13787882	0,03787882	0,158560643	0,058560643	782,79
									783,037	0,04390089	0,132925668	0,032925668	0,152864518	0,052864518	783,04
									783,286	0,048718546	0,13653891	0,03653891	0,157019746	0,057019746	783,29
									783,535	0,041492062	0,131119047	0,031119047	0,150786904	0,050786904	783,54
									783,784	0,05048502	0,137863765	0,037863765	0,15854333	0,05854333	783,78
									784,034	0,053977821	0,140483365	0,040483365	0,16155587	0,06155587	784,03
									784,283	0,04530604	0,13397953	0,03397953	0,154076459	0,054076459	784,28
									784,532	0,057029003	0,142771752	0,042771752	0,164187515	0,064187515	784,53
									784,781	0,044804201	0,133603151	0,033603151	0,153643623	0,053643623	784,78
									785,030	0,044964789	0,133723592	0,033723592	0,153782131	0,053782131	785,03
									785,279	0,055142087	0,141356566	0,041356566	0,16256005	0,06256005	785,28
									785,528	0,044402729	0,133302047	0,033302047	0,153297354	0,053297354	785,53
									785,777	0,038521174	0,128890881	0,028890881	0,148224513	0,048224513	785,78
									786,026	0,047795162	0,135846372	0,035846372	0,156223327	0,056223327	786,03
									786,275	0,038922646	0,129191984	0,029191984	0,148570782	0,048570782	786,28
									786,524	0,040769414	0,13057706	0,03057706	0,150163619	0,050163619	786,52
									786,773	0,043961111	0,132970833	0,032970833	0,152916458	0,052916458	786,77
									787,022	0,045225746	0,133919309	0,033919309	0,154007206	0,054007206	787,02
									787,271	0,039043087	0,129282315	0,029282315	0,148674663	0,048674663	787,27
									787,519	0,043880817	0,132910612	0,032910612	0,152847204	0,052847204	787,52
									787,768	0,045205672	0,133904254	0,033904254	0,153989892	0,053989892	787,77
									788,017	0,060321068	0,145240801	0,045240801	0,167026921	0,067026921	788,02
									788,265	0,050665682	0,137999262	0,037999262	0,158699151	0,058699151	788,27
									788,514	0,065239091	0,148929319	0,048929319	0,171268716	0,071268716	788,51
									788,763	0,078547866	0,1589109	0,0589109	0,182747535	0,082747535	788,76
									789,011	0,085955012	0,164466259	0,064466259	0,189136198	0,089136198	789,01
									789,260	0,086436778	0,164827583	0,064827583	0,189551721	0,089551721	789,26
									789,508	0,076821539	0,157616155	0,057616155	0,181258578	0,081258578	789,51
									789,757	0,081900152	0,161425114	0,061425114	0,185638881	0,085638881	789,76
									790,005	0,073569622	0,155177216	0,055177216	0,178453799	0,078453799	790,01
									790,254	0,051850023	0,138887517	0,038887517	0,159720644	0,059720644	790,25
									790,502	0,057651283	0,143238462	0,043238462	0,164724232	0,064724232	790,5
									790,750	0,052030685	0,139023013	0,039023013	0,159876466	0,059876466	790,75
									790,999	0,059999891	0,144999918	0,044999918	0,166749906	0,066749906	791
									791,247	0,048718546	0,13653891	0,03653891	0,157019746	0,057019746	791,25
									791,495	0,044583391	0,133437544	0,033437544	0,153453175	0,053453175	791,5
									791,743	0,051127374	0,138345531	0,038345531	0,15909736	0,05909736	791,74
									791,991	0,04502501	0,133768757	0,033768757	0,153834071	0,053834071	791,99
									792,240	0,043419125	0,132564343	0,032564343	0,152448995	0,052448995	792,24
									792,488	0,051087227	0,13831542	0,03831542	0,159062733	0,059062733	792,49
									792,736	0,039263896	0,129447922	0,029447922	0,148865111	0,048865111	792,74
									792,984	0,044784127	0,133588095	0,033588095	0,15362631	0,05362631	792,98
									793,232	0,043981184	0,132985888	0,032985888	0,152933772	0,052933772	793,23
									793,480	0,041893534	0,13142015	0,03142015	0,151133173	0,051133173	793,48
									793,728	0,04564729	0,134235468	0,034235468	0,154370788	0,054370788	793,73
									793,976	0,04040809	0,130306067	0,030306067	0,149851977	0,049851977	793,98
									794,224	0,034566682	0,125925011	0,025925011	0,144813763	0,044813763	794,22
									794,471	0,039524853	0,129643639	0,029643639	0,149090185	0,049090185	794,47
									794,719	0,036011978	0,127008984	0,027008984	0,146060331	0,046060331	794,72
									794,967	0,039725588	0,129794191	0,029794191	0,14926332	0,04926332	794,97
									795,215	0,040789487	0,130592116	0,030592116	0,150180933	0,050180933	795,21
									795,462	0,049702151	0,137276613	0,037276613	0,157868105	0,057868105	795,46
									795,710	0,046289645	0,134717233	0,034717233	0,154924818	0,054924818	795,71
									795,958	0,048317075	0,136237806	0,036237806	0,156673477	0,056673477	795,96
									796,205	0,046349865	0,134762399	0,034762399	0,154976759	0,054976759	796,21
									796,453	0,052211347	0,13915851	0,03915851	0,160032287	0,060032287	796,45
									796,701	0,066383285	0,149787464	0,049787464	0,172255583	0,072255583	796,7
									796,948	0,072023957	0,154017968	0,054017968	0,177120663	0,077120663	796,95
									797,196	0,061585702	0,146189277	0,046189277	0,168117668	0,068117668	797,2
									797,443	0,063332103	0,147499077	0,047499077	0,169623939	0,069623939	797,44
									797,690	0,050545241	0,137908931	0,037908931	0,15859527	0,05859527	797,69
									797,938	0,055182235	0,141386676	0,041386676	0,162594677	0,062594677	797,94
									798,185	0,05763121	0,143223407	0,043223407	0,164706918	0,064706918	798,19
									798,432	0,057510768	0,143133076	0,043133076	0,164603038	0,064603038	798,43
									798,680	0,047092587	0,13531944	0,03531944	0,155617357	0,055617357	798,68
									798,927	0,057169518	0,142877138	0,042877138	0,164308709	0,064308709	798,93
									799,174	0,048919282	0,136689461	0,036689461	0,157192881	0,057192881	799,17
									799,421	0,047634574	0,13572593	0,03572593	0,15608482	0,05608482	799,42
									799,669	0,039324117	0,129493088	0,029493088	0,148917051	0,048917051	799,67
									799,916	0,041793166	0,131344874	0,031344874	0,151046605	0,051046605	799,92
									800,163	0,037718232	0,128288674	0,028288674	0,147531975	0,047531975	800,16
									800,410	0,050665682	0,137999262	0,037999262	0,158699151	0,058699151	800,41
									800,657	0,04012706	0,130095295	0,030095295	0,149609589	0,049609589	800,66
									800,904	0,042736623	0,132052467	0,032052467	0,151860338	0,051860338	800,9
									801,151	0,04530604	0,13397953	0,03397953	0,154076459	0,054076459	801,15
									801,398	0,037898894	0,12842417	0,02842417	0,147687796	0,047687796	801,4
									801,645	0,037236466	0,12792735	0,02792735	0,147116452	0,047116452	801,64
									801,892	0,042957433	0,132218074	0,032218074	0,152050786	0,052050786	801,89
									802,138	0,044442876	0,133332157	0,033332157	0,153331981	0,053331981	802,14
									802,385	0,038059482	0,128544612	0,028544612	0,147826303	0,047826303	802,39
									802,632	0,030893219	0,123169914	0,023169914	0,141645401	0,041645401	802,63
									802,879	0,039203676	0,129402757	0,029402757	0,14881317	0,04881317	802,88
									803,125	0,030632263	0,122974197	0,022974197	0,141420327	0,041420327	803,13
									803,372	0,035409771	0,126557329	0,026557329	0,145540928	0,045540928	803,37
									803,619	0,033482709	0,125112032	0,025112032	0,143878837	0,043878837	803,62
									803,865	0,033603151	0,125202363	0,025202363	0,143982717	0,043982717	803,87
									804,112	0,043017653	0,13226324	0,03226324	0,152102726	0,052102726	804,11
									804,358	0,029307407	0,121980555	0,021980555	0,140277639	0,040277639	804,36
									804,605	0,035811243	0,126858432	0,026858432	0,145887197	0,045887197	804,6
									804,851	0,037015657	0,127761743	0,027761743	0,146926004	0,046926004	804,85
									805,098	0,032860429	0,124645321	0,024645321	0,14334212	0,04334212	805,1
									805,344	0,033482709	0,125112032	0,025112032	0,143878837	0,043878837	805,34
									805,590	0,034325799	0,125744349	0,025744349	0,144606002	0,044606002	805,59
									805,837	0,041753019	0,131314764	0,031314764	0,151011978	0,051011978	805,84
									806,083	0,041612504	0,131209378	0,031209378	0,150890784	0,050890784	806,08
									806,329	0,044422803	0,133317102	0,033317102	0,153314668	0,053314668	806,33
									806,576	0,044583391	0,133437544	0,033437544	0,153453175	0,053453175	806,58
									806,822	0,047413764	0,135560323	0,035560323	0,155894372	0,055894372	806,82
									807,068	0,056326428	0,142244821	0,042244821	0,163581544	0,063581544	807,07
									807,314	0,045607143	0,134205358	0,034205358	0,154336161	0,054336161	807,31
									807,560	0,044282288	0,133211716	0,033211716	0,153193473	0,053193473	807,56
									807,806	0,041190959	0,130893219	0,030893219	0,150527202	0,050527202	807,81
									808,052	0,047554279	0,135665709	0,035665709	0,156015566	0,056015566	808,05
									808,298	0,043880817	0,132910612	0,032910612	0,152847204	0,052847204	808,3
									808,544	0,040066839	0,130050129	0,030050129	0,149557649	0,049557649	808,54
									808,790	0,039986545	0,129989909	0,029989909	0,149488395	0,049488395	808,79
									809,036	0,029688805	0,122266604	0,022266604	0,140606594	0,040606594	809,04
									809,282	0,037678085	0,128258563	0,028258563	0,147497348	0,047497348	809,28
									809,528	0,050444873	0,137833655	0,037833655	0,158508703	0,058508703	809,53
									809,774	0,042254858	0,131691143	0,031691143	0,151444815	0,051444815	809,77
									810,019	0,046088909	0,134566682	0,034566682	0,154751684	0,054751684	810,02
									810,265	0,039263896	0,129447922	0,029447922	0,148865111	0,048865111	810,27
									810,511	0,037276613	0,12795746	0,02795746	0,147151079	0,047151079	810,51
									810,757	0,036353229	0,127264922	0,027264922	0,14635466	0,04635466	810,76
									811,002	0,038460954	0,128845715	0,028845715	0,148172573	0,048172573	811
									811,248	0,037658011	0,128243508	0,028243508	0,147480034	0,047480034	811,25
									811,493	0,037758379	0,128318784	0,028318784	0,147566602	0,047566602	811,49
									811,739	0,031114028	0,123335521	0,023335521	0,141835849	0,041835849	811,74
									811,984	0,037397055	0,128047791	0,028047791	0,14725496	0,04725496	811,98
									812,230	0,033241826	0,12493137	0,02493137	0,143671075	0,043671075	812,23
									812,475	0,037276613	0,12795746	0,02795746	0,147151079	0,047151079	812,48
									812,721	0,039344191	0,129508143	0,029508143	0,148934364	0,048934364	812,72
									812,966	0,024690487	0,118517865	0,018517865	0,136295545	0,036295545	812,97
									813,211	0,032017339	0,124013004	0,024013004	0,142614955	0,042614955	813,21
									813,457	0,036353229	0,127264922	0,027264922	0,14635466	0,04635466	813,46
									813,702	0,040528531	0,130396398	0,030396398	0,149955858	0,049955858	813,7
									813,947	0,034004622	0,125503466	0,025503466	0,144328986	0,044328986	813,95
									814,192	0,02954829	0,122161218	0,022161218	0,1404854	0,0404854	814,19
									814,438	0,035269257	0,126451942	0,026451942	0,145419734	0,045419734	814,44
									814,683	0,031395058	0,123546294	0,023546294	0,142078238	0,042078238	814,68
									814,928	0,030170571	0,122627928	0,022627928	0,141022117	0,041022117	814,93
									815,173	0,030572042	0,122929031	0,022929031	0,141368386	0,041368386	815,17
									815,418	0,039123381	0,129342536	0,029342536	0,148743916	0,048743916	815,42
									815,663	0,03641345	0,127310087	0,027310087	0,1464066	0,0464066	815,66
									815,908	0,027179609	0,120384707	0,020384707	0,138442413	0,038442413	815,91
									816,153	0,036293008	0,127219756	0,027219756	0,14630272	0,04630272	816,15
									816,398	0,032398737	0,124299052	0,024299052	0,14294391	0,04294391	816,4
									816,643	0,035409771	0,126557329	0,026557329	0,145540928	0,045540928	816,64
									816,887	0,036574038	0,127430529	0,027430529	0,146545108	0,046545108	816,89
									817,132	0,033061164	0,124795873	0,024795873	0,143515254	0,043515254	817,13
									817,377	0,046028688	0,134521516	0,034521516	0,154699744	0,054699744	817,38
									817,622	0,039183602	0,129387702	0,029387702	0,148795857	0,048795857	817,62
									817,866	0,03466705	0,126000287	0,026000287	0,14490033	0,04490033	817,87
									818,111	0,040869782	0,130652336	0,030652336	0,150250187	0,050250187	818,11
									818,356	0,035690801	0,126768101	0,026768101	0,145783316	0,045783316	818,36
									818,600	0,036433523	0,127325143	0,027325143	0,146423914	0,046423914	818,6
									818,845	0,048036045	0,136027034	0,036027034	0,156431089	0,056431089	818,84
									819,089	0,040909929	0,130682447	0,030682447	0,150284814	0,050284814	819,09
									819,334	0,041893534	0,13142015	0,03142015	0,151133173	0,051133173	819,33
									819,578	0,042194637	0,131645978	0,031645978	0,151392874	0,051392874	819,58
									819,823	0,052713186	0,139534889	0,039534889	0,160465123	0,060465123	819,82
									820,067	0,060040038	0,145030028	0,045030028	0,166784533	0,066784533	820,07
									820,312	0,057109297	0,142831973	0,042831973	0,164256769	0,064256769	820,31
									820,556	0,072806826	0,15460512	0,05460512	0,177795888	0,077795888	820,56
									820,800	0,096333046	0,172249785	0,072249785	0,198087252	0,098087252	820,8
									821,044	0,093020908	0,169765681	0,069765681	0,195230533	0,095230533	821,04
									821,289	0,099464523	0,174598392	0,074598392	0,200788151	0,100788151	821,29
									821,533	0,103338721	0,177504041	0,077504041	0,204129647	0,104129647	821,53
									821,777	0,106590639	0,179942979	0,079942979	0,206934426	0,106934426	821,78
									822,021	0,114921169	0,186190877	0,086190877	0,214119508	0,114119508	822,02
									822,265	0,137303196	0,202977397	0,102977397	0,233424006	0,133424006	822,27
									822,509	0,187567406	0,240675555	0,140675555	0,276776888	0,176776888	822,51
									822,753	0,233274918	0,274956188	0,174956188	0,316199616	0,216199616	822,75
									822,997	0,494030548	0,470522911	0,370522911	0,541101348	0,441101348	823
									823,241	0,661664903	0,596248677	0,496248677	0,685685978	0,585685978	823,24
									823,485	0,389387045	0,392040284	0,292040284	0,450846326	0,350846326	823,49
									823,729	0,32784149	0,345881117	0,245881117	0,397763285	0,297763285	823,73
									823,973	0,276473233	0,307354925	0,207354925	0,353458163	0,253458163	823,97
									824,217	0,220789159	0,265591869	0,165591869	0,30543065	0,20543065	824,22
									824,461	0,173094365	0,229820774	0,129820774	0,26429389	0,16429389	824,46
									824,704	0,144288797	0,208216598	0,108216598	0,239449087	0,139449087	824,7
									824,948	0,116667569	0,187500677	0,087500677	0,215625778	0,115625778	824,95
									825,192	0,098761948	0,174071461	0,074071461	0,20018218	0,10018218	825,19
									825,435	0,087902148	0,165926611	0,065926611	0,190815603	0,090815603	825,44
									825,679	0,079069779	0,159302334	0,059302334	0,183197684	0,083197684	825,68
									825,923	0,080495002	0,160371252	0,060371252	0,184426939	0,084426939	825,92
									826,166	0,087038985	0,165279239	0,065279239	0,190071124	0,090071124	826,17
									826,410	0,094024586	0,170518439	0,070518439	0,196096205	0,096096205	826,41
									826,653	0,123211552	0,192408664	0,092408664	0,221269963	0,121269963	826,65
									826,897	0,123572876	0,192679657	0,092679657	0,221581606	0,121581606	826,9
									827,140	0,106389903	0,179792427	0,079792427	0,206761291	0,106761291	827,14
									827,383	0,112472194	0,184354145	0,084354145	0,212007267	0,112007267	827,38
									827,627	0,150190425	0,212642819	0,112642819	0,244539242	0,144539242	827,63
									827,870	0,289360463	0,317020347	0,217020347	0,364573399	0,264573399	827,87
									828,113	0,357871546	0,368403659	0,268403659	0,423664208	0,323664208	828,11
									828,357	0,25445253	0,290839398	0,190839398	0,334465307	0,234465307	828,36
									828,600	0,17869489	0,234021167	0,134021167	0,269124343	0,169124343	828,6
									828,843	0,11791213	0,188434098	0,088434098	0,216699212	0,116699212	828,84
									829,086	0,090832889	0,168124667	0,068124667	0,193343367	0,093343367	829,09
									829,329	0,064958062	0,148718546	0,048718546	0,171026328	0,071026328	829,33
									829,572	0,055583706	0,141687779	0,041687779	0,162940946	0,062940946	829,57
									829,815	0,043077874	0,132308405	0,032308405	0,152154666	0,052154666	829,82
									830,058	0,046108983	0,134581737	0,034581737	0,154768997	0,054768997	830,06
									830,301	0,03990625	0,129929688	0,029929688	0,149419141	0,049419141	830,3
									830,544	0,039364264	0,129523198	0,029523198	0,148951678	0,048951678	830,54
									830,787	0,028584759	0,121438569	0,021438569	0,139654355	0,039654355	830,79
									831,030	0,030130423	0,122597818	0,022597818	0,14098749	0,04098749	831,03
									831,273	0,0269588	0,1202191	0,0202191	0,138251965	0,038251965	831,27
									831,516	0,035148815	0,126361611	0,026361611	0,145315853	0,045315853	831,52
									831,758	0,045205672	0,133904254	0,033904254	0,153989892	0,053989892	831,76
									832,001	0,02982932	0,12237199	0,02237199	0,140727788	0,040727788	832
									832,244	0,040849708	0,130637281	0,030637281	0,150232873	0,050232873	832,24
									832,487	0,032358589	0,124268942	0,024268942	0,142909283	0,042909283	832,49
									832,729	0,036533891	0,127400418	0,027400418	0,146510481	0,046510481	832,73
									832,972	0,037457275	0,128092956	0,028092956	0,1473069	0,0473069	832,97
									833,214	0,051548919	0,138661689	0,038661689	0,159460943	0,059460943	833,21
									833,457	0,051087227	0,13831542	0,03831542	0,159062733	0,059062733	833,46
									833,699	0,062207983	0,146655987	0,046655987	0,168654385	0,068654385	833,7
									833,942	0,079270515	0,159452886	0,059452886	0,183370819	0,083370819	833,94
									834,184	0,104161737	0,178121303	0,078121303	0,204839498	0,104839498	834,18
									834,427	0,154466095	0,215849571	0,115849571	0,248227007	0,148227007	834,43
									834,669	0,220548276	0,265411207	0,165411207	0,305222888	0,205222888	834,67
									834,911	0,193850433	0,245387825	0,145387825	0,282195998	0,182195998	834,91
									835,154	0,143847178	0,207885384	0,107885384	0,239068191	0,139068191	835,15
									835,396	0,102676293	0,17700722	0,07700722	0,203558303	0,103558303	835,4
									835,638	0,079692059	0,159769045	0,059769045	0,183734401	0,083734401	835,64
									835,880	0,062770043	0,147077532	0,047077532	0,169139162	0,069139162	835,88
									836,122	0,044242141	0,133181606	0,033181606	0,153158846	0,053158846	836,12
									836,365	0,034988227	0,12624117	0,02624117	0,145177345	0,045177345	836,36
									836,607	0,041532209	0,131149157	0,031149157	0,150821531	0,050821531	836,61
									836,849	0,034586755	0,125940066	0,025940066	0,144831076	0,044831076	836,85
									837,091	0,031114028	0,123335521	0,023335521	0,141835849	0,041835849	837,09
									837,333	0,036915289	0,127686467	0,027686467	0,146839437	0,046839437	837,33
									837,575	0,029688805	0,122266604	0,022266604	0,140606594	0,040606594	837,57
									837,817	0,027380345	0,120535259	0,020535259	0,138615547	0,038615547	837,82
									838,058	0,023987912	0,117990934	0,017990934	0,135689574	0,035689574	838,06
									838,300	0,024108353	0,118081265	0,018081265	0,135793455	0,035793455	838,3
									838,542	0,022743351	0,117057513	0,017057513	0,13461614	0,03461614	838,54
									838,784	0,024349236	0,118261927	0,018261927	0,136001216	0,036001216	838,78
									839,026	0,022883866	0,117162899	0,017162899	0,134737334	0,034737334	839,03
									839,267	0,024068206	0,118051155	0,018051155	0,135758828	0,035758828	839,27
									839,509	0,011943772	0,108957829	0,008957829	0,125301503	0,025301503	839,51
									839,751	0,018668417	0,114001313	0,014001313	0,13110151	0,03110151	839,75
									839,992	0,018889226	0,11416692	0,01416692	0,131291958	0,031291958	839,99
									840,234	0,026015342	0,119511507	0,019511507	0,137438233	0,037438233	840,23
									840,475	0,031114028	0,123335521	0,023335521	0,141835849	0,041835849	840,48
									840,717	0,061987174	0,14649038	0,04649038	0,168463937	0,068463937	840,72
									840,958	0,105225636	0,178919227	0,078919227	0,205757111	0,105757111	840,96
									841,200	0,093964365	0,170473274	0,070473274	0,196044265	0,096044265	841,2
									841,441	0,059457904	0,144593428	0,044593428	0,166282442	0,066282442	841,44
									841,683	0,033342194	0,125006646	0,025006646	0,143757642	0,043757642	841,68
									841,924	0,026196004	0,119647003	0,019647003	0,137594054	0,037594054	841,92
									842,165	0,019451286	0,114588465	0,014588465	0,131776734	0,031776734	842,17
									842,406	0,017664739	0,113248554	0,013248554	0,130235837	0,030235837	842,41
									842,648	0,023767103	0,117825327	0,017825327	0,135499126	0,035499126	842,65
									842,889	0,016801575	0,112601181	0,012601181	0,129491359	0,029491359	842,89
									843,130	0,022562689	0,116922017	0,016922017	0,134460319	0,034460319	843,13
									843,371	0,018046136	0,113534602	0,013534602	0,130564793	0,030564793	843,37
									843,612	0,01063899	0,107979243	0,007979243	0,124176129	0,024176129	843,61
									843,853	0,013569731	0,110177298	0,010177298	0,126703893	0,026703893	843,85
									844,094	0,008551339	0,106413505	0,006413505	0,12237553	0,02237553	844,09
									844,335	0,008711928	0,106533946	0,006533946	0,122514038	0,022514038	844,34
									844,576	0,01722312	0,11291734	0,01291734	0,129854941	0,029854941	844,58
									844,817	0,013750393	0,110312795	0,010312795	0,126859714	0,026859714	844,82
									845,058	0,013529584	0,110147188	0,010147188	0,126669266	0,026669266	845,06
									845,299	0,016239515	0,112179637	0,012179637	0,129006582	0,029006582	845,3
									845,540	0,008169942	0,106127456	0,006127456	0,122046575	0,022046575	845,54
									845,781	0,010177298	0,107632974	0,007632974	0,12377792	0,02377792	845,78
									846,021	0,013991276	0,110493457	0,010493457	0,127067475	0,027067475	846,02
									846,262	0,005720966	0,104290725	0,004290725	0,119934334	0,019934334	846,26
									846,503	0,01057877	0,107934077	0,007934077	0,124124189	0,024124189	846,5
									846,743	0,020133787	0,11510034	0,01510034	0,132365392	0,032365392	846,74
									846,984	0,012907303	0,109680477	0,009680477	0,126132549	0,026132549	846,98
									847,224	0,01379054	0,110342905	0,010342905	0,126894341	0,026894341	847,22
									847,465	0,014192012	0,110644009	0,010644009	0,12724061	0,02724061	847,46
									847,705	0,010879873	0,108159905	0,008159905	0,124383891	0,024383891	847,71
									847,946	0,012024066	0,10901805	0,00901805	0,125370757	0,025370757	847,95
									848,186	0,018487755	0,113865816	0,013865816	0,130945689	0,030945689	848,19
									848,427	0,013569731	0,110177298	0,010177298	0,126703893	0,026703893	848,43
									848,667	0,017343562	0,113007671	0,013007671	0,129958822	0,029958822	848,67
									848,907	0,01575775	0,111818312	0,011818312	0,128591059	0,028591059	848,91
									849,148	0,0108598	0,10814485	0,00814485	0,124366577	0,024366577	849,15
									849,388	0,007126116	0,105344587	0,005344587	0,121146275	0,021146275	849,39
									849,628	0,018849079	0,114136809	0,014136809	0,131257331	0,031257331	849,63
									849,868	0,011642669	0,108732001	0,008732001	0,125041802	0,025041802	849,87
									850,109	0,015657382	0,111743036	0,011743036	0,128504492	0,028504492	850,11
									850,349	0,013328848	0,109996636	0,009996636	0,126496132	0,026496132	850,35
									850,589	0,011000315	0,108250236	0,008250236	0,124487771	0,024487771	850,59
									850,829	0,01288723	0,109665422	0,009665422	0,126115236	0,026115236	850,83
									851,069	0,007387073	0,105540304	0,005540304	0,12137135	0,02137135	851,07
									851,309	0,01204414	0,109033105	0,009033105	0,125388071	0,025388071	851,31
									851,549	0,010699211	0,108024408	0,008024408	0,124228069	0,024228069	851,55
									851,789	0,009836048	0,107377036	0,007377036	0,123483591	0,023483591	851,79
									852,029	0,007728323	0,105796242	0,005796242	0,121665679	0,021665679	852,03
									852,268	0,018788858	0,114091644	0,014091644	0,13120539	0,03120539	852,27
									852,508	0,010337887	0,107753415	0,007753415	0,123916427	0,023916427	852,51
									852,748	0,007065895	0,105299422	0,005299422	0,121094335	0,021094335	852,75
									852,988	0,016259589	0,112194692	0,012194692	0,129023895	0,029023895	852,99
									853,227	0,008992958	0,106744718	0,006744718	0,122756426	0,022756426	853,23
									853,467	0,007527587	0,105645691	0,005645691	0,121492544	0,021492544	853,47
									853,707	0,015858118	0,111893588	0,011893588	0,128677626	0,028677626	853,71
									853,946	0,015496793	0,111622595	0,011622595	0,128365984	0,028365984	853,95
									854,186	0,019150183	0,114362637	0,014362637	0,131517032	0,031517032	854,19
									854,425	0,010839726	0,108129794	0,008129794	0,124349264	0,024349264	854,43
									854,665	0,012425538	0,109319153	0,009319153	0,125717026	0,025717026	854,66
									854,904	0,00776847	0,105826353	0,005826353	0,121700306	0,021700306	854,9
									855,144	0,013991276	0,110493457	0,010493457	0,127067475	0,027067475	855,14
									855,383	0,01035796	0,10776847	0,00776847	0,123933741	0,023933741	855,38
									855,623	0,010940094	0,10820507	0,00820507	0,124435831	0,024435831	855,62
									855,862	0,011943772	0,108957829	0,008957829	0,125301503	0,025301503	855,86
									856,101	0,009354282	0,107015712	0,007015712	0,123068068	0,023068068	856,1
									856,340	0,016640987	0,11248074	0,01248074	0,129352851	0,029352851	856,34
									856,580	0,012244876	0,109183657	0,009183657	0,125561205	0,025561205	856,58
									856,819	0,007387073	0,105540304	0,005540304	0,12137135	0,02137135	856,82
									857,058	0,018106357	0,113579768	0,013579768	0,130616733	0,030616733	857,06
									857,297	0,008912664	0,106684498	0,006684498	0,122687172	0,022687172	857,3
									857,536	0,011180977	0,108385732	0,008385732	0,124643592	0,024643592	857,54
									857,775	0,009233841	0,10692538	0,00692538	0,122964188	0,022964188	857,78
									858,014	0,017403782	0,113052837	0,013052837	0,130010762	0,030010762	858,01
									858,253	0,017885548	0,113414161	0,013414161	0,130426285	0,030426285	858,25
									858,492	0,014994954	0,111246216	0,011246216	0,127933148	0,027933148	858,49
									858,731	0,018186651	0,113639989	0,013639989	0,130685987	0,030685987	858,73
									858,970	0,014653704	0,110990278	0,010990278	0,127638819	0,027638819	858,97
									859,209	0,017363635	0,113022726	0,013022726	0,129976135	0,029976135	859,21
									859,447	0,010378034	0,107783525	0,007783525	0,123951054	0,023951054	859,45
									859,686	0,020214082	0,115160561	0,015160561	0,132434645	0,032434645	859,69
									859,925	0,008772149	0,106579111	0,006579111	0,122565978	0,022565978	859,92
									860,164	0,017343562	0,113007671	0,013007671	0,129958822	0,029958822	860,16
									860,402	0,018849079	0,114136809	0,014136809	0,131257331	0,031257331	860,4
									860,641	0,008992958	0,106744718	0,006744718	0,122756426	0,022756426	860,64
									860,879	0,018949447	0,114212085	0,014212085	0,131343898	0,031343898	860,88
									861,118	0,012907303	0,109680477	0,009680477	0,126132549	0,026132549	861,12
									861,356	0,017303414	0,112977561	0,012977561	0,129924195	0,029924195	861,36
									861,595	0,019170256	0,114377692	0,014377692	0,131534346	0,031534346	861,59
									861,833	0,015356278	0,111517209	0,011517209	0,12824479	0,02824479	861,83
									862,072	0,017925695	0,113444271	0,013444271	0,130460912	0,030460912	862,07
									862,310	0,020575406	0,115431554	0,015431554	0,132746287	0,032746287	862,31
									862,549	0,012907303	0,109680477	0,009680477	0,126132549	0,026132549	862,55
									862,787	0,012184655	0,109138491	0,009138491	0,125509265	0,025509265	862,79
									863,025	0,011823331	0,108867498	0,008867498	0,125197623	0,025197623	863,03
									863,263	0,018648343	0,113986258	0,013986258	0,131084196	0,031084196	863,26
									863,502	0,017243194	0,112932395	0,012932395	0,129872255	0,029872255	863,5
									863,740	0,018808932	0,114106699	0,014106699	0,131222704	0,031222704	863,74
									863,978	0,013328848	0,109996636	0,009996636	0,126496132	0,026496132	863,98
									864,216	0,019732316	0,114799237	0,014799237	0,132019123	0,032019123	864,22
									864,454	0,01575775	0,111818312	0,011818312	0,128591059	0,028591059	864,45
									864,692	0,00833053	0,106247898	0,006247898	0,122185082	0,022185082	864,69
									864,930	0,029066524	0,121799893	0,021799893	0,140069877	0,040069877	864,93
									865,168	0,018949447	0,114212085	0,014212085	0,131343898	0,031343898	865,17
									865,406	0,015376352	0,111532264	0,011532264	0,128262104	0,028262104	865,41
									865,644	0,021559011	0,116169258	0,016169258	0,133594647	0,033594647	865,64
									865,882	0,018748711	0,114061533	0,014061533	0,131170763	0,031170763	865,88
									866,119	0,020234155	0,115175616	0,015175616	0,132451959	0,032451959	866,12
									866,357	0,023626588	0,117719941	0,017719941	0,135377932	0,035377932	866,36
									866,595	0,019872831	0,114904623	0,014904623	0,132140317	0,032140317	866,59
									866,833	0,009555018	0,107166263	0,007166263	0,123241203	0,023241203	866,83
									867,070	0,020675774	0,11550683	0,01550683	0,132832855	0,032832855	867,07
									867,308	0,01975239	0,114814292	0,014814292	0,132036436	0,032036436	867,31
									867,545	0,021559011	0,116169258	0,016169258	0,133594647	0,033594647	867,55
									867,783	0,019290698	0,114468023	0,014468023	0,131638227	0,031638227	867,78
									868,020	0,019591801	0,114693851	0,014693851	0,131897928	0,031897928	868,02
									868,258	0,015878191	0,111908643	0,011908643	0,12869494	0,02869494	868,26
									868,495	0,023044454	0,117283341	0,017283341	0,134875842	0,034875842	868,5
									868,733	0,012545979	0,109409484	0,009409484	0,125820907	0,025820907	868,73
									868,970	0,014372674	0,110779505	0,010779505	0,127396431	0,027396431	868,97
									869,208	0,024168574	0,118126431	0,018126431	0,135845395	0,035845395	869,21
									869,445	0,028624906	0,121468679	0,021468679	0,139688981	0,039688981	869,44
									869,682	0,020735994	0,115551996	0,015551996	0,132884795	0,032884795	869,68
									869,919	0,02009364	0,11507023	0,01507023	0,132330765	0,032330765	869,92
									870,157	0,023566367	0,117674775	0,017674775	0,135325992	0,035325992	870,16
									870,394	0,023586441	0,117689831	0,017689831	0,135343305	0,035343305	870,39
									870,631	0,015296058	0,111472043	0,011472043	0,12819285	0,02819285	870,63
									870,868	0,028183288	0,121137466	0,021137466	0,139308085	0,039308085	870,87
									871,105	0,023425852	0,117569389	0,017569389	0,135204798	0,035204798	871,11
									871,342	0,025091958	0,118818969	0,018818969	0,136641814	0,036641814	871,34
									871,579	0,010197372	0,107648029	0,007648029	0,123795233	0,023795233	871,58
									871,816	0,024048133	0,1180361	0,0180361	0,135741515	0,035741515	871,82
									872,053	0,026798211	0,120098659	0,020098659	0,138113457	0,038113457	872,05
									872,290	0,029006304	0,121754728	0,021754728	0,140017937	0,040017937	872,29
									872,527	0,017122752	0,112842064	0,012842064	0,129768374	0,029768374	872,53
									872,763	0,02408828	0,11806621	0,01806621	0,135776141	0,035776141	872,76
[truncated: 49 more rows]
