# Supplementary material for: Fibered luminescent concentrator: A bridge between flashlamp devices and laser technologies for skin therapy
Source: PLoS One. 2024 Dec 18;19(12):e0311425. doi: 10.1371/journal.pone.0311425 (PMC11654970; doi:10.1371/journal.pone.0311425)
Supplement: S4 Data — (CSV) [file pone.0311425.s004.csv]

Wavelength (nm)	IPL XENON FLASH	RED PMMA 6mm	YELLOW PMMA 6mm	ALEXANDRITE 4mm						1
340,455	-0,916	-51,5421	20,298	47,25
340,745	-7,855	-39,267	-4,757	-182,695
341,035	129,916	100,6875	123,713	-91,96
341,325	-13,778	-34,5186	-53,21	-416,85
341,615	-70,571	-45,207	-82,341	-455,555
341,905	33,031	-14,3685	-1,629	-160,685
342,195	64,058	-5,3892	2,156	22,265
342,485	6,494	-21,3804	-19,738	-85,315
342,775	8,223	-1,0962	-18,12	-19,715
343,065	0,024	-39,7116	-43,074	-170,145
343,355	-9,352	1,7703	-46,749	-63,385
343,645	35,226	18,261	12,837	-159,285
343,935	8,807	-7,2549	-48,392	-18,41
344,224	-50,773	-77,3037	-62,334	-400,44
344,514	-65,376	-69,246	-115,1	-500,485
344,804	4,783	-38,6046	-22,445	-171,765
345,094	13,859	-14,0886	-63,473	-242,58
345,384	-42,736	-71,451	-60,877	-371,695
345,673	-4,484	-27,0279	-27,841	-116,89
345,963	29,711	-58,3947	-4,129	-222,42
346,253	-18,645	-36,7263	-67,72	-215,35
346,543	-13,154	-41,8464	-60,742	-249,775
346,832	14,151	-55,1151	-71,06	-225,555
347,122	-15,787	-52,1676	-33,94	-255,835
347,412	-8,825	-28,3086	-52,889	-274,225
347,701	-43,377	-113,1318	-80,377	-392,905
347,991	19,426	2,1771	-65,342	47,45
348,281	34,832	-28,422	35,144	-55,525
348,57	38,145	34,1298	12,56	132,275
348,86	34,526	-2,628	-21,996	-218,935
349,149	-9,186	-14,6277	-53,065	16,575
349,439	79,859	-19,2996	-5,684	23,8
349,729	0,037	-51,1425	-63,933	-194,05
350,018	-16,694	-37,7001	-56,853	-264,405
350,308	0,52	-21,0708	-51,009	-214,045
350,597	10,188	-59,9724	-15,087	-102,34
350,886	-12,441	0,234	-14,606	-173,48
351,176	74,906	23,2767	43,064	242,57
351,465	26,913	13,2606	11,5	48,425
351,755	19,683	-52,5654	-0,993	-197,885
352,044	46,299	26,5869	6,914	77,26
352,334	-45,486	-96,3432	-64,67	-306,735
352,623	124,47	61,5465	66,194	362,61
352,912	10,808	7,0353	-28,172	-60,68
353,202	-8,28	-27,0522	-24,773	-177,09
353,491	20,168	-63,5094	8,149	-149,66
353,78	-46,844	-29,4561	-28,501	-128,12
354,069	-16,467	-102,2751	-63,771	-309,705
354,359	72,089	29,5974	16,421	162,225
354,648	-51,568	-16,893	-51,867	-460,15
354,937	-11,763	-15,9606	-65,606	-206,46
355,226	15,637	-16,8174	-13,323	-215,935
355,515	50,799	-47,5659	-7,773	-43,57
355,805	6,372	-56,3238	-38,594	-276,48
356,094	-25,182	-18,2952	-4,279	21,35
356,383	-33,749	-94,6674	-93,383	-395,34
356,672	-26,325	-20,1492	-16,705	-174,65
356,961	-41,69	-34,3449	-52,348	-363,65
357,25	-7,37	-38,9646	-70,45	-69,42
357,539	-0,716	-49,437	-67,092	-261,635
357,828	17,644	-12,4668	-22,781	31,27
358,117	6,212	-18,5805	-2,879	-204,045
358,406	-39,052	-29,9079	-85,874	-239,175
358,695	0,413	-79,5852	-45,449	-331,705
358,984	-4,114	-33,3612	-45,3	-211,25
359,273	-19,902	-82,566	-100,825	-309,95
359,562	21,217	-31,23	-21,745	-74,945
359,851	-61,667	-81,8505	-57,325	-405,635
360,14	19,497	-22,7349	-41,489	-278,245
360,428	10,484	-23,1867	-22,148	-160,82
360,717	-9,964	-46,7244	-61,46	-237,14
361,006	-46,536	-68,7969	-75,679	-317,7
361,295	-48,603	-73,989	-49,331	-329,01
361,584	57,114	-1,1988	7,472	27,075
361,872	18,292	-26,2971	-12,931	-9,2
362,161	-53,129	-68,9265	-69,669	-408,19
362,45	30,486	-21,609	-48,628	-101,845
362,739	71,474	31,6107	43,687	70,745
363,027	60,547	26,5329	34,318	33,715
363,316	-44,97	-72,8883	-94,097	-342,99
363,605	16,971	-32,6052	-54,558	-92,025
363,893	-69,502	-61,506	-67,025	-429,45
364,182	0,94	-6,6465	-16,08	-62,675
364,471	13,968	-79,3809	-38,226	-343,325
364,759	-13,974	-34,6293	-23,307	-68,6
365,048	-17,269	-69,2748	-58,942	-148,355
365,336	-12,504	-17,64	-12,699	-212,36
365,625	-14,214	-45,2655	-87,361	-291,245
365,913	7,943	-20,421	-94,831	-281,105
366,202	-0,019	-43,4394	-17,711	-378,065
366,49	-11,276	-43,893	-43,281	-322,465
366,779	49,16	-48,6558	-69,586	-321,75
367,067	162,053	74,3571	100,539	439,645
367,356	-20,671	-67,2039	-58,31	-272,41
367,644	97,288	56,5704	63,284	402,025
367,932	-20,35	-53,8344	-86,12	-475,545
368,221	38,209	-39,9501	-38,21	-152,64
368,509	19,987	-44,7516	-46,095	-229,945
368,797	74,955	33,822	10,572	231,79
369,086	83,877	-39,312	-36,548	-77,715
369,374	110,18	66,6063	81,187	420,685
369,662	40,512	-44,9082	-64,756	-327,26
369,95	38,485	3,6081	-17,483	-27,52
370,239	20,638	-44,7192	-13,042	-375,415
370,527	-26,729	6,7374	-76,49	-59,925
370,815	21,693	-35,6823	-6,065	-244,405
371,103	-2,496	-48,8277	-40,762	-306,76
371,391	0,338	-45,4554	-38,744	-228,465
371,68	99,767	35,5455	27,139	265,225
371,968	56,461	-8,6211	-11,172	0,165
372,256	-8,993	-69,2163	-54,755	-379,955
372,544	8,675	-26,5428	-40,339	-66,1
372,832	70,373	-5,3226	7,237	81,37
373,12	0,073	-43,164	-12,57	-256,445
373,408	21,819	-12,7701	29,531	74,965
373,696	55,6	26,7048	-5,39	33,7
373,984	49,117	-28,6641	-29,787	-113,715
374,272	-41,724	-81,6075	-44,31	-517,755
374,56	55,639	17,262	11,189	-59,07
374,848	35,261	-44,9811	-62,772	-182,835
375,136	-15,421	-46,6902	-88,702	-356,945
375,424	5,583	-47,1636	-13,318	-123,675
375,711	42,99	-2,2374	-34,918	13,22
375,999	37,157	-22,0491	-69,364	-324,92
376,287	-49,224	-53,4339	-74,432	-406,535
376,575	63,015	-34,4736	-31,866	-166,93
376,863	6,791	-43,0164	-31,991	-122,19
377,151	58,116	-13,8906	31,44	-51,37
377,438	42,993	-32,6151	-41,752	-82,235
377,726	8,133	-57,0222	-64,232	-325,995
378,014	-29,066	-37,0449	-79,551	-182,475
378,302	36,882	-24,8679	-25,779	-0,67
378,589	34,252	-28,314	-44,681	-104,585
378,877	-5,285	-32,724	-24,662	-209,125
379,164	64,408	25,1721	3,145	126,295
379,452	-55,984	-94,9797	-128,601	-540,63
379,74	-24,506	-79,8372	-109,055	-442,79
380,027	-22,462	-68,5278	-41,119	-275,13
380,315	53,064	-36,5859	-84,867	-118,08
380,602	31,102	-41,7204	-62,968	-134,275
380,89	-1,709	-29,4822	-88,94	-195,815
381,177	-5,256	-63,6894	-100,448	-337,33
381,465	-13,047	-51,5025	-98,75	-185,695
381,752	-21,75	-21,2571	-18,039	-303,025
382,04	2,835	-16,4502	-26,937	-176,56
382,327	-19,886	-63,8505	-78,236	-377,285
382,615	-8,004	-51,3045	-54,893	-70,05
382,902	-14,109	-69,57	-85,469	-383,41
383,19	96,246	-11,3418	43,104	80,795
383,477	-2,932	-52,1217	-78,574	-355,445
383,764	-12,088	-59,8077	-64,592	-309,215
384,052	73,187	-16,1316	27,905	-156,445
384,339	-9,589	10,7325	-38,216	-184,25
384,626	-22,089	-71,1333	-57,765	-398,875
384,913	66,122	-12,2787	-14,462	-120,73
385,201	7,616	-59,6448	-55,61	-362,245
385,488	39,76	-7,119	-40,269	-142,775
385,775	56,998	35,7039	60,608	-50,3
386,062	-17,966	-49,4712	-70,265	-306,645
386,349	-9,647	-60,3747	-68,621	-273,6
386,637	64,89	-10,6065	-25,558	-71,54
386,924	19,183	-41,0436	-52,918	-317,175
387,211	104,958	114,7662	106,666	547,925
387,498	42,277	-9,621	-35,737	-126,095
387,785	22,609	0,2358	-8,408	97,365
388,072	44,948	-9,693	29,316	-33,79
388,359	70,268	-12,3822	2,662	-5,99
388,646	11,591	-41,4099	-61,017	-305,53
388,933	18,473	-89,9703	-49,44	-297,345
389,22	81,317	18,4545	30,85	-77,26
389,507	98,765	49,4361	40,712	219,39
389,794	35,99	1,2753	-8,683	-62,83
390,081	14,325	-11,0745	-22,169	-68,595
390,368	204,361	120,6549	127,597	466,52
390,655	54,736	31,6764	9,688	-88,52
390,942	43,797	-36,9612	-17,002	-171,415
391,228	20,171	-41,1903	-16,567	-323,14
391,515	16,52	-61,9218	-51,42	-337,165
391,802	10,437	-48,3579	-67,487	-274,48
392,089	55,484	-20,934	-20,114	-115,37
392,376	10,685	-14,8914	-69,119	-95,48
392,662	44,825	-38,2473	18,944	-74,925
392,949	3,261	-70,4133	-58,443	-336,74
393,236	0,404	-81,5445	-97,123	-356,505
393,523	10,002	-46,2771	-10,033	-164,365
393,809	40,075	-12,2382	8,307	-308,53
394,096	92,328	-2,0322	9,197	109,95
394,382	40,783	-75,3363	-50,752	-354,625
394,669	10,602	-1,2204	-8,924	-212
394,956	69,589	-32,0544	-1,739	-199,015
395,242	100,496	4,7763	60,255	192,07
395,529	118,203	26,568	42,976	16,745
395,815	146,023	64,7514	57,505	148,62
396,102	-28,974	-49,5198	-93,755	-518,175
396,388	-4,232	-50,0526	-78,334	-170,185
396,675	26,182	-26,8587	-29,443	-331,76
396,961	31,12	-51,6501	-77,113	-247,805
397,248	149,471	47,1852	56,238	199,17
397,534	116,063	14,7393	-5,333	100,625
397,821	92,437	24,5511	31,902	110,4
398,107	25,945	-44,847	-68,557	-59,195
398,393	33,318	-40,059	36,023	-245,1
398,68	111,517	1,6191	21,896	-6,19
398,966	55,524	-38,9493	-44,035	-288,895
399,252	87,613	1,3329	-7,177	-18,79
399,538	119,097	2,8251	17,911	157,255
399,825	68,894	3,4983	5,307	-93,25
400,111	25,948	-102,1788	-70,79	-613,645
400,397	63,476	-33,588	-12,474	-239,8
400,683	94,048	-54,2529	-13,232	-141,91
400,97	26,535	-24,2055	-52,439	-244,61
401,256	24,079	-23,8689	-2,99	-321,28
401,542	15,237	-16,3062	-14,579	-282,12
401,828	77,263	-17,0361	-20,687	-287,805
402,114	41,999	-84,4659	-111,573	-564,07
402,4	58,273	-16,9659	-19,498	-117,035
402,686	106,396	0,1008	-2,951	73,26
402,972	75,175	-54,4383	-13,945	-398,91
403,258	41,254	-0,4437	-9,453	-17,25
403,544	97,629	26,8452	4,33	109,85
403,83	15,392	-8,9694	-23,454	-154,985
404,116	112,484	-45,6462	-40,785	-116,275
404,402	79,652	-28,6353	-64,036	-217,52
404,688	45,146	-36,7587	-3,065	-159,06
404,974	96,96	39,9042	31,814	-20,25
405,26	83,047	-95,0148	-55,959	-462,5
405,546	56,919	-81,5661	-57,038	-444,39
405,832	82,813	40,9302	76,304	116,225
406,118	101,483	12,636	-8,029	-77,84
406,403	69,659	-62,901	-38,848	-416,245
406,689	108,773	-5,5989	4,883	-34,06
406,975	33,762	-97,1469	-20,922	-372,46
407,261	127,039	8,9064	-6,069	-89,76
407,546	162,535	38,5623	92,09	86,485
407,832	166,872	26,9181	37,977	50,38
408,118	94,592	8,9352	45,592	-22,915
408,403	126,494	10,6164	31,38	-66,34
408,689	105,723	-46,8936	15,547	-328,115
408,975	119,579	-44,838	-19,631	-282,54
409,26	78,838	-19,5633	-42,325	-268,44
409,546	108,615	-36,6858	37,663	-333,335
409,831	207,115	1,7424	88,303	23,425
410,117	113,55	-29,0565	-44,223	-272,6
410,403	220,047	41,1723	117,703	-17,71
410,688	163,737	23,8698	78,99	-109,765
410,974	138,979	-14,2929	26,379	-203,925
411,259	220,523	11,4993	73,086	-261,405
411,544	203,486	3,591	61,572	-252,845
411,83	211,223	38,4192	33,834	-236,785
412,115	234,351	-25,1424	43,375	-299,105
412,401	285,338	16,7373	132,691	-91,02
412,686	254,788	-68,9265	63,114	-461,33
412,971	263,83	-5,0265	166,623	-130,01
413,257	323,835	10,6254	186,52	-331,865
413,542	369,279	39,1743	182,693	59,745
413,827	340,387	16,353	175,351	-376,875
414,113	422,036	45,4356	194,54	-60,14
414,398	482,577	-9,7506	187,459	-363,9
414,683	491,715	49,4973	234,093	-68,69
414,968	507,029	9,7884	253,813	-414,125
415,253	556,304	49,0905	276,519	-134,24
415,539	617,995	95,0148	341,84	-287,85
415,824	735,954	119,9718	448,753	157,56
416,109	749,622	102,1536	472,461	-238,945
416,394	888,662	171,5769	577,176	435,99
416,679	848,665	53,0604	505,202	-147,68
416,964	965,234	63,432	521,618	-135,12
417,249	1070,335	103,7421	584,986	-407,275
417,534	1201,572	173,3994	700,489	131,545
417,819	1274,393	169,7544	731,601	-202,81
418,104	1375,424	224,0811	781,761	-352,695
418,389	1537,029	208,5525	896,695	-0,1
418,674	1768,602	305,6247	999,086	437,115
418,959	1850,578	188,1486	1004,267	-333,295
419,244	2024,734	283,3551	1238,649	-116,975
419,529	2371,839	338,6574	1371,542	-74,635
419,814	2458,453	427,5576	1437,902	431,685
420,099	2562,726	348,0552	1439,287	-49,41
420,383	2687,635	370,0512	1535,226	-8,015
420,668	2962,153	368,1738	1641,404	-243,765
420,953	3162,835	489,9771	1708,628	240,995
421,238	3281,933	476,19	1858,239	173,91
421,523	3475,507	478,4328	1912,085	-144,695
421,807	3657,559	449,5959	2021,522	142,61
422,092	3850,556	608,6322	2222,592	453,02
422,377	3922,635	510,579	2141,955	-83,42
422,661	4210,351	583,8417	2311,458	243,42
422,946	4391,087	552,3021	2398,191	41,385
423,231	4471,476	600,6384	2367,292	125,25
423,515	4909,048	656,0703	2591,851	492,615
423,8	5037,146	618,6627	2478,898	65,485
424,084	5210,219	635,544	2717,929	205,96
424,369	5340,234	612,783	2722,43	270
424,653	5448,552	649,9305	2808,314	25,605
424,938	5760,295	643,6512	2865,245	299,96
425,222	5799,271	661,0698	2829,485	-57,26
425,507	5993,959	726,3108	3010,712	392,495
425,791	6293,639	673,4961	2975,987	18,925
426,076	6439,853	811,1493	3169,01	869,55
426,36	6520,432	726,147	3090,533	287,35
426,645	6596,402	815,0247	3111,486	426,615
426,929	6833,098	809,1153	3164,731	327,985
427,213	6806,058	755,5203	3208,508	420,69
427,498	6918,284	782,4474	3275,05	152,175
427,782	7127,487	819,198	3263,709	365,36
428,066	7176,387	781,9479	3316,941	280,01
428,35	7494,468	899,7705	3418,697	770,46
428,635	7516,764	776,5308	3346,998	267,515
428,919	7677,721	882,5679	3407,235	485,515
429,203	7838,028	742,7214	3395,276	61,175
429,487	7826,244	799,9596	3472,184	366,82
429,771	8007,26	831,6216	3458,947	539,645
430,056	8281,75	891,8325	3666,965	782,28
430,34	8147,204	919,3509	3512,031	481,925
430,624	8537,134	942,6843	3667,141	572,165
430,908	8349,004	865,8504	3537,667	114,88
431,192	8573,998	916,9398	3589,925	354,675
431,476	8548,36	800,9829	3819,658	353,31
431,76	8933,453	916,6698	3869,174	740,09
432,044	9011,924	901,1151	3857,708	484,415
432,328	9104,25	919,3248	3877,088	574,565
432,612	9440,169	986,8176	3958,286	693,045
432,896	9521,263	924,9156	4004,221	522,555
433,18	9542,489	873,9774	4102,821	488,225
433,464	9672,838	1010,484	4121,84	655,61
433,747	9856,188	980,5122	4175,959	532,23
434,031	10045,863	1049,5188	4267,903	528,58
434,315	10204,324	1020,627	4365,919	599,535
434,599	10237,33	961,5645	4329,39	299,84
434,883	10410,663	1088,6715	4427,338	715,03
435,166	10482,577	1109,9745	4474,469	987,215
435,45	10780,746	1107,1395	4437,816	1066,96
435,734	10790,151	1097,8254	4613,904	844,99
436,018	10989,524	1009,2366	4651,567	459,115
436,301	11130,668	1154,4597	4781,189	852,1
436,585	11365,867	1128,7035	4816,96	812,26
436,869	11631,711	1166,0616	5058,025	1171,51
437,152	11859,484	1209,366	4918,286	1025,13
437,436	12246,692	1183,9392	5170,423	1032,73
437,719	12521,665	1214,2728	5189,377	993,985
438,003	12517,788	1317,8439	5311,666	1443,59
438,286	12890,1	1279,0629	5452,039	1252,34
438,57	13350,234	1276,0893	5613,299	1088,4
438,853	13146,782	1290,9411	5376,253	1351,98
439,137	13079,567	1325,3004	5382,729	1563,115
439,42	12996,846	1301,8077	5365,656	1281,72
439,704	13034,316	1310,967	5288,749	1012,995
439,987	13169,5	1364,2461	5560,722	1479,365
440,271	13165,749	1309,9023	5396,746	1411,55
440,554	13386,087	1328,2497	5292,616	1436,72
440,837	13520,164	1312,6257	5309,388	1208,4
441,121	13562,046	1310,5026	5337,447	1388,605
441,404	13786,842	1336,3533	5349,143	1593,86
441,687	13955,97	1313,0046	5393,623	1308,745
441,971	14084,654	1383,6285	5362,618	2011,155
442,254	14069,132	1307,1861	5404,889	1609,58
442,537	14218,914	1439,6058	5336,918	1804,145
442,82	14385,832	1439,5365	5340,085	1921,275
443,103	14417,506	1433,4516	5155,654	2109,955
443,387	14486,789	1401,7482	5150,684	1915,815
443,67	14629,831	1544,4792	5210,604	2549,255
443,953	14699,21	1404,5454	5021,352	1717,395
444,236	14934,26	1469,7072	5176,949	2436,74
444,519	14873,183	1374,0849	4894,507	2179,16
444,802	15097,166	1438,9848	5044,272	2377,42
445,085	15437,392	1404,3042	4964,981	2079,96
445,368	15281,452	1410,7491	4875,306	2225,785
445,651	15273,769	1450,1466	4785,674	2448,925
445,934	15191,321	1442,7342	4621,305	2329,915
446,217	15571,426	1453,9446	4577,987	2219,135
446,5	15517,094	1517,8491	4517,414	2988,61
446,783	15859,976	1501,0155	4404,625	3103,235
447,066	15730,816	1465,0029	4203,223	2673,195
447,349	15876,131	1424,9754	4448,906	2979,305
447,631	15872,386	1472,0859	4121,918	2990,27
447,914	16157,851	1447,1757	4026,204	2675,035
448,197	16148,446	1497,0321	3931,399	3257,53
448,48	16382,025	1484,019	3768,614	2970,475
448,763	16355,235	1408,9221	3824,742	3490,955
449,045	16430,193	1395,5607	3649,67	3184,59
449,328	16850,899	1507,7313	3692,856	3609,065
449,611	17568,785	1493,7543	3680,535	3410,495
449,893	21297,379	1794,7134	4000,249	4660,475
450,176	25910,913	2070,0837	4311,487	5867,295
450,459	20143,302	1769,4459	3621,902	5073,625
450,741	17888,901	1534,0743	3172,519	3997,855
451,024	17485,378	1471,5981	3087,019	3914,63
451,307	17473,153	1509,7833	3046,156	4385,16
451,589	17609,364	1544,9283	3018,612	4483,73
451,872	18027,584	1560,726	2908,643	4248,355
452,154	19165,824	1664,2215	3027,029	5036,195
452,437	23370,37	1922,1831	3144,564	5917,55
452,719	20041,968	1759,0932	2905,972	5695,67
453,001	18444,009	1706,6898	2782,894	5414,705
453,284	18011,407	1699,119	2614,303	5012,325
453,566	18138,494	1659,6144	2520,957	4940,42
453,849	18384,881	1820,5785	2620,615	5716,815
454,131	18502,558	1808,775	2505,55	5548,545
454,413	18674,519	1736,8587	2458,372	5454,31
454,696	18775,104	1782,5553	2378,129	5819,46
454,978	19012,26	1798,1118	2365,395	6106,81
455,26	18888,223	1852,7481	2238,127	5660,94
455,543	19141,011	1827,5373	2180,595	6041,455
455,825	19275,01	1870,5717	2288,021	6085,795
456,107	19630,08	1930,1283	2247,395	6447,085
456,389	19951,321	2046,5991	2199,411	6290,27
456,671	20749,102	2269,7703	2360,044	7754,435
456,953	21403,891	2257,2558	2208,037	7004,44
457,236	21669,383	2346,3117	2182,14	7236,6
457,518	22172,655	2299,4991	2252,105	7594,275
457,8	21872,708	2431,8441	2194,669	7649,165
458,082	22685,482	2544,5538	2225,244	8461,66
458,364	23462,085	2584,6929	2316,128	8505,18
458,646	22842,64	2547,9423	2169,561	8508,17
458,928	22257,238	2526,8571	2085,343	7863,95
459,21	21853,222	2488,8501	2076,979	8006,115
459,492	22012,145	2636,7768	2137,526	8085,415
459,774	21948,348	2661,9759	2170,409	8161,435
460,056	22697,268	2868,804	2143,636	8539,255
460,338	22881,727	2861,5536	2301,332	9113,74
460,619	23056,398	3070,0809	2327,889	9249,305
460,901	23796,617	3109,2084	2275,9	9188,205
461,183	24688,032	3361,8015	2414,799	10207,235
461,465	25481,669	3350,1069	2391,49	10068,435
461,747	26538,315	3657,4821	2409,303	10838,51
462,028	27520,479	3858,2586	2626,339	11436,405
462,31	29509,491	4157,9775	2733,66	12497,77
462,592	31406,626	4489,7472	2714,611	13242,96
462,874	31718,78	4555,6416	2877,245	13639,46
463,155	30602,68	4467,7746	2824,665	13148,485
463,437	29329,494	4473,3366	2886,744	12835,79
463,718	28122,423	4307,8725	2845,469	12468,25
464	27414,946	4297,3992	2747,416	12191,05
464,282	26845,857	4304,0538	2770,075	12159,92
464,563	26586,663	4285,0926	2879,102	12274,16
464,845	26255,669	4290,9354	2796,715	11911,77
465,126	26669,893	4448,3283	2868,451	12231,15
465,408	27053,978	4655,5497	3072,431	12976,84
465,689	27597,92	4887,6966	3070,024	12866,985
465,971	28357,94	4906,4958	3196,544	13054,24
466,252	29547,637	5234,1354	3238,948	13614,055
466,534	31577,862	5676,9597	3381,563	14546,45
466,815	35067,046	6371,2674	3692,657	16394,31
467,096	43355,235	8124,3045	4297,061	21394,025
467,378	48833,969	9351,6309	4669,121	24380,58
467,659	48851,088	9505,9332	4751,071	24850,485
467,94	44451,123	8637,2784	4396,427	22422,485
468,222	40205,792	7911,8748	4258,297	19782,515
468,503	36967,184	7384,6962	4018,291	18426,02
468,784	34832,455	7068,6054	3859,575	17188,675
469,065	34364,525	6990,6483	3806,618	17135,865
469,347	33811,823	6961,5756	3828,456	17059,625
469,628	33842,032	7064,7381	3745,812	17662,45
469,909	34702,781	7154,1756	3755,748	17595,3
470,19	34272,047	7267,1634	3807,182	18530,89
470,471	33030,608	7067,4786	3801,779	18063,325
470,752	31570,485	6799,2282	3552,586	16749,955
471,033	31230,34	6747,7635	3536,836	16571,175
471,314	30901,601	6703,4187	3533,017	16398,89
471,595	30520,694	6769,476	3404,084	16129,595
471,876	30367,543	6645,0573	3383,918	15578,895
472,157	30465,473	6686,082	3328,3	15317,54
472,438	30714,917	6991,1568	3322,073	16157,16
472,719	31303,077	7073,4591	3239,331	16016,38
473	34558,913	7774,5294	3328,897	18421,5
473,281	50437,001	11517,5277	3925,206	27255,77
473,562	49596,196	11462,9841	3901	29308,265
473,843	36655,545	8191,7172	3173,193	20390,805
474,124	33743,167	7652,9205	3093,598	19169,59
474,404	32470,587	7313,6448	2873,927	18134,465
474,685	31705,476	7228,6443	2711,066	18055,585
474,966	31643,795	7154,3475	2725,616	18257,985
475,247	31811,405	7188,1524	2578,663	18055,45
475,527	31987,641	7374,9078	2652,838	18705,18
475,808	31819,507	7142,7465	2513,588	18616,735
476,089	31647,888	7066,3446	2358,55	18621,495
476,369	32064,417	7229,6586	2310,149	18635,865
476,65	31974,928	7122,861	2354,337	18086,835
476,931	31976,208	7290,5607	2328,039	18736,61
477,211	32108,241	7167,96	2270,71	18697,085
477,492	31883,011	7213,6035	2178,768	18863,7
477,772	32288,325	7326,9387	2163,37	19134,29
478,053	32333,345	7221,7467	2069,546	18656,73
478,333	32554,705	7281,8415	1974,703	19425,705
478,614	32693,676	7309,7811	2031,383	19560,06
478,894	33209,046	7267,059	1948,869	19826,515
479,175	33668,712	7508,8782	1948,382	20597,615
479,455	34719,29	7443,1116	1910,887	21050,2
479,735	34636,257	7555,0374	1797,226	20812,34
480,016	35453,587	7556,8752	1797,679	21380,385
480,296	36778,335	7941,2121	1788,043	22626,585
480,576	40919,941	8691,6555	1784,315	24370,895
480,857	45011,296	9515,5641	1694,756	27781,995
481,137	43896,385	9188,0622	1631,532	27549,07
481,417	40919,384	8405,5437	1771,22	26083,2
481,697	38501,976	7932,0978	1594,649	23412,655
481,978	37467,482	7718,8212	1603,877	23179,69
482,258	37426,231	7657,7283	1507,461	22574,615
482,538	38674,52	7846,2441	1602,554	23877,665
482,818	41020,797	8188,8174	1541,207	25353,365
483,098	42067,533	8495,3232	1519,578	26926,295
483,378	40427,755	7879,7601	1501,218	25031,025
483,658	39120,695	7521,201	1373,598	24360,055
483,938	39014,267	7330,0554	1426,544	24082,705
484,219	41266,448	7936,4781	1455,352	25651,535
484,499	41537,527	7628,2281	1337,198	26112,625
484,779	38028,727	7037,5203	1418,269	23889,03
485,058	37152,731	6648,4782	1331,893	23211,765
485,338	36792,89	6669,6903	1312,532	23208,76
485,618	36269,821	6497,8542	1379,521	22297,515
485,898	35158,85	6420,8934	1259,982	22420,88
486,178	35189,22	6192,5364	1245,877	21593,45
486,458	35195,585	6115,6629	1209,028	21824,31
486,738	34821,8	6076,1133	1166,608	21784,86
487,018	35013,013	5923,3014	1164,821	21423,37
487,297	34902,709	5810,2398	1140,595	21202,835
487,577	35432,339	5766,3387	1203,827	22366,855
487,857	35233,178	5713,524	1113,994	21714,465
488,137	35538,361	5870,4966	1184,961	22278,74
488,416	35743,056	5648,1921	1118,112	21793,965
488,696	35906,87	5741,0145	1100,428	22452,725
488,976	35816,968	5518,1196	1110,91	22285,545
489,255	35453,776	5495,0733	1152,41	21949,69
489,535	34748,419	5352,0138	1161,082	21667,555
489,814	34769,873	5410,5858	1083,183	21374,15
490,094	35073,461	5256,0711	1076,671	21811,395
490,374	35434,006	5164,9974	1078,977	22060,91
490,653	35314,914	5218,9407	1081,881	21806,86
490,933	35622,841	5122,9107	1008,121	22162,79
491,212	36888,595	5412,0465	1071,52	22924,335
491,491	41290,907	5928,3972	914,4	25549,44
491,771	46834,048	6577,7193	999,812	29740,32
492,05	45289,819	6240,9879	936,881	28446,05
492,33	43592,112	6016,0608	1091,405	27760,945
492,609	42848,013	5875,3755	931,619	26788,365
492,888	41367,895	5528,6892	968,795	25966,045
493,168	39690,15	5164,9515	877,211	24661,02
493,447	37961,487	4781,3265	916,106	23391,52
493,726	36356,094	4708,0467	871,096	22385,3
494,005	35914,104	4564,8144	828,27	21764,35
494,285	35466,119	4441,3029	918,123	21635,315
494,564	34857,419	4359,0852	850,762	21163,07
494,843	34623,595	4272,1092	853,039	21188,315
495,122	34531,02	4242,213	899,89	21349,665
495,401	34394,082	4191,4638	890,301	20556,015
495,68	34282,166	4112,9082	896,66	20642,97
495,96	34013,938	4022,5329	849,149	21043,935
496,239	34015,095	4021,371	837,914	20337,525
496,518	34083,984	3907,0422	892,161	20762,005
496,797	33863,603	3839,4297	825,372	20206,9
497,076	33889,285	3889,5615	879,621	20394,99
497,355	33809,942	3772,2132	819,064	19707,805
497,634	33500,148	3757,9779	822,405	20250,505
497,913	33531,003	3575,3265	837,49	19571,375
498,191	33566,275	3587,472	837,328	20012,46
498,47	33276,875	3578,0661	862,926	19383,455
498,749	33574,556	3507,9192	875,73	19998,98
499,028	33700,586	3461,7735	940,916	19846,93
499,307	33639,781	3344,6025	861,218	19826,285
499,586	33524,394	3352,0221	821,406	19699,96
499,864	33138,584	3296,5731	827,076	19472,475
500,143	33226,013	3202,4709	877,773	19432,295
500,422	33171,199	3180,4308	950,421	19672,075
500,701	33043,042	3138,0435	938,764	19509,845
500,979	33110,653	3119,76	994,194	19269,58
501,258	33132,407	3125,0934	987,102	19207,99
501,537	32925,768	3101,8059	1062,18	19550,445
501,815	33222,321	3033,5418	1020,503	19180,575
502,094	33073,063	3002,6277	1145,369	19626,13
502,372	33156,208	2855,9223	1003,566	18877,785
502,651	33588,014	2916,2025	1104,956	19594,065
502,929	34126,552	2961,9594	1154,979	19524,155
503,208	33722,329	2832,5709	1153,557	19469,15
503,486	33307,872	2741,6709	1141,621	19138,7
503,765	32999,266	2630,3454	1122,889	18578,11
504,043	32613,426	2625,444	1249,3	18727,76
504,322	32418,599	2534,832	1195,681	18638,36
504,6	32395,219	2433,2427	1089,775	17917,285
504,878	32297,451	2521,4769	1206,836	18308,645
505,157	32216,121	2390,7708	1180,491	18294,955
505,435	32560,405	2474,3844	1192,742	18021,05
505,713	32102,346	2341,0638	1208,235	17868,445
505,992	32207,265	2302,3539	1211,114	18353,945
506,27	32096,429	2276,649	1184,586	18132,79
506,548	32012,468	2151,6867	1111,728	17386,565
506,826	32351,124	2184,8094	1164,011	17918,93
507,104	32081,808	2092,9662	1087,145	17756,05
507,383	32251,873	2132,7552	1163,239	17618,42
507,661	32311,342	1965,4641	1033,98	17292,27
507,939	32519,227	1949,5413	990,981	17152,78
508,217	32388,36	1894,3911	982,456	17758,56
508,495	32355,645	1852,5213	940,692	16839,43
508,773	32497,255	1859,463	1035,457	17323,865
509,051	32162,965	1825,317	970,344	17106,59
509,329	32147,709	1858,4046	982,405	17153,035
509,607	32275,041	1688,2569	849,695	16384,535
509,885	31997,155	1664,5158	886,343	16628,195
510,163	31895,55	1592,397	791,917	16369,96
510,441	32079,524	1660,104	825,173	16692,97
510,719	31583,209	1575,2781	748,388	16223,105
510,996	31713,186	1466,8605	709,881	16150,065
511,274	31492,855	1482,6456	750,48	16442,695
511,552	31736,549	1420,8588	638,236	16254,94
511,83	31830,547	1443,0069	713,622	16571,815
512,108	31973,061	1311,5502	613,013	16002,285
512,385	31798,496	1327,2255	661,38	15850,91
512,663	32341,639	1329,8274	565,972	16146,545
512,941	32605,101	1248,7149	596,891	16194,265
513,218	32282,713	1331,9811	872,378	16216,685
513,496	31848,648	1183,3416	589,436	15709,235
513,774	31930,153	1119,312	476,718	15316,955
514,051	31539,399	1104,3891	555,658	15516,62
514,329	31873,055	1133,541	657,034	16277,125
514,606	31552,252	1042,8606	497,395	15245,17
514,884	32836,306	2270,9493	1984,604	22697,63
515,161	31785,257	1000,4787	556,354	15167,6
515,439	31219,949	924,5304	543,248	14980,645
515,716	31653,313	948,4623	546,837	14929,97
515,994	31428,265	912,1014	488,643	14622,125
516,271	31451,28	909,6021	538,966	15114,995
516,549	31443,238	888,7653	512,741	14950,2
516,826	31084,492	867,42	580,76	14875,275
517,103	31044,571	793,4346	437,052	14244,43
517,381	31130,622	736,3629	395,623	13630,435
517,658	31086,769	758,0952	496,74	13835,565
517,935	31201,041	695,5785	443,623	13775,21
518,212	30908,351	745,083	520,358	13832,01
518,49	30925,966	673,7283	499,928	14042,45
518,767	30910,922	688,7925	424,227	13392,74
519,044	31185,019	721,2384	487,901	14093,955
519,321	30897,421	617,8059	471,401	13639,2
519,598	31087,478	528,7707	419,316	13278,915
519,875	30733,813	598,2363	453,584	13017,58
520,153	30721,16	533,9637	402,195	12728,355
520,43	30842,295	565,7274	490,336	13121,935
520,707	30772,429	474,5511	357,476	12449,01
520,984	30621,163	600,6348	457,817	12853,085
521,261	30598,897	527,6385	403,757	12602,16
521,538	30388,032	508,6422	414,497	12495,74
521,815	30775,566	541,3059	484,238	12448,315
522,091	30771,3	424,3905	401,978	12178,39
522,368	30790,634	438,8742	415,119	12325,47
522,645	30826,769	468,4779	425,659	12072,045
522,922	31103,503	449,4816	438,399	12268,62
523,199	31010,037	443,6253	410,14	11877,195
523,476	30757,571	391,149	347,28	11671,775
523,752	30994,106	401,4927	406,821	11899,35
524,029	30938,84	395,9964	417,761	11778,925
524,306	31191,574	364,2201	416,301	11661,505
524,583	30813,908	392,3838	370,442	11685,58
524,859	30986,242	393,0075	436,182	11609,155
525,136	30942,977	341,6112	340,123	11240,235
525,413	30849,911	350,6958	353,463	11075,31
525,689	31020,245	418,2795	445,803	11256,885
525,966	31279,979	413,8632	516,744	11720,46
526,242	31405,114	279,6669	402,484	10846,04
526,519	31285,048	383,9706	437,225	11220,115
526,796	31090,582	400,9743	454,165	11237,19
527,072	31370,916	329,958	364,306	10555,27
527,348	31093,251	320,3217	365,446	10407,345
527,625	31184,785	269,1054	413,586	10772,42
527,901	31304,519	324,8091	382,727	10410,495
528,178	31391,853	399,4128	474,667	10693,075
528,454	31302,188	244,3374	370,408	9976,15
528,731	31594,522	288,1611	348,548	10045,725
529,007	33736,456	358,0848	460,088	10864,805
529,283	33486,99	298,9485	424,029	10905,88
529,559	31590,124	253,3122	402,369	9419,455
529,836	31285,259	261,8559	460,51	9681,035
530,112	31195,993	232,7796	431,45	9642,61
530,388	31400,927	275,5233	407,79	9535,185
530,664	31302,061	282,987	464,931	9605,26
530,94	31453,796	255,3507	443,071	9275,84
531,217	31529,13	287,6544	537,812	9428,915
531,493	31396,664	254,979	438,752	9181,49
531,769	31605,198	238,8627	483,492	8855,07
532,045	31215,133	242,0064	421,433	8826,145
532,321	31342,267	235,2501	427,973	8888,22
532,597	31644,801	280,6938	521,714	9300,295
532,873	31156,735	240,6375	495,854	8665,375
533,149	31253,67	254,2212	539,994	8161,45
533,425	31551,804	298,0449	546,135	8599,025
533,701	32456,338	278,1486	551,075	8849,605
533,977	32471,872	254,1123	536,216	8425,18
534,253	31783,407	182,196	535,556	8011,255
534,528	31429,541	266,7006	602,096	8250,835
534,804	31679,875	250,9443	607,237	8043,91
535,08	31712,209	254,988	634,577	8043,985
535,356	31373,743	284,4117	642,518	7758,56
535,632	31636,678	171,6354	720,058	7434,14
535,907	31459,612	175,1391	699,598	7695,215
536,183	31502,346	155,9628	649,139	7145,29
536,459	31753,88	251,2665	817,679	7828,87
536,734	31490,015	219,3102	766,02	7254,945
537,01	31882,749	195,9939	805,76	7447,52
537,286	32021,283	191,3976	929,9	7337,595
537,561	31698,617	266,9022	1091,441	7381,675
537,837	31396,752	201,4659	1030,981	6822,25
538,112	31197,086	156,5496	1115,122	6710,825
538,388	31325,62	232,9533	1144,062	6493,905
538,663	31327,754	215,397	1298,802	6796,98
538,939	31488,289	175,8807	1492,343	6494,555
539,214	31447,423	232,3044	1674,883	6447,135
539,49	31718,757	183,2481	1817,024	6128,21
539,765	31471,091	220,4118	1982,364	6291,285
540,041	31597,825	253,7955	2263,504	6494,36
540,316	31647,36	172,3392	2510,045	6151,44
540,591	31651,494	278,2629	2844,185	6424,015
540,867	31540,428	279,0675	3144,726	6135,09
541,142	31964,562	210,0312	3445,266	5598,67
541,417	32115,697	192,4749	3816,006	6032,245
541,692	33616,831	216,8586	4360,147	6182,32
541,968	33152,765	195,8823	4737,687	6099,9
542,243	32200,499	182,646	5163,428	5409,975
542,518	31935,234	237,0897	5681,768	6045,55
542,793	31918,168	239,5134	6203,908	5613,125
543,068	31892,702	341,6571	6963,449	5898,205
543,343	31859,836	213,4008	7500,789	5183,28
543,618	31921,971	192,7845	8125,73	4994,855
543,893	32128,705	208,7091	8829,27	5587,435
544,168	31880,639	247,6728	9540,21	5432,51
544,443	31779,173	179,1765	10164,151	4966,085
544,718	31909,708	278,2602	11017,491	5354,16
544,993	31946,842	247,0239	11826,632	5359,74
545,268	31837,576	169,8876	12361,572	4977,815
545,543	31956,91	214,7913	13393,112	4505,39
545,818	31914,444	356,355	14055,853	5455,47
546,093	32012,179	271,4787	14967,393	4804,545
546,368	31898,113	178,3224	15565,134	4785,12
546,642	31930,847	232,0461	16495,674	4365,2
546,917	32169,581	172,9107	17252,414	4344,775
547,192	32605,916	252,3744	18054,955	4892,85
547,467	31977,85	168,2181	18667,295	4221,425
547,741	31971,384	171,0018	19132,636	4174,005
548,016	31725,718	258,0255	19994,576	4766,58
548,291	31734,053	200,5092	20587,316	4400,655
548,565	31965,387	178,0929	21391,257	4020,735
548,84	32203,321	191,1366	22204,797	4048,31
549,115	32037,055	202,9203	22814,338	3968,885
549,389	32047,99	186,984	23391,878	3942,96
549,664	31869,724	262,3077	23863,218	4119,54
549,938	32062,458	179,4123	24398,559	3761,615
550,213	32094,192	328,356	25251,499	4493,19
550,487	32070,726	159,5997	25598,64	3590,77
550,761	32288,261	204,6834	26349,78	4035,845
551,036	32345,195	224,2071	26909,32	3785,92
551,31	32311,929	161,2908	27190,061	3684
551,585	32138,063	162,2745	27780,801	3516,075
551,859	32235,398	164,5182	28177,342	3571,15
552,133	32187,732	132,7419	28560,482	3223,725
552,408	32207,266	194,5656	29095,222	3432,305
552,682	32381	193,2093	29189,563	3395,88
552,956	32451,335	217,2339	29912,103	3607,955
553,23	32620,669	196,2576	30315,044	3653,035
553,504	32189,203	170,4213	30558,984	3332,11
553,779	32360,537	281,745	30692,924	3815,685
554,053	32614,272	155,4687	30940,465	3245,76
554,327	32502,006	143,6724	31042,205	3170,84
554,601	32511,14	181,1961	31441,346	3259,915
554,875	32291,674	87,8598	31676,286	2721,49
555,149	32212,408	137,4435	31621,626	3205,57
555,423	32402,143	192,9672	32053,767	3123,145
555,697	32491,277	160,2909	31945,707	3005,72
555,971	32387,211	96,6546	32256,048	2988,8
556,245	32397,345	169,4592	32663,188	3040,875
556,519	32367,48	83,1429	32749,529	2595,45
556,793	32495,614	143,1666	32683,069	2802,025
557,067	32247,748	208,2303	32791,009	3054,105
557,341	32089,282	140,994	32985,15	2927,18
557,614	32261,217	140,1777	32863,69	2437,755
557,888	32089,751	133,4214	33390,431	2687,335
558,162	32110,285	168,2451	33662,971	2812,41
558,436	31849,019	130,1688	33440,311	2509,485
558,709	32433,954	159,0525	33575,052	2648,56
558,983	32220,088	216,3762	33481,792	2885,64
559,257	31912,822	81,1008	33816,933	2597,715
559,53	31813,756	117,1845	33695,873	2691,79
559,804	32059,291	33,9282	34052,213	2354,87
560,078	32040,225	131,7519	34049,754	2496,445
560,351	32032,759	177,5556	34240,894	2269,02
560,625	31624,293	126,8793	34349,835	2531,1
560,898	31809,627	159,543	34380,975	2439,175
561,172	31697,162	154,7667	34331,915	2297,75
561,445	31870,296	92,5704	34231,056	2308,825
561,719	31965,03	140,7141	34866,196	2316,405
561,992	31807,164	103,5378	34722,537	2033,98
562,266	31840,499	193,9824	34996,077	2490,055
562,539	31684,833	150,8661	35034,617	2368,635
562,812	32080,767	169,8498	35403,558	2572,71
563,086	31678,101	64,6335	34996,498	1980,285
563,359	31627,636	144,2772	34950,439	2394,365
563,632	31734,37	136,8009	35236,379	2147,94
563,905	31854,504	141,3846	35326,919	2215,015
564,179	31513,638	106,0083	35373,46	1865,59
564,452	31669,773	154,872	35358,8	2033,67
564,725	31603,507	149,9157	35748,141	2178,745
564,998	31593,241	217,4994	36108,481	2448,32
565,271	32024,575	123,984	36257,621	2247,9
565,544	31619,509	197,1477	36374,762	2264,475
565,817	31824,644	157,4514	36230,902	2439,05
566,091	31683,778	136,4751	36241,843	1815,125
566,364	31853,912	122,5188	36557,783	1986,205
566,637	31854,046	146,9025	36770,523	2150,78
566,91	31398,981	113,8662	36924,664	1851,855
567,182	31668,115	122,7699	36614,604	1967,435
567,455	31660,649	123,5736	36958,545	2051,01
567,728	31578,183	185,9373	37099,085	1993,085
568,001	31268,518	108,621	37117,425	1588,665
568,274	31682,452	126,7047	37311,966	1529,24
568,547	31624,186	234,2493	37241,506	2203,815
568,82	31464,92	146,493	37235,447	1828,89
569,092	31727,055	213,7167	37558,587	2064,97
569,365	31961,989	228,2004	37820,927	2421,045
569,638	31775,723	154,6641	37896,068	1750,12
569,911	31781,857	124,8678	38153,808	1705,2
570,183	32001,592	91,6515	37939,749	1667,275
570,456	31748,326	175,0752	37855,689	1961,35
570,729	31480,86	108,7389	38150,229	1447,925
571,001	31080,794	162,1026	37892,17	1803,505
571,274	31485,328	169,2063	38088,51	1911,58
571,546	31247,463	152,0109	37988,051	1848,655
571,819	31478,997	240,2946	38399,191	2405,235
572,091	31215,731	143,7183	38369,131	1643,31
572,364	31064,665	272,322	38435,272	2282,385
572,636	31155,4	154,6857	38526,012	1749,965
572,909	30932,934	125,4294	38332,153	1528,54
573,181	31588,468	867,2931	39040,293	4453,615
573,454	31097,402	142,1568	38324,833	1399,19
573,726	30787,337	109,4805	38328,174	1783,77
573,998	30762,671	232,5042	38263,914	1989,345
574,27	30962,605	230,4279	38123,855	2050,92
574,543	30858,939	162,6525	38217,795	1438
574,815	30832,274	163,8162	38350,735	1786,075
575,087	30787,008	89,9199	38368,676	1550,15
575,359	30360,342	128,3436	38544,416	1693,225
575,632	30517,076	169,2873	38282,557	1842,805
575,904	30437,21	197,991	38354,097	1974,38
576,176	30208,945	155,0547	37991,037	1433,955
576,448	30007,279	248,3784	38099,578	2092,535
576,72	30337,013	179,5221	37942,518	1683,61
576,992	30341,347	159,9858	38198,659	1707,685
577,264	30479,682	137,7495	38147,599	1502,265
577,536	30588,616	140,8941	38203,139	1596,34
577,808	30297,15	163,6578	37972,88	1676,915
578,08	30251,084	173,8215	38153,02	1773,49
578,352	30326,419	267,8652	37827,761	1873,07
578,624	30025,353	222,2289	37739,101	1779,645
578,896	29854,687	196,3926	37805,841	1834,72
579,168	30104,621	228,3363	37915,982	1688,3
579,439	29882,956	218,52	37415,922	1412,875
579,711	29981,49	186,0237	37448,463	1917,45
579,983	29884,624	208,0674	37509,803	1876,525
580,255	30007,758	263,4111	37009,743	1925,105
580,526	29917,893	291,0357	37115,684	2107,18
580,798	29859,227	306,4194	37008,624	2121,255
581,07	29800,161	187,1631	36963,165	1744,335
581,341	29796,895	279,0468	37111,105	1969,91
581,613	29838,829	211,2705	36853,245	1976,985
581,885	29807,564	244,8342	36678,986	1884,065
582,156	29773,298	294,5979	36918,326	1878,14
582,428	29797,432	306,7416	36673,667	2109,715
582,699	29821,566	327,7053	36893,207	2001,79
582,971	29805,101	333,189	36334,947	2199,87
583,242	29513,635	249,3927	36428,688	1929,445
583,514	29569,369	280,0764	36337,028	2058,02
583,785	29580,903	246,501	35925,569	1875,1
584,057	29298,238	303,4647	36142,509	2030,675
584,328	29223,172	329,2884	35983,45	2027,75
584,599	29158,106	353,8521	35639,99	2115,33
584,871	29534,44	344,2158	35455,93	1984,405
585,142	29058,375	312,7995	35311,071	1937,98
585,413	29137,509	439,7832	35164,611	2389,555
585,684	29160,443	419,8869	34929,352	2228,635
585,956	28776,977	323,3106	34505,092	1943,71
586,227	28993,911	403,3143	34490,432	2137,285
586,498	28854,846	453,078	33965,573	2209,365
586,769	28654,38	393,2226	34002,113	2054,94
587,04	28561,114	469,6263	34207,254	2250,015
587,311	28849,048	537,21	33898,994	2334,09
587,582	28585,383	487,6137	33585,134	2056,67
587,853	28363,717	481,7574	33518,475	2187,245
588,124	28341,251	508,8411	33069,215	2159,32
588,395	28343,185	535,9248	33330,956	2197,4
588,666	28186,72	537,8085	32750,896	2326,975
588,937	28020,254	721,4922	32741,836	2746,55
589,208	27877,588	559,7559	32814,777	2024,13
589,479	27776,522	583,2396	32468,917	2264,205
589,75	27779,857	591,7842	31989,858	2014,78
590,021	27886,791	692,3079	32181,998	2530,355
590,291	27481,325	692,2116	31581,138	2549,435
590,562	27617,659	669,7953	31310,079	2238,51
590,833	27135,993	739,359	31038,019	2229,585
591,104	27023,128	840,2427	30907,16	2551,665
591,374	26775,862	797,6664	30756,7	2330,24
591,645	26958,996	864,1701	30548,84	2250,815
591,916	26717,33	849,4938	30297,981	2236,89
592,186	26517,265	906,6375	30049,121	2415,47
592,457	26550,199	943,9812	29904,462	2508,045
592,728	26447,333	1098,1458	30167,802	2873,12
592,998	26382,867	1043,8695	29868,142	2326,2
593,269	26421,202	1173,3732	29484,083	2549,775
593,539	26113,736	1052,3169	29164,223	2393,35
593,81	25851,87	1221,4206	29184,564	2557,43
594,08	25910,804	1233,2043	28599,304	2383,005
594,35	25775,739	1392,048	28569,044	3009,08
594,621	25638,273	1420,0317	28554,585	2793,655
594,891	25405,207	1467,6354	28141,325	2697,735
595,162	25241,541	1563,2991	27816,266	2585,81
595,432	25106,676	1695,1428	27875,806	2929,885
595,702	24817,01	1596,7665	27479,146	2749,465
595,972	24610,344	1714,7511	27338,087	2699,04
596,243	24729,678	1972,7748	27117,627	3078,615
596,513	24570,412	2048,0985	26930,568	3189,69
596,783	24710,747	2024,4222	26798,508	2631,77
597,053	24687,081	2141,6859	26689,448	2898,345
597,323	24355,215	2190,7296	26543,789	3136,42
597,593	24633,349	2413,1133	26497,329	3353,5
597,863	23911,084	2444,517	25959,87	2725,075
598,134	24024,418	2608,7607	25805,61	3170,65
598,404	24165,152	2809,0044	26014,55	3496,23
598,674	23867,286	2800,4481	25736,491	3080,805
598,944	23615,821	2929,9527	25490,231	2792,88
599,213	23452,955	3140,6364	25147,772	3079,455
599,483	23772,489	3316,9401	25296,712	3512,535
599,753	23632,823	3409,7238	25029,252	3446,11
600,023	23324,758	3483,2475	24789,793	3446,685
600,293	23440,092	3680,4312	24881,533	3327,765
600,563	23162,626	3846,1149	24910,474	3240,84
600,833	23293,16	4055,1786	24518,614	3305,915
601,102	23060,694	4191,1623	24500,354	3255,495
601,372	23131,029	4304,466	24414,095	3844,57
601,642	22871,363	4503,4497	24450,835	3537,645
601,912	22807,297	4853,4543	24071,376	3549,72
602,181	22831,631	5004,918	24252,316	3545,8
602,451	22679,366	5186,9817	23890,456	3599,875
602,72	22707,3	5391,3654	23854,797	3513,95
602,99	22690,034	5675,4891	23967,537	4006,53
603,26	22464,768	5859,8928	23654,278	3489,105
603,529	22695,103	6117,1965	23797,618	3994,68
603,799	22805,037	6353,6202	23601,358	4057,255
604,068	22347,171	6557,4639	23284,099	3882,335
604,338	22517,905	6956,2476	23552,439	4682,41
604,607	22485,64	7018,2513	23424,38	3936,985
604,876	22615,374	7440,4359	23560,12	3931,065
605,146	22779,508	7696,4796	23645,26	4598,64
605,415	22060,642	7660,3833	23164,401	3907,715
605,684	22337,777	8097,867	23297,741	4365,795
605,954	22181,111	8433,1107	22984,082	4104,37
606,223	22032,245	8388,9144	23046,622	4160,945
606,492	22173,379	8743,4181	23031,162	4239,02
606,761	22218,113	9091,4418	23074,903	4322,1
607,031	22004,048	9218,9655	22769,043	4548,175
607,3	22132,782	9590,3892	22950,384	4673,75
607,569	22002,716	9756,4329	22983,124	4174,33
607,838	22093,65	10258,5375	22748,864	4528,405
608,107	21755,785	10381,3812	22852,605	4219,98
608,376	21877,319	10769,5449	22827,745	4764,555
608,645	21877,853	10908,7686	22723,286	4318,135
608,914	21972,787	11121,7923	22854,426	4748,21
609,183	22091,522	11575,296	22693,966	4525,285
609,452	21871,656	11709,2997	22675,107	4902,365
609,721	22201,79	12157,0434	22997,047	4627,94
609,99	22147,724	12535,4871	22906,388	4786,015
610,259	22030,659	12539,1708	22489,928	4771,095
610,528	21961,793	12715,8345	22587,068	4952,67
610,797	21767,527	13012,7382	22647,009	4694,245
611,065	22245,861	13270,4028	22687,949	5322,32
611,334	21978,195	13388,7465	22804,49	4718,4
611,603	21994,93	13751,8902	22826,23	5317,975
611,872	22037,064	14165,6139	22769,57	5492,55
612,14	22124,798	14200,4376	22804,311	5190,63
612,409	22003,332	14705,0613	22804,451	5387,205
612,678	22099,267	14866,245	22545,992	5203,28
612,946	22165,801	15175,2087	22827,332	5459,355
613,215	21775,135	15287,2524	22458,673	5071,435
613,483	21797,669	15566,5161	22929,013	5245,51
613,752	21952,004	15748,5798	23033,153	5650,085
614,02	21764,738	16415,9244	22950,494	5916,665
614,289	21991,272	16371,7281	22657,834	5598,24
614,557	21985,006	16251,2118	22958,975	5715,315
614,826	22173,141	16445,8755	22835,715	5797,395
615,094	22075,675	16759,6992	22787,055	5633,47
615,363	22079,009	16965,1629	22717,996	5813,545
615,631	22091,143	17026,8066	22836,936	5899,62
615,899	22120,478	17634,7503	23099,277	6525,2
616,168	22132,612	17392,914	22699,817	5512,775
616,436	22010,546	17980,5177	22687,557	5798,35
616,704	22210,48	17868,1014	22840,298	6018,43
616,972	21855,214	17860,806	22735,838	5985,005
617,24	22183,349	18246,8097	22902,179	6151,08
617,509	22139,283	18377,5734	22722,919	5977,655
617,777	22108,817	18469,6371	23123,459	6244,735
618,045	22383,951	18936,6408	23334,2	6020,31
618,313	22387,486	19125,0045	23023,14	6021,885
618,581	22222,62	18912,5082	22827,481	6119,965
618,849	22153,154	18969,2919	22985,421	6544,54
619,117	22233,688	19431,7956	22882,361	6605,615
619,385	22339,223	19243,5993	22654,502	6349,195
619,653	21946,757	19543,743	22732,642	6508,27
619,921	22139,091	19494,6876	22764,383	6535,345
620,189	21915,625	19306,3113	22813,523	7018,42
620,457	21850,76	19720,575	22737,863	6566,5
620,724	21910,694	19746,5787	22725,404	6902,575
620,992	21671,228	19836,1224	22577,544	6500,65
621,26	21531,362	19617,8661	22524,685	6596,23
621,528	21635,496	19700,2098	22243,425	6336,805
621,796	21446,031	19689,8535	22422,965	6591,88
622,063	21563,365	19828,7172	22101,906	6756,96
622,331	20983,299	19677,2409	22196,446	6853,035
622,599	21284,433	19657,8846	21995,387	6565,11
622,866	20963,168	19486,4283	21808,127	6624,685
623,134	21051,502	19603,8729	21873,667	6514,765
623,401	20821,236	19857,9366	21740,608	6792,84
623,669	20697,77	19670,1003	21504,548	6474,915
623,937	20608,905	19680,624	21599,889	6666,995
624,204	20567,839	19854,5877	21582,229	6737,57
624,471	20499,573	19734,0714	21584,969	6717,145
624,739	20453,107	19916,8551	21257,11	6846,72
625,006	20339,842	19823,5188	21107,25	7103,8
625,274	20403,176	19665,0225	21185,191	6222,875
625,541	20361,51	19567,1862	21213,931	6852,95
625,808	20155,844	19605,7899	21075,671	6570,53
626,076	20238,579	19786,0545	21026,412	7103,605
626,343	19912,313	19627,3782	20963,952	6489,18
626,61	20117,647	19786,7619	20842,693	7517,76
626,877	19923,781	19707,6456	20835,433	6770,335
627,145	20030,115	19692,9693	20896,373	6772,41
627,412	19929,65	19688,913	20544,114	6961,485
627,679	20009,384	19671,5367	20792,454	7209,065
627,946	19848,718	19724,5404	20573,595	7169,14
628,213	19905,852	19741,3641	20578,335	7362,215
628,48	19670,187	19780,3278	20629,075	7099,795
628,747	19690,121	19636,0515	20685,416	7428,87
629,014	19751,455	19708,4961	20754,156	7300,445
629,281	19933,389	19880,8398	20709,497	7399,02
629,548	19716,924	19810,9035	20502,437	6819,1
629,815	19774,658	19541,7072	20491,977	7199,675
630,082	19567,992	19916,0109	20695,118	7156,75
630,349	19468,926	19769,2146	20378,058	7575,83
630,616	19606,261	19970,3583	20673,799	7076,905
630,883	19809,795	19836,342	20757,739	7460,98
631,149	19659,929	19788,3657	20696,679	7541,06
631,416	19708,063	19844,7894	20367,82	7657,135
631,683	19708,197	20089,8531	20515,56	7523,21
631,95	19824,532	19933,6977	20487,301	7594,785
632,216	19500,066	19920,1014	20232,641	8070,865
632,483	19536,4	19934,0451	20164,581	7778,44
632,75	19341,134	19839,6288	20059,122	7478,515
633,016	19346,269	19586,6325	20077,862	8023,595
633,283	19238,203	19754,4762	20173,003	8095,67
633,549	19117,137	19617,9399	19765,943	7329,245
633,816	19136,671	19558,9836	19837,883	8222,82
634,082	19018,006	19462,9473	20051,824	7847,4
634,349	19062,34	19507,851	19706,764	7927,975
634,615	18949,474	19376,8947	19692,105	8068,55
634,882	18835,008	19370,6793	19607,445	7839,63
635,148	18717,943	19267,983	19401,785	7699,205
635,414	18774,877	19220,0067	19281,326	7688,78
635,681	18545,011	19025,6904	19112,666	7610,36
635,947	18417,545	18961,7841	19000,307	7673,685
636,213	18290,079	18897,8778	18887,947	7737,01
636,48	18279,414	18965,8215	19232,287	8157,085
636,746	18384,948	19047,9852	19028,828	7844,665
637,012	18311,482	19028,0889	18979,768	7986,24
637,278	18043,616	18913,3326	18871,709	7935,815
637,544	18147,151	18991,1763	18843,649	8088,395
637,81	18155,085	18785,88	18772,989	8418,47
638,077	18067,819	18985,5846	18462,53	8092,045
638,343	18016,153	18949,6683	18824,47	8336,12
638,609	17882,288	18808,812	18515,411	8248,2
638,875	17997,622	18901,4157	18716,151	8353,775
639,141	17823,356	18596,7594	18517,891	7751,85
639,407	17715,29	18778,6431	18368,032	8158,93
639,672	17802,225	18857,5668	18559,372	8521,005
639,938	17778,959	18806,1705	18455,913	8358,08
640,204	17598,093	18480,0942	18313,653	8051,66
640,47	17629,027	18846,2979	18509,193	8328,235
640,736	17887,762	18741,4416	18241,134	8195,31
641,002	17649,296	18539,9262	18261,874	8403,885
641,267	17650,03	18748,9899	18254,615	8520,465
641,533	17453,964	18781,6536	18285,955	8740,54
641,799	17817,098	18569,8773	18307,296	8782,615
642,065	17851,833	18861,201	18312,836	8596,195
642,33	17659,967	18856,0647	18177,576	8397,27
642,596	17699,301	18592,9884	18160,317	8901,345
642,861	17921,235	18754,7121	18270,057	9033,925
643,127	17646,97	18817,2558	18314,998	8737
643,393	17959,904	18741,7395	18353,338	8399,575
643,658	17811,438	18968,2632	18388,678	8947,65
643,924	17808,972	18762,2478	18307,219	8597,23
644,189	17815,907	18756,5715	18442,959	8585,305
644,454	17940,641	18839,4552	18401,9	8220,88
644,72	18057,775	19144,9989	18650,04	8687,46
644,985	18055,309	19116,1026	18604,38	8495,035
645,251	18101,644	18939,2463	18664,921	8514,61
645,516	18518,578	19434,33	18830,861	8909,685
645,781	18414,112	19687,6737	18825,802	9088,265
646,046	18606,646	19431,7974	19207,542	9043,34
646,312	19141,58	19816,0011	19273,082	9379,415
646,577	19466,115	20025,4248	19551,823	9368,995
646,842	19536,249	20358,8694	19952,963	10184,57
647,107	19753,383	20426,8131	20071,504	9808,145
647,372	19967,117	20600,7768	20347,444	10270,725
647,637	20147,652	20775,2805	20286,184	10144,8
647,903	19972,586	20751,4242	20226,725	9910,375
648,168	19980,52	20606,4279	20275,865	9934,95
648,433	19994,454	20434,6116	19946,206	10340,53
648,698	19856,589	20525,7753	20350,546	10403,105
648,963	19543,523	20773,539	20149,286	10813,68
649,227	19828,457	20690,1027	20123,427	11197,76
649,492	19338,591	20451,1464	19752,367	11041,835
649,757	19465,326	20307,5901	19812,108	11153,91
650,022	19233,46	20064,3147	19634,448	10734,985
650,287	19241,194	20100,3984	19458,188	11084,065
650,552	19218,128	20025,6021	19228,729	11044,64
650,817	18956,063	19880,0658	19312,669	11027,715
651,081	18767,397	19708,6095	19020,01	10959,295
651,346	18369,731	19567,7532	18874,75	9960,37
651,611	18319,465	19290,6369	18723,49	11159,945
651,875	18298,599	19444,6206	18360,431	10444,025
652,14	18115,134	19231,2243	18264,571	11039,6
652,405	18307,068	19293,228	18485,312	11725,175
652,669	18042,002	19091,3517	18432,452	11167,25
652,934	18037,536	19145,9763	18301,592	11061,33
653,198	18106,471	19054,44	18350,933	11080,905
653,463	18099,005	19244,4237	18177,873	10885,98
653,727	18172,539	18997,9074	18328,414	10591,56
653,992	17937,273	19202,4711	18230,954	10329,135
654,256	18237,208	19208,3148	18515,494	10380,21
654,52	18172,942	19319,8185	18381,035	10524,785
654,785	18343,276	19103,5422	18276,775	10711,365
655,049	18111,61	19247,0859	18248,316	10362,44
655,313	18227,745	19094,1696	18457,856	10472,515
655,578	18170,479	19090,2933	18071,396	10841,595
655,842	18234,613	19208,4579	18360,137	11083,17
656,106	18160,747	19159,2216	18265,477	10911,745
656,37	18249,881	19105,3053	18276,018	11390,825
656,634	18149,016	19111,689	18216,158	11340,4
656,899	18258,75	19238,3127	18327,098	11665,475
657,163	18194,684	19015,7364	18354,239	11556,55
657,427	18105,418	19000,1601	18075,179	11677,63
657,691	18246,553	19147,4838	18358,52	11800,705
657,955	18324,087	19144,1475	18380,46	11976,78
658,219	18268,021	19192,8312	18551,8	12327,36
658,483	18145,955	19042,6149	18536,941	12054,935
658,747	18223,89	19244,8395	18392,881	12292,01
659,011	18367,824	19173,8232	18427,222	12122,585
659,274	18512,758	19532,6469	18515,562	12690,165
659,538	18540,492	19216,1106	18744,702	12864,24
659,802	18691,627	19226,8143	18560,843	12609,815
660,066	18456,361	19270,638	18780,583	12795,395
660,33	18448,295	19220,8617	18536,924	12412,97
660,593	18554,429	19144,2654	18505,064	13042,545
660,857	18439,364	19176,5691	18606,204	12871,125
661,121	18784,298	19152,7128	18660,745	13300,2
661,384	18617,632	19210,7565	18526,685	13444,275
661,648	18563,166	19271,1411	18781,626	13249,35
661,912	18711,7	19122,9048	18735,966	12945,43
662,175	18716,635	19463,1885	18653,106	13741,005
662,439	19074,969	19392,8922	18913,447	14321,58
662,702	18715,903	19529,9559	18734,387	13445,66
662,966	18914,037	19487,0196	19054,328	13616,235
663,229	19009,772	19461,1833	18808,868	14019,31
663,493	18826,506	19505,727	18978,208	13459,89
663,756	18996,24	19324,7307	19171,549	13786,465
664,019	18972,374	19420,3944	19034,089	14128,54
664,283	19332,509	19435,7781	19270,03	14342,615
664,546	19069,443	19507,1418	19219,77	13864,195
664,809	19029,577	19388,2464	19316,51	14216,77
665,073	19004,311	19612,2501	19477,851	14286,345
665,336	19455,846	19567,3338	19274,791	14665,925
665,599	19532,38	19519,1775	19355,132	14835,5
665,862	19485,114	19600,2612	19425,072	14871,075
666,125	19476,648	19857,7449	19577,612	15016,15
666,388	19837,782	19699,6086	19485,753	15417,73
666,652	19582,917	19701,8523	19748,893	15075,305
666,915	19910,451	20002,896	19965,634	15705,38
667,178	19689,385	19690,4997	19770,774	15410,46
667,441	19877,319	19888,5834	19891,914	15607,535
667,704	19604,254	19723,608	19679,055	15451,11
667,967	19576,788	19601,2917	19662,795	15890,19
668,23	19595,322	19544,8554	19592,736	15641,265
668,492	19348,256	19400,3991	19394,276	15520,84
668,755	19417,591	19398,1428	19514,417	15767,415
669,018	19306,325	19459,6065	19316,357	16153,495
669,281	19154,659	19201,9302	19220,497	15222,57
669,544	19260,793	19258,7139	19326,438	16170,145
669,806	19256,128	19112,4576	19140,978	15672,725
670,069	18966,462	19101,3813	18844,919	15479,8
670,332	18973,396	19185,345	19080,259	16274,375
670,595	19218,73	19066,9896	19024,199	15835,45
670,857	19388,265	19026,5733	19112,14	16433,53
671,12	19391,799	19015,497	19227,48	16126,105
671,382	19480,733	19213,4007	19337,221	16560,68
671,645	19520,067	19156,9644	19187,561	15992,26
671,907	19319,401	19035,3681	19387,301	16468,335
672,17	19188,936	18875,4318	19419,642	15976,91
672,432	19419,47	19107,3555	19178,982	16299,49
672,695	19906,404	19277,3592	19680,923	16883,065
672,957	19883,138	19484,2629	19773,663	16953,14
673,22	19624,073	19385,3466	19592,603	17057,215
673,482	19666,007	19278,6912	19589,144	17373,295
673,744	19508,941	19316,9349	19645,884	17261,87
674,007	19770,875	19278,8586	19578,025	17229,445
674,269	19589,41	18940,1823	19554,565	17464,025
674,531	19507,144	18937,206	19564,305	17309,1
674,793	19629,878	19096,2297	19501,646	17109,675
675,055	19506,612	18995,6934	19541,986	17645,75
675,318	19340,747	18780,4971	19175,527	16956,33
675,58	19137,081	18710,7408	19222,267	17239,405
675,842	19148,415	18655,3845	19061,007	17172,98
676,104	19069,349	18584,0082	19089,748	16946,56
676,366	18865,483	18418,6728	18823,688	17218,635
676,628	18732,818	18488,7765	18939,829	16882,21
676,89	18781,152	18289,7802	18651,169	16916,79
677,152	18700,486	18271,3239	18774,309	16805,865
677,414	18636,02	18213,2676	18538,85	16906,94
677,676	18494,755	17972,8713	18455,39	16677,015
677,938	18528,289	18179,955	18625,331	17372,595
678,199	18233,223	17759,5587	18383,671	17200,17
678,461	18262,157	17912,6424	18432,811	17490,245
678,723	18281,092	17593,0461	18371,752	17632,325
678,985	18601,626	17792,9298	18354,292	17501,4
679,246	18202,36	17620,3935	18478,633	17405,475
679,508	18351,494	17589,6981	18303,573	18102,55
679,77	18323,029	17742,4218	18290,113	17750,63
680,031	18435,363	17795,9655	18379,054	18324,705
680,293	18424,697	17692,9092	18300,994	16631,78
680,555	18685,231	17915,6529	18595,935	17743,36
680,816	18469,965	17937,1566	18498,675	18600,435
681,078	18560,9	18070,2603	18919,415	19296,51
681,339	18827,034	18070,164	18890,156	19057,59
681,601	19338,168	18408,1077	19114,696	19344,665
681,862	19524,302	18872,7714	19809,237	19368,24
682,124	20441,037	19360,4751	20541,377	20128,815
682,385	21838,771	20641,6197	21607,317	20994,395
682,646	23727,105	22252,5234	23773,658	22606,97
682,908	25390,839	23569,8471	25281,398	23945,545
683,169	24701,974	23254,2108	24772,339	23904,625
683,43	23588,108	22232,9745	23471,679	22365,7
683,691	22309,242	21025,4382	22411,819	21734,775
683,953	21553,976	20193,0219	21730,56	20977,855
684,214	21075,911	19626,8256	20945,7	20448,43
684,475	20749,845	19757,5893	20996,041	19798,505
684,736	20811,579	19692,873	20757,581	20488,58
684,997	20587,113	19464,5367	20751,321	20197,16
685,258	20808,648	19392,4413	20633,462	20057,735
685,519	20820,582	19672,965	20634,802	20162,31
685,78	20829,516	19592,7687	21007,943	20358,89
686,041	20758,25	19498,5324	20930,683	20182,465
686,302	21120,184	19822,4361	21093,223	20916,54
686,563	21524,319	20119,8798	21469,564	21118,115
686,824	21625,653	20130,7635	21466,104	21227,695
687,085	21627,787	20276,6472	21735,645	21197,77
687,346	21978,721	20492,0109	22056,385	21846,345
687,606	22333,256	21124,2546	22509,925	22245,425
687,867	22883,99	21221,5383	22775,866	21996,5
688,128	23367,124	21731,7429	23717,006	23245,575
688,389	23784,258	21979,1466	23732,947	23456,155
688,649	23339,793	21506,0103	23197,887	22534,73
688,91	22940,127	21158,154	22675,027	22117,805
689,171	22511,661	20783,6577	22184,568	22088,88
689,431	22150,795	20680,9614	21807,108	22450,96
689,692	21602,13	19919,4651	21525,449	21817,535
689,952	21096,464	19584,3888	20951,389	21078,61
690,213	20516,598	19319,3325	20672,129	20851,19
690,473	20084,132	18792,1962	20049,07	20802,765
690,734	19614,666	18343,5399	19595,81	19757,34
690,994	19133,601	17929,8036	19453,351	20090,415
691,255	18885,535	17423,0082	18936,091	19288,495
691,515	18554,269	17312,3919	18644,831	19239,07
691,775	18246,803	16998,3756	18135,572	19078,645
692,036	17821,338	16736,5593	17866,912	18563,725
692,296	17520,272	16467,723	17458,653	18254,3
692,556	17340,206	16124,7267	17335,793	18318,875
692,816	17151,34	15978,4704	17340,133	18041,455
693,077	16769,875	15833,1141	17052,674	18230,03
693,337	16719,609	15712,9578	16690,614	17762,105
693,597	16488,743	15627,7215	16393,955	17487,68
693,857	16348,677	15251,6052	16362,095	17691,76
694,117	16105,012	15054,7698	16149,435	17071,835
694,377	16007,146	14985,9135	15969,376	17190,91
694,637	15590,88	14926,7772	16083,116	17118,49
694,897	15891,014	14904,7209	16060,057	16893,565
695,157	15516,349	14530,4046	15870,197	16910,64
695,417	15397,483	14521,4883	15606,337	16587,715
695,677	15428,417	14529,672	15434,878	17233,295
695,937	15535,151	14251,4757	15419,618	16954,37
696,197	15237,485	14300,1594	15460,359	16673,945
696,456	15319,42	14361,9831	15312,899	17128,025
696,716	15421,554	14457,4668	15507,04	16764,1
696,976	15203,288	14386,8114	15215,78	16204,175
697,236	15085,622	14370,3351	15221,52	16477,755
697,495	15436,957	14433,0588	15409,261	17084,83
697,755	15452,091	14458,5225	15576,401	17283,405
698,015	15424,425	14329,9062	15468,342	16966,98
698,274	15370,759	14309,2899	15525,282	17031,56
698,534	15125,094	14140,1736	15268,022	16787,635
698,793	15106,828	14041,9773	15231,763	17045,21
699,053	15390,362	14217,741	15312,303	17470,29
699,312	14946,896	13833,1647	14715,444	16772,865
699,572	14796,831	13640,6484	14660,784	16726,94
699,831	14581,165	13787,253	14699,524	16979,515
700,091	14567,499	13515,7167	14647,465	16386,595
700,35	14493,833	13571,7804	14442,805	16669,67
700,609	14134,967	13492,4841	14246,946	16567,245
700,869	14246,702	13341,1878	14261,286	16149,825
701,128	14139,836	13085,8515	14267,826	16174,9
701,387	14358,37	13121,5752	14180,767	16412,975
701,646	14152,304	13089,6189	14096,707	16243,555
701,906	14078,439	13313,9826	13999,048	16258,63
702,165	14003,573	13050,5463	14262,788	16438,705
702,424	13870,307	12869,19	13798,328	16118,28
702,683	13789,041	12810,4146	13913,669	15720,36
702,942	13860,376	12934,8783	13813,009	16358,435
703,201	13900,91	12800,322	14083,95	15897,01
703,46	13830,044	12775,9257	13766,09	16082,09
703,719	13803,378	12782,3094	13757,63	15634,665
703,978	13751,713	12618,4131	13666,571	16102,74
704,237	13812,647	12871,7568	13846,311	16358,82
704,496	13820,581	12849,7005	13745,852	15846,395
704,755	13773,115	12930,2442	13911,592	16034,47
705,014	13861,05	12982,7079	13899,732	16219,545
705,272	13958,184	13153,0716	14016,273	16396,625
705,531	13987,918	13051,2753	14120,613	16677,7
705,79	14368,652	13167,2799	14161,154	16779,775
706,049	14387,186	13357,6236	14441,694	17497,355
706,307	14473,321	13142,6073	14536,834	16613,93
706,566	14436,455	13465,611	14389,775	16129,005
706,825	14498,589	13460,2947	14567,115	16840,58
707,083	14866,523	13785,6384	14742,056	16671,66
707,342	14896,858	13903,2621	15111,396	17098,235
707,6	15017,992	13937,7258	15042,136	16980,81
707,859	15580,726	14272,6095	15269,877	16991,39
708,117	15608,06	14475,7332	15904,817	17732,965
708,376	15716,795	14848,5969	15902,758	17814,54
708,634	16462,329	15090,7815	16356,098	19181,12
708,893	16419,463	15144,5052	16434,438	18081,695
709,151	16405,197	15446,0889	16735,379	18263,27
709,409	16915,732	15677,6526	17033,319	18621,345
709,668	17478,866	15992,1963	17431,86	19224,425
709,926	17742	16294,86	17653,6	19442
710,184	18135,8	16542,9	17917,6	19833,5
710,442	18507,2	16826,22	18451,2	19964
710,701	18716,6	16964,82	18894,8	20236,5
710,959	19308,2	17523	19178,2	20594,5
711,217	19715,4	18014,22	19666,8	21483
711,475	20121,4	18379,08	19931,2	21404,5
711,733	20565,2	18754,38	20404,8	21911,5
711,991	20680	18703,08	20506,8	21934,5
712,249	20273,6	18420,12	20394	21779
712,507	19821,2	18107,46	19788,4	21435,5
712,765	19465,4	17615,34	19359	20959,5
713,023	19024,6	17462,52	18737,4	20154,5
713,281	18604,8	16976,7	18744,4	20232
713,539	18443,6	16674,84	18186,8	20249
713,797	17837,8	16445,34	17822	19335,5
714,054	17651,8	16006,86	17365,6	19079
714,312	17203,4	15748,2	17015,6	19108,5
714,57	16832	15354,72	16598,2	18308
714,828	16612,2	15041,88	16429,2	18816,5
715,085	16278,4	14792,22	16055	17380,5
715,343	15928,4	14593,68	15964,8	18034,5
715,601	15603	14499,36	15624,8	17052
715,858	15249,2	14029,2	15422,6	17021
716,116	15167,2	13990,14	15248,6	16850
716,373	14871,2	13819,68	14835	16818,5
716,631	14980,6	13502,7	14815,6	16170,5
716,888	14550	13204,44	14314,2	16271
717,146	14257,8	13013,1	14266,2	15287,5
717,403	14266,4	13054,14	14139,2	16169
717,66	14143,2	12723,66	13943,4	15884
717,918	13825,6	12819,6	13975,4	15686,5
718,175	13576,6	12549,96	13732,6	14722,5
718,432	13726,8	12453,66	13639,6	15251
718,69	13414,4	12237,12	13289,6	14711
718,947	13146,6	12121,92	13327	14818,5
719,204	13105,2	12045,42	12844,8	14608
719,461	12928,2	11829,06	13015,2	14434
719,718	12896,8	12020,76	12926,6	14316,5
719,976	13144,4	11883,96	12893,4	14691,5
720,233	12736,4	11770,74	12866,8	14349
720,49	12602,2	11598,66	12555,4	14565,5
720,747	12656,8	11408,94	12427,2	14333,5
721,004	12317	11327,04	12144,8	13807,5
721,261	12364,6	11319,12	12388,2	14094
721,518	12063	11132,46	12164,6	13875,5
721,774	12148,2	11260,62	12133,2	14190
722,031	12118,4	11038,68	12078,4	13472,5
722,288	12193,6	11134,26	12263,2	13978
722,545	11902,6	11014,74	12015,8	13591
722,802	12020,8	10867,14	12089	13590,5
723,058	11869,2	10991,16	12128,2	13502,5
723,315	12111	10791,54	12010,6	13200,5
723,572	11990	10857,78	11966,6	13255
723,829	12028,4	11041,38	11972	13805
724,085	12145,8	10883,88	11932,8	13111
724,342	11975,8	11066,76	12031,6	13247
724,598	12073	11155,68	12043	13579
724,855	12204,2	10954,08	12061	13598,5
725,111	12155,6	11138,58	12185,4	13511
725,368	12228	11172,96	12234,2	13886,5
725,624	12453	11217,06	12180	13565,5
725,881	12331,6	11303,28	12374,6	13658,5
726,137	12571,2	11424,06	12382,6	13578
726,393	12687	11502,54	12393,2	13771,5
726,65	12762,8	11686,86	12783,8	13800,5
726,906	12949,4	11751,3	12730,2	14005
727,162	13108,4	11862,36	12915,2	14432
727,419	12934,6	11899,98	13029,8	14117
727,675	13398,4	12067,56	13538	14280,5
727,931	13844,8	12574,08	13867,2	14501
728,187	14337,8	12970,08	14426,8	15021
728,443	14843,4	13256,82	14609,6	15824,5
728,699	14499,4	12942,18	14620,4	15386,5
728,955	14105,8	12737,88	14123	15265
729,211	13610,2	12302,28	13507	14482,5
729,467	13225,8	11935,62	13227,6	14070
729,723	13103,8	11672,1	12688,8	13867,5
729,979	12745,2	11582,46	12720,4	13529,5
730,235	12890	11413,62	12678,8	13587
730,491	12643	11454,12	12454,4	13591
730,747	12705,2	11539,26	12752,8	14105
731,003	13018	11760,12	12805	13721
731,258	13620,6	12083,22	13373,2	14219
731,514	14483,8	12881,34	14180,2	14931
731,77	15153	13683,78	15180,6	15635,5
732,026	15651,8	13878	15559,8	16409,5
732,281	15607	14161,86	15713,4	16998
732,537	15149,2	13655,16	15303,4	15745,5
732,793	14460,8	13101,3	14464,6	15813,5
733,048	13828,4	12641,04	13781	15053
733,304	13607,2	12274,02	13454,4	14318,5
733,559	14170,6	12521,88	13911	14971,5
733,815	13918,6	12496,86	13802	14476
734,07	13359,6	11995,38	13413,4	13992,5
734,325	12630,4	11248,38	12476,2	14045,5
734,581	11987,4	10685,16	11874,4	12244,5
734,836	11499,4	10377,9	11300	12546
735,091	11177,4	9993,6	10943,4	12160
735,347	10640,2	9683,82	10633,2	11405,5
735,602	10614,8	9568,26	10624	11582,5
735,857	10318,8	9362,52	10270,6	11462
736,112	10561,4	9358,38	10335,4	10989
736,368	10395	9444,96	10231	11141,5
736,623	10342,2	9526,14	10294	10762,5
736,878	10412,6	9269,46	10325	10867
737,133	10392	9342	10369,6	11147,5
737,388	10504	9408,42	10349,8	11037,5
737,643	10663,8	9388,98	10598,8	11323
737,898	10637,8	9564,84	10554,2	11519
738,153	10878	9638,46	10719	11340,5
738,408	10924	9862,38	10836,6	11594
738,663	11410	10295,46	11280,2	11889,5
738,918	11864,6	10596,78	11678	12258
739,172	11861,2	10776,78	11810,2	13018,5
739,427	12345,2	11118,06	12292,8	12887
739,682	12210,2	10987,56	12328,4	12526,5
739,937	12318	11037,06	12270,2	13216
740,191	12363,4	10780,38	12307,4	12776
740,446	12195,6	10741,32	11836	13105,5
740,701	11690	10557,54	11623,8	12199
740,955	11631,8	10251,9	11498,6	12326
741,21	11211,2	10194,84	11325	12166
741,465	11096	9831,24	10907,8	11339
741,719	10689,8	9717,12	10704	10949
741,974	10630,4	9619,02	10508,8	10815
742,228	10472,8	9339,66	10288,4	10611
742,482	10021	9082,8	10257,4	10796
742,737	10105,6	8760,24	9867,6	10220,5
742,991	9574,4	8739,36	9705,6	10037
743,246	9671,4	8559	9450,8	9740,5
743,5	9501,6	8368,56	9197,6	10147,5
743,754	9182,2	8101,44	9128,6	9659,5
744,008	9043,6	8234,64	9010,4	9852
744,263	8792,4	7987,5	8752,6	9344
744,517	8783,6	7820,28	8695,6	9086,5
744,771	8667,4	7829,28	8643,8	8971
745,025	8616,6	7597,8	8480,4	8902,5
745,279	8500,2	7626,78	8298,6	8672
745,533	8378,2	7512,84	8396,6	8635,5
745,787	8287,2	7312,68	8300,8	8503,5
746,041	8301,2	7431,48	8178,6	8601
746,295	8279,8	7270,2	8043,8	8648,5
746,549	7966,6	7215,48	7997,8	8076
746,803	8155,8	7236,72	8006,4	8147
747,057	8133,8	7247,34	7981,8	9244
747,311	8019	7293,42	8050,8	8125,5
747,565	8119	7259,94	7962,8	8263
747,818	8105	7246,26	7972,4	8153,5
748,072	7939,4	7267,32	8013,2	8315
748,326	8247	7258,14	7963,8	8312
748,579	8207	7361,1	8259,4	8354
748,833	8426,6	7524	8311,2	8663
749,087	8764,2	7851,24	8739	9110
749,34	8736,8	7833,96	8767,6	9151
749,594	8829,6	7830,36	8818,2	9623,5
749,847	8547	7712,46	8555,2	8553
750,101	8768,4	7786,8	8704,4	9057
750,354	8627,6	7827,48	8659,2	9399,5
750,608	8454	7577,46	8242,8	8722,5
750,861	8376,8	7381,62	8312,4	8434
751,115	8225,8	7361,64	8250,6	8763,5
751,368	8176,8	7314,12	8071,8	8400,5
751,621	8077,6	7290,9	8147,8	8206
751,875	7924,6	7072,56	7743,4	8195,5
752,128	8038,8	7116,84	7901,6	7926,5
752,381	7949,2	7044,48	7816,4	7997,5
752,634	7808,6	7061,94	7714,6	8100,5
752,887	7656,6	7027,74	7812	7844
753,14	7937,8	6867,9	7946,2	8118
753,394	7869,8	6936,12	7723,6	7960
753,647	7875	6961,14	7717,8	7898,5
753,9	7922,6	6999,48	7864,8	7921,5
754,153	7646,2	6959,88	7718	7920,5
754,406	7683	6759,72	7713,8	7829,5
754,659	7568,2	6793,02	7417,4	7748
754,911	7504	6700,14	7552	7633,5
755,164	7426	6683,4	7474	7998,5
755,417	7276,6	6604,02	7293,2	7353,5
755,67	7284,6	6481,44	7288,6	7660
755,923	7393,4	6577,56	7298	7528,5
756,176	7164,4	6544,44	7194,6	7021,5
756,428	7211	6344,82	7228,2	7001,5
756,681	7129,2	6468,48	7125,2	7345
756,934	7246,2	6414,3	7278,8	7308,5
757,186	7061,8	6376,32	7185,2	7266
757,439	7194,2	6416,28	7185,4	6988,5
757,691	7221	6470,64	7211,2	7322
757,944	7340,6	6550,02	7248,8	7066
758,196	7366,2	6565,5	7415,4	7513
758,449	7654,8	6583,14	7454,6	7334
758,701	7772	6926,94	7738,8	7890,5
758,954	7759	6837,3	7824,4	7831
759,206	7687	6873,12	7654,8	8017,5
759,458	7787,4	6736,14	7625,6	7404
759,711	7870,6	7013,16	7875,8	8219,5
759,963	7613,8	6861,06	7819,8	7898,5
760,215	7793,8	6993,9	7655,6	7980,5
760,467	7835,2	6816,78	7684,6	7538,5
760,72	7809,6	6975,36	7714,8	7598
760,972	7905,8	6855,48	7775,2	7742
761,224	7932,4	7047,54	8049,6	8407,5
761,476	7845,2	6918,84	7762,2	7687,5
761,728	7783,1	6887,79	7734,2	7695,25
761,98	7721	6856,74	7706,2	7703
762,232	7807,2	6828,48	7642,2	7658,5
762,484	7828,8	6849,54	7870,4	7159,5
762,736	8073,4	7231,5	7896	7799,5
762,988	8386,8	7376,4	8276	7964
763,24	8899,8	7881,3	8738,6	8349,5
763,492	9849	8879,22	9969,8	9490,5
763,743	12092,6	10731,78	12085,8	11507,5
763,995	17012,4	14922,9	16932,4	15772,5
764,247	24678	21500,64	24117,8	23337,5
764,499	24363,8	21327,84	24139,2	23640,5
764,75	18887,6	16685,46	18614	18983,5
765,002	14229,6	12625,92	14247	13803
765,254	11161,4	9964,26	11110,8	11196,5
765,505	9389,4	8422,74	9404,8	9469,5
765,757	8429,4	7480,08	8465	8352,5
766,008	7790,4	6910,74	7938,6	7856,5
766,26	7316	6388,74	7344,4	7514,5
766,511	6921	6056,1	6729,4	6582
766,763	6753,8	5905,8	6650,4	6322
767,014	6600,6	5738,4	6406,8	6462
767,265	6323,6	5660,1	6233	6334
767,517	6070,8	5422,32	6216,4	6142
767,768	5770,2	5175	5847,4	5582
768,019	5722,2	5090,4	5747	5702
768,27	5703	5020,92	5815,2	6007,5
768,522	5388,6	4898,88	5546,4	5400
768,773	5336,8	4849,56	5428,4	5451
769,024	5167	4653,72	5258,8	4820,5
769,275	5174,8	4603,5	5189,2	5318,5
769,526	4999,6	4559,04	4980,8	4732,5
769,777	5049,2	4426,74	4885,8	4876
770,028	4853,8	4421,34	4974,4	4800,5
770,279	4873,8	4299,48	4815,4	4611
770,53	4780,6	4232,16	4809,8	4395
770,781	4714,6	4207,86	4657,4	4611
771,032	4700,8	4052,52	4697,8	4841,5
771,283	4468,8	3952,44	4532,6	4310,5
771,534	4503,2	3956,4	4446,4	4267,5
771,784	4542,8	4004,28	4409,4	4408
772,035	4288,6	3792,78	4257,8	3923
772,286	4252,8	3790,26	4183,6	3955,5
772,537	4189,6	3724,74	4119	3844
772,787	4185,6	3719,16	4122,2	4111
773,038	4052	3766,32	3997,4	3750,5
773,288	3971,4	3691,08	3960,8	4041
773,539	4132	3655,62	4094,2	4496,5
773,79	4104,8	3609	4096,6	4362,5
774,04	4025,4	3437,64	3888,4	4024,5
774,29	3838,4	3403,44	3696,8	3714
774,541	3824,2	3435,84	3907,4	3878,5
774,791	3706,8	3391,02	3740,6	3842,5
775,042	3775,4	3329,64	3656,2	3619
775,292	3739,2	3257,46	3728,4	3741,5
775,542	3752,8	3172,32	3621	3413,5
775,793	3569,2	3251,16	3564,8	3271,5
776,043	3579,2	3167,82	3643,4	3593,5
776,293	3515,4	3161,16	3583,6	3663,5
776,543	3460,4	3110,76	3415	3325
776,793	3476,4	3145,32	3469	3668,5
777,044	3443,2	3063,06	3423,2	3122
777,294	3445,8	3102,84	3519,8	3422,5
777,544	3393,2	3024,54	3260,2	3205
777,794	3479	3083,94	3451	3518
778,044	3357	3087,54	3383,8	3214,5
778,294	3328	2958,66	3373,4	3291
778,544	3333,4	2965,86	3378,4	2877,5
778,793	3312	2919,06	3260,4	3163
779,043	3338,6	2949,66	3255	3205
779,293	3203,8	2916,72	3184,6	3215
779,543	3197,4	2871,36	3204,2	2819
779,793	3232,6	2905,74	3290	3091,5
780,042	3283,6	2974,32	3314,2	3153,5
780,292	3478	3048,3	3459,6	3509
780,542	3436,4	2976,84	3392	3024,5
780,791	3471,2	3030,66	3420	3244
781,041	3633	3077,1	3473,4	3366,5
781,291	3507,2	3065,04	3488,8	3260,5
781,54	3623,4	3081,6	3472,4	2966,5
781,79	3567,2	3198,96	3468,8	3362
782,039	3597	3074,4	3420,4	3275
782,289	3545,8	3104,1	3509	3457
782,538	3447,6	2970,54	3403,8	3275
782,787	3322,4	2976,84	3363,4	3185,5
783,037	3169	2920,5	3180,6	2815
783,286	3272	2889,72	3225,6	3053
783,535	3130,2	2789,46	3138,2	2920,5
783,784	3112,2	2703,24	3135,4	2826
784,034	3142,2	2748,96	3062,8	3109
784,283	3106,8	2733,48	3077,2	3079,5
784,532	3097,6	2614,32	3051	2869,5
784,781	3005,4	2584,98	2881,6	2991,5
785,03	2972	2586,78	2913,2	2837,5
785,279	3045	2693,16	2941,6	3093,5
785,528	2861,2	2634,48	2838,6	2531
785,777	2930,8	2697,3	2906,8	2972
786,026	2947,2	2665,62	3046,2	2912,5
786,275	2835,4	2598,3	2887,6	2902,5
786,524	2796,4	2581,56	2816,4	2318
786,773	2991	2647,8	2990,2	2742
787,022	2954,4	2634,3	2897,4	2559
787,271	2919,6	2622,06	2904	2620,5
787,519	3174,4	2741,76	3074,2	3151
787,768	3184,2	2842,38	3202	3054,5
788,017	3271,4	2965,5	3279,6	2976,5
788,265	3679,2	3249,72	3522,8	3267,5
788,514	4194,6	3588,48	4061,4	3816,5
788,763	4747,8	4262,58	4712	4542
789,011	5394,8	4757,22	5407,4	5114,5
789,26	5704,6	5089,14	5706,6	5471
789,508	5676,8	4987,44	5681,4	5408,5
789,757	5351,2	4673,34	5162,8	5061
790,005	4903,6	4374,36	4928,6	4520
790,254	4518,6	3974,94	4379	4082,5
790,502	3984,2	3574,98	4053,4	3935,5
790,75	3662,8	3351,96	3742,4	3441
790,999	3484,8	3089,7	3525,6	3180
791,247	3313,8	2912,4	3354,2	3014,5
791,495	3250	2789,82	3096,8	3180,5
791,743	3096	2644,02	2986	2812,5
791,991	3132,2	2820,78	3151,4	3532,5
792,24	2960,8	2548,98	2899,8	2665,5
792,488	2816,8	2560,68	2808,4	2409
792,736	2807	2468,7	2726,6	2299,5
792,984	2759,2	2446,56	2783,4	2553,5
793,232	2715,6	2427,84	2797,2	2613,5
793,48	2726,8	2394,72	2622,2	2110,5
793,728	2696,2	2483,28	2680,8	2595,5
793,976	2702,6	2448,54	2770	2392,5
794,224	2888,6	2454,48	2750,6	2699,5
794,471	2865,8	2442,06	2804	2643,5
794,719	2924,2	2579,94	2746,6	2618,5
794,967	2890,8	2405,7	2868,4	2556
795,215	2883,4	2597,76	2888,8	2656,5
795,462	2979,6	2625,66	2844,2	2452,5
795,71	3209,2	2834,46	3174,6	3415
795,958	3197,6	2828,16	3214,4	2754
796,205	3432,6	3068,28	3430,8	3318
796,453	3782,4	3194,64	3648	3426
796,701	4129,4	3653,82	4038,2	3856
796,948	4271	3786,66	4313,8	3766
797,196	4223,8	3712,32	4187,8	4284,5
797,443	4172,6	3633,66	4185,4	3937,5
797,69	4061	3517,92	3960	3629
797,938	3706,6	3245,58	3834,2	3508
798,185	3589,8	3142,44	3656,6	3304
798,432	3522,6	3073,5	3540,2	3222,5
798,68	3387,8	3097,44	3469	3460,5
798,927	3257,2	2811,42	3320,6	2714,5
799,174	3334,8	2849,4	3239,2	3241
799,421	3148,4	2849,22	3141,8	2562,5
799,669	3152	2739,6	3085,8	2902
799,916	2953,4	2685,42	3075,8	2846,5
800,163	2969	2674,8	2965,6	2689
800,41	2969,6	2582,1	2866	2623
800,657	2807	2588,58	2871,4	2482
800,904	2887,6	2541,6	2823,8	2722,5
801,151	2763	2390,4	2749,6	2449
801,398	2706,4	2404,8	2728,6	2295
801,645	2723,6	2410,74	2643,6	2384,5
801,892	2591	2278,62	2616,4	2143,5
802,138	2658	2289,42	2544	2207
802,385	2508,6	2196,54	2499,6	2033,5
802,632	2421,2	2158,92	2502	2129,5
802,879	2537	2305,08	2489,8	2383
803,125	2560,2	2155,5	2503,2	2159
803,372	2491,8	2277,54	2525,8	2335
803,619	2517,8	2230,02	2615,8	2456,5
803,865	2496,2	2227,86	2480	2281
804,112	2437	2219,58	2374,6	2426,5
804,358	2409,2	2205,54	2472,2	2211
804,605	2456,8	2160,54	2428	2057,5
804,851	2561,6	2185,74	2500,2	2380,5
805,098	2498,6	2304,18	2571	2374,5
805,344	2648,4	2315,7	2563,2	2194
805,59	2660	2449,62	2684	2694,5
805,837	2731,8	2298,42	2595,6	2055,5
806,083	2947,8	2646,72	2819,8	2963,5
806,329	2926	2638,44	2853,2	2681
806,576	3100	2764,26	2985,4	3098
806,822	3148,4	2747,7	3022,2	2668,5
807,068	3085,4	2819,34	3069,6	3052
807,314	2946,2	2719,26	3001,4	2661
807,56	2955	2702,7	3008	2804
807,806	3110	2666,52	3050,6	2493,5
808,052	3139,2	2704,14	3016,6	2957
808,298	2947,6	2639,7	2928	2695,5
808,544	2847,4	2538,36	2845,4	2398,5
808,79	2832	2406,78	2781,6	2557
809,036	2740,2	2417,58	2695,8	2532,5
809,282	2781,4	2504,16	2787,4	2669,5
809,528	3669,4	3343,68	3695,4	7429,5
809,774	2670,8	2287,8	2605,4	2116
810,019	2596,4	2352,6	2612,6	2406,5
810,265	2600	2182,68	2538,2	2098,5
810,511	2464,8	2149,92	2444,2	1890,5
810,757	2401,4	2216,88	2383,4	2095
811,002	2497,8	2159,28	2453,2	2289
811,248	2389,8	2125,44	2373,6	2154,5
811,493	2414,4	2177,46	2368,4	2911,5
811,739	2339	2056,86	2277,4	1866
811,984	2332,4	2091,24	2302,8	2187,5
812,23	2359,2	2020,14	2231,8	1968,5
812,475	2286,8	2116,98	2357,4	1991
812,721	2224,8	1972,08	2264,2	1807,5
812,966	2324,8	1953,72	2252,8	2081,5
813,211	2253,6	1961,46	2292	1637
813,457	2252,4	1946,88	2182,6	1939
813,702	2208	1900,44	2122,2	1575
813,947	2239,2	1880,64	2120,2	1644
814,192	2186,6	1910,16	2110,8	1700,5
814,438	2154,4	1821,24	2130,8	1954
814,683	2206,6	1946,88	2148,2	1595,5
814,928	2147,2	1900,98	2155,6	1760,5
815,173	2231,6	2020,86	2224,6	2310
815,418	2159,2	1880,28	2135	1722
815,663	2115,2	2001,96	2243	1876,5
815,908	2195	1934,64	2157	2092,5
816,153	2214,4	2017,08	2228,2	1649
816,398	2293,2	2076,84	2216,8	1828,5
816,643	2299,6	2057,04	2497,6	1961,5
816,887	2361,2	2131,74	2353,6	2161,5
817,132	2467,4	2227,5	2504,4	2201,5
817,377	2507,6	2265,84	2466,6	2100
817,622	2543	2246,4	2516	1983,5
817,866	2552,4	2175,48	2473,4	2542
818,111	2479	2249,28	2525,6	1738,5
818,356	2570,6	2349,54	2568,4	2420
818,6	2555	2301,48	2622	2063,5
818,845	2728,2	2383,2	2749	2629,5
819,089	2762,6	2482,2	2687,2	2253
819,334	2847,8	2534,58	2852,8	2255
819,578	3055,6	2741,76	3127,2	2608
819,823	3379,8	2944,8	3320,4	2895
820,067	3671,2	3238,2	3629	3126
820,312	4211,6	3695,58	4122,2	3597
820,556	4972,6	4375,62	4978,8	4417,5
820,8	5862	5122,8	5867,8	5413,5
821,044	6370,2	5770,26	6418	5805,5
821,289	6666	5853,42	6543	6168,5
821,533	6696,2	6042,24	6715,8	6033,5
821,777	7142,2	6211,8	7134,8	6791
822,021	7952,4	7012,8	8005,6	7364,5
822,265	9434,2	8383,5	9264,8	8419,5
822,509	11860	10322,82	11805	10536,5
822,753	15931	13985,64	15675,6	14638,5
822,997	21644,4	18878,58	21326,2	21212,5
823,241	24875,6	21522,78	23852,8	26144,5
823,485	25016,8	21617,64	24801,2	24445
823,729	22655,8	19673,1	22183,4	22326,5
823,973	18812	16497,36	18665,2	18151
824,217	15239,4	13378,68	15004,4	14921
824,461	12274,2	10805,58	12084,6	11797,5
824,704	9998,2	8911,98	10115,8	9437,5
824,948	8651,6	7267,32	8369,2	7884
825,192	7310,6	6471,72	7230,6	6894
825,435	6543,2	5626,26	6447,2	6076,5
825,679	5933,4	5258,34	5924	5682
825,923	5824,6	5052,42	5784,2	5164
826,166	5923	5188,32	6020,2	5665,5
826,41	6650,4	5796,36	6787,6	5985
826,653	7792,4	6924,24	7687,6	7350
826,897	8359,2	7146,72	8130,2	7476,5
827,14	7809,4	6934,5	7713,8	7431,5
827,383	8190,2	7174,26	8016,4	7519,5
827,627	9897,8	8650,26	9795,6	9314
827,87	14920,8	12928,86	14820	13972
828,113	19919,6	17456,76	19705	19175
828,357	17575,2	15265,44	17177,6	16873,5
828,6	12419,4	10894,68	12377,6	12494
828,843	8461,2	7391,88	8263,4	8189
829,086	6016,4	5242,68	6061,4	5540
829,329	4687,4	4117,5	4728,2	4352
829,572	3875,2	3405,96	3878,2	3755
829,815	3489,8	3034,08	3389	3198,5
830,058	2991,6	2685,42	2949,6	2762,5
830,301	2799,2	2452,32	2713	2300,5
830,544	2509	2200,14	2439,4	2064,5
830,787	2563,2	2295	2589,6	2736,5
831,03	2433,2	2063,34	2296,6	1874
831,273	2311,8	1985,22	2249,4	1768,5
831,516	2299,6	1921,86	2190,4	1932
831,758	2312,8	1985,94	2355,4	2074,5
832,001	2194,8	2015,46	2284,8	2075
832,244	2436	2169,72	2381,4	2296,5
832,487	2446,4	2190,42	2420	2137,5
832,729	2576,8	2244,06	2639,4	1931
832,972	2786	2529,18	2720	2546,5
833,214	3180,4	2792,16	3072,4	2828
833,457	3627,6	3206,34	3636,8	3116,5
833,699	4357,2	3955,14	4341,4	3977
833,942	5490,8	4811,94	5442,2	4839
834,184	7455	6427,44	7362,2	6400,5
834,427	10283	9019,08	10121,6	9518,5
834,669	13707,4	12061,62	13477,6	12699,5
834,911	13517	11632,32	13141	12917
835,154	10814,8	9323,28	10609	10867
835,396	7760	6784,56	7694,4	7711,5
835,638	5799,8	5043,96	5722,6	5399
835,88	4434,6	3958,74	4514,2	4101
836,122	3629,8	3168,18	3591,4	3079,5
836,365	3211	2768,94	3157,4	2995,5
836,607	2759,4	2419,92	2672,6	1918,5
836,849	2465,8	2163,06	2490,6	2192,5
837,091	2445,8	2104,2	2389,4	1959
837,333	2313,2	2024,64	2232,8	2176,5
837,575	2091,8	1816,02	2034	1854
837,817	1866,2	1613,88	1820,8	1397
838,058	1805	1611	1719,2	1528,5
838,3	1689,4	1446,3	1638,4	1444
838,542	1656,2	1450,26	1578,6	1283
838,784	1563,4	1313,28	1570	1348,5
839,026	1493,4	1296,72	1455,2	1014
839,267	1559,4	1319,58	1473,6	1052
839,509	1581,6	1355,94	1442,4	1221,5
839,751	1509,2	1363,5	1541,2	1336,5
839,992	1702,8	1437,48	1612	1195
840,234	1875,8	1661,4	1839,4	1674,5
840,475	2407,2	2094,84	2310,4	2047
840,717	3576	3254,94	3573,4	2932
840,958	6705,4	5942,16	6581,8	6274,5
841,2	6731,6	5851,98	6519	6542
841,441	4150,8	3700,62	4194,4	3742,5
841,683	2734,6	2365,02	2727	2350,5
841,924	2142,2	1829,34	2062,6	1851
842,165	1703,4	1512,36	1677,4	1219
842,406	1591	1316,34	1557	1415
842,648	1466	1266,84	1466	1248
842,889	1336,6	1142,64	1234	926
843,13	1243,4	1090,8	1222	729
843,371	1151,2	1022,4	1196,2	796,5
843,612	1164,2	1008	1167,4	1063
843,853	1125	925,38	1067,2	730,5
844,094	1045,4	948,96	1052,2	994
844,335	993	923,58	1036,6	637,5
844,576	1043,8	889,92	968,4	754
844,817	1055,6	909,54	1037,4	981,5
845,058	965,6	896,94	972,6	700,5
845,299	893,2	836,1	955,8	543,5
845,54	865,2	803,7	889,6	475
845,781	950,2	807,3	895	649
846,021	946,6	802,62	890,4	841
846,262	908,2	811,8	926,6	738,5
846,503	851,8	756,18	842,8	722
846,743	940,2	804,24	890	845
846,984	887,8	756,9	879,8	514
847,224	937,6	775,44	927	731,5
847,465	903,6	778,86	888,8	892,5
847,705	949	755,28	813	861
847,946	775,6	663,3	725,6	431
848,186	821,4	675,36	773,6	659,5
848,427	801,8	721,98	810,8	636
848,667	857,4	726,48	774,4	598
848,907	859	695,52	788,8	660
849,148	747,4	661,5	766,2	447
849,388	728,8	630	738,2	425,5
849,628	786,2	689,94	837,4	616
849,868	805	664,02	831,4	867,5
850,109	801,2	681,66	783,8	532
850,349	811,2	699,12	731,8	729
850,589	826,8	681,66	773,2	507
850,829	761,4	658,08	713,2	463,5
851,069	769,2	650,88	791,4	510
851,309	853,6	715,32	760,8	663,5
851,549	729,6	699,3	780	560
851,789	812,6	727,92	776,8	855
852,029	850,2	724,5	824,2	570,5
852,268	797,4	682,74	837	750,5
852,508	828,4	615,42	766	257
852,748	864	809,82	825,4	816,5
852,988	858,6	734,22	782,6	422,5
853,227	959	815,94	894,4	1104,5
853,467	843,6	707,58	843	601,5
853,707	864,2	774,18	876	703
853,946	875,6	727,02	802,2	681,5
854,186	942,6	816,84	959,8	1195,5
854,425	833,4	776,16	872	553,5
854,665	832	826,92	901,2	907,5
854,904	811	729,9	765,2	543,5
855,144	827,8	720,36	798,6	528,5
855,383	829,4	752,94	851,4	635
855,623	929,6	711,18	800,6	740
855,862	850,4	777,6	799,6	261
856,101	855,2	725,58	820	647,5
856,34	923,8	779,76	864,6	766,5
856,58	911,4	782,46	867	979,5
856,819	875,2	831,06	884,2	964
857,058	951,6	765,36	916,4	977
857,297	899,2	827,82	967,2	736,5
857,536	930,8	873	923,2	1085,5
857,775	966,8	883,26	1013,8	631,5
858,014	1163,2	979,56	1107,4	1264
858,253	1054,6	929,88	1035,8	987,5
858,492	1136,4	912,96	1078,2	1015,5
858,731	1071,8	898,2	1042,6	1086,5
858,97	1045	771,84	979,2	927,5
859,209	1036	820,08	948,4	817,5
859,447	989,2	833,22	931	893
859,686	984,6	797,22	996,6	1057
859,925	985,8	793,62	942,4	884
860,164	951,8	840,06	886	830,5
860,402	913	799,92	887,6	972
860,641	955,2	821,7	922,8	738
860,879	963,2	804,24	1006,8	833,5
861,118	958	873,72	987,2	876
861,356	989,6	817,56	952	1083,5
861,595	962,8	843,3	914,6	897
861,833	987,6	864,54	904,8	1094,5
862,072	987,4	807,12	887,6	674
862,31	929,6	801,72	981,2	942,5
862,549	1009,6	857,52	981,6	600,5
862,787	1077,8	878,58	1001,6	1164,5
863,025	1191	948,78	1099,6	1466
863,263	1082,6	928,98	1038,4	1105,5
863,502	1160,4	963	1105,2	1289,5
863,74	1073	959,94	1038,2	1327
863,978	1139,2	977,4	1095	966
864,216	1200,6	1002,24	1130,8	1137
864,454	1164,2	998,64	1140,8	841,5
864,692	1279,2	1107,54	1258,2	1435,5
864,93	1385,8	1163,7	1374,8	1493
865,168	1252	1088,1	1250,2	1135,5
865,406	1284,4	1108,8	1310,4	1208
865,644	1339,8	1228,86	1294,8	1329
865,882	1336,4	1155,24	1299,4	1443,5
866,119	1294,4	1099,98	1263	1317
866,357	1435,6	1136,52	1339,8	1681,5
866,595	1374,2	1143,9	1289	1804,5
866,833	1280,2	1099,26	1286,8	1265
867,07	1260,2	1056,06	1219,4	1287,5
867,308	1276,8	1044	1179,8	1169
867,545	1316,6	1072,62	1273,2	1292,5
867,783	1362,2	1182,06	1278,2	1499,5
868,02	1277,8	1085,22	1219	1195,5
868,258	1341,6	1128,42	1267	1452
868,495	1227,2	1115,82	1254,2	1214
868,733	1351,6	1148,58	1314,2	1384,5
868,97	1346,2	1172,88	1340,4	1569
869,208	1433,6	1243,98	1376,8	1672
869,445	1316,4	1188,36	1383	1696,5
869,682	1343	1192,5	1272	1112
869,919	1566,2	1295,1	1458,2	2043,5
870,157	1408,6	1183,86	1381	1416,5
870,394	1436	1248,3	1407,2	1536
870,631	1511,8	1214,1	1348,8	1315
870,868	1479,4	1272,24	1463,8	1627
871,105	1488,2	1310,94	1485,8	1592,5
871,342	1633,8	1405,98	1482,8	1767
871,579	1631,2	1431,54	1538,4	1786
871,816	1679,6	1345,5	1601,4	1878
872,053	1543,6	1312,2	1652	1688,5
872,29	1752,4	1417,14	1641,4	2196
872,527	1653,6	1399,86	1693,8	1921
872,763	1610,2	1406,16	1595,8	1981,5
[truncated: 49 more rows]
