# Supplementary material for: Fibered luminescent concentrator: A bridge between flashlamp devices and laser technologies for skin therapy
Source: PLoS One. 2024 Dec 18;19(12):e0311425. doi: 10.1371/journal.pone.0311425 (PMC11654970; doi:10.1371/journal.pone.0311425)
Supplement: S5 Data — (CSV) [file pone.0311425.s005.csv]

Wavelength(nm)	ALEXANDRITE	RED PMMA	IPL without filter	YELLOW PMMA	IPL XENON FLASHLAMP
340,455	-0,001341217	-0,003812212	0,003663784	0,000370224	-0,000230794
340,745	0,000574149	0,002913713	0,001132638	0,000286268	0,000918546
341,035	-0,001776625	0,004786755	0,002066049	0,003443124	0,003916449
341,325	-0,001486052	-7,86868E-05	0,004526929	0,002517812	0,003033325
341,615	-0,001037192	-0,003620174	0,004163506	0,001715695	-0,001829189
341,905	-0,001699572	7,76248E-06	0,001010566	-0,005392336	-0,00245959
342,195	-0,000700912	-0,002264461	-0,00372122	-0,01110649	-0,002646197
342,485	0,000181834	-0,00310504	0,003112275	-0,004207337	-0,00085448
342,775	-0,000748731	-0,00342502	0,002255958	0,005662169	0,00207797
343,065	-0,002796018	-0,001597921	0,000805911	-0,008885554	-0,002597545
343,355	-0,003385494	0,001534692	0,001917173	0,009508778	0,002674751
343,645	0,000568224	-0,000809513	0,004889838	-0,004113734	-0,005792439
343,935	0,000733994	-0,005317393	0,006737908	-0,002447583	0,004119167
344,224	-0,003750132	-0,002835551	0,004725804	-0,006340167	-0,00011864
344,514	-0,001530178	0,001210293	0,003918712	0,001138327	-0,001546644
344,804	0,003478967	-0,002134069	0,005674787	-0,003210335	0,000392009
345,094	-0,001682094	5,06537E-05	0,004755895	0,002025134	-0,002212651
345,384	-0,002770762	0,002926493	0,006130756	-0,004257589	-0,003521674
345,673	9,00926E-05	-0,003929439	0,00401673	0,001003075	-0,004854074
345,963	-0,000213762	-0,002106186	0,000634584	-0,006829506	0,006227524
346,253	-0,000897562	0,002233057	0,00523038	-0,007918137	0,006492142
346,543	0,000905574	-0,002655117	0,004115263	0,007300987	0,0043853
346,832	-0,002303087	-0,001973031	0,004754262	0,006106012	-0,005963326
347,122	-0,000976137	-0,001456657	0,004642221	-0,006122187	-0,00416948
347,412	-0,001774937	-0,000861465	0,002047881	-0,009432653	0,003004133
347,701	0,000322442	-0,004371157	0,007582474	-0,003021845	-0,0029214
347,991	0,000142341	-0,002000821	-0,000877988	0,008874547	0,002140397
348,281	0,00052136	0,00703955	0,00115311	-0,000653379	-0,005905168
348,570	-0,00057237	-1,84021E-05	-0,003196476	-0,008196061	-0,002553081
348,860	-0,000704632	-0,003192252	0,006141958	-0,001861156	-0,003908197
349,149	0,001422593	0,000315406	0,003350994	0,005520952	-0,005861055
349,439	-9,25696E-05	0,000743901	-0,000558211	-0,004528769	0,008306471
349,729	-0,000156912	-0,001868077	0,00140859	0,006112635	0,002627308
350,018	-0,000995966	-0,000668376	0,005635801	3,87521E-05	0,000349684
350,308	-0,000314227	-0,002920728	0,005531571	0,015411175	0,005055301
350,597	-0,001945617	-0,000574773	0,002954265	-0,005503252	0,005293368
350,886	-0,000717182	0,001762594	0,001883761	-0,003698218	-0,001404836
351,176	0,000404428	0,000998512	0,000660979	0,003274226	-0,000452159
351,465	-0,001760479	0,002437781	-0,001337432	-0,004529098	-0,002732308
351,755	0,000786737	-0,002749738	0,005073811	-0,009185352	-0,000459779
352,044	0,000943706	-5,77332E-05	0,003125901	-0,003268462	0,001897334
352,334	-0,002089922	0,004009603	0,004891042	-0,008921484	-0,005750364
352,623	-0,003108702	0,000628962	-0,002911614	0,002943886	0,003815615
352,912	-0,000253453	-0,000650795	0,002331008	-0,00764287	-0,002255526
353,202	-0,000903335	-0,001283855	0,006188117	0,00283297	0,002924778
353,491	0,001795867	0,002091826	0,003740175	-0,001259592	0,004210007
353,780	0,001897904	-0,006834783	0,006871609	0,003131218	0,003228852
354,069	3,08958E-05	0,001443125	0,007051455	-0,003092713	-0,00116938
354,359	-0,000334033	-0,008058265	0,002046711	0,0052302	0,002199317
354,648	1,34271E-05	-0,003185925	0,004728248	0,001413208	0,00537675
354,937	-0,001282154	-0,001919393	0,003819078	0,002505199	-0,001683059
355,226	0,000501093	-0,001333708	0,002250728	-0,003481034	0,005421884
355,515	0,000160968	-0,001524411	0,004292235	0,00524597	0,003971411
355,805	-0,000960221	0,001957941	0,003460095	-0,006070239	-0,002684344
356,094	-0,000998262	0,000373017	0,002592301	-0,010120184	-0,003260083
356,383	-0,002646536	0,00114928	0,006426324	0,001835348	0,003600916
356,672	-0,001113816	0,001046934	0,006856797	0,007681338	0,000882307
356,961	0,000417867	0,00273808	0,00969058	0,003195855	0,002063594
357,250	-0,000880416	-0,001773075	0,005357835	0,006592814	-0,001901308
357,539	-0,001020304	0,000132302	0,009198066	-0,001989165	0,000837456
357,828	0,000558284	-0,002070735	0,001500036	0,01502744	0,006154444
358,117	-0,001014283	-0,00543624	0,005957536	-0,00244084	0,005922647
358,406	0,001009316	-0,000810529	0,008200223	-0,00317701	0,000219851
358,695	-0,000538452	0,000672013	0,009280324	-0,00024873	0,001158191
358,984	-0,001191367	-0,000183035	0,008657293	0,002882747	-0,002960744
359,273	-0,000442805	-0,003192601	0,012275804	-0,004438848	-0,001600343
359,562	0,000800471	-0,000802105	0,007889635	0,000460847	-0,003089748
359,851	0,000174702	0,000235507	0,010745546	-0,001157538	0,007222996
360,140	0,001505492	0,001287522	0,007904105	-0,0078603	-0,002840082
360,428	-0,002683571	-0,00366831	0,009160267	-0,013564327	-0,005250811
360,717	0,000537602	-0,00153519	0,010297988	-0,027989158	-0,001392856
361,006	0,000675314	-0,001008036	0,010461938	0,000907809	0,003990765
361,295	0,000398632	0,001092273	0,010896917	0,003899309	-0,007644689
361,584	-0,001243477	-0,004382539	0,008129769	0,010855116	0,007597506
361,872	-0,001089104	-0,000568415	0,009615084	0,006818841	0,000113347
362,161	-0,000261208	0,001112016	0,012501843	-0,001398475	0,005752479
362,450	-0,000234417	-0,001844962	0,013397577	0,003446623	-0,000913766
362,739	-0,002970621	0,004885095	0,011089286	0,000456786	0,004526421
363,027	-0,000604034	0,000462202	0,004705743	-0,005289915	-0,005128993
363,316	0,00034287	-0,003318603	0,01380305	-0,007904884	-0,001120064
363,605	-0,001923875	-0,002631048	0,010164771	0,003812481	0,003033897
363,893	-0,001416624	0,001437688	0,016343763	-0,000583453	0,001932605
364,182	-9,59446E-05	-0,002695241	0,015104254	0,004436654	0,007742349
364,471	0,00019319	-0,005339203	0,016753486	-0,003735527	0,00175888
364,759	-0,000615058	-0,000481617	0,012762225	0,001829952	0,004651792
365,048	0,00078735	-0,001966991	0,014221992	0,000345199	0,010862759
365,336	-0,000126332	-0,000279277	0,016683012	0,002643069	0,007312792
365,625	-0,002602963	-0,00388731	0,015777199	-0,003771236	0,005293839
365,913	-0,001000834	-0,001368682	0,01604336	0,00626355	0,007663735
366,202	0,000277513	-0,000211904	0,018419284	-0,000448391	-0,005399506
366,490	-0,000540273	-0,003308682	0,01733132	-0,007614404	0,00404198
366,779	0,000935919	-0,001767671	0,02005511	0,000463409	0,005248217
367,067	-0,000216363	-0,003667421	0,01117526	-0,003083572	0,001208391
367,356	-0,001280992	-0,00726811	0,018800738	0,00484511	0,000787973
367,644	0,001500297	-0,008040747	0,013752982	0,002165004	0,007870335
367,932	-0,000100569	-0,001617633	0,022889309	0,005116392	0,002707877
368,221	0,001066273	0,001724379	0,019479413	0,003364621	0,002208456
368,509	-0,001442784	-0,006935762	0,020531383	-0,000273578	0,003196442
368,797	-0,002201769	0,003634683	0,016492809	0,003987895	0,002902224
369,086	0,001120777	-0,00638028	0,021608459	-0,004758687	0,00433339
369,374	0,001316989	0,00057396	0,017334795	0,005339908	0,002220848
369,662	0,000939713	-0,000737116	0,023398426	-0,000141191	-0,002918946
369,950	-0,000736845	-0,001273044	0,026828608	-0,00088303	0,004073651
370,239	0,000130954	-0,00390041	0,027720952	-0,008460498	0,003940265
370,527	-6,00527E-05	-0,000324678	0,022079345	0,003439032	-0,001959548
370,815	0,001662895	1,2278E-05	0,025712202	0,002692347	0,00488111
371,103	-0,000259184	-0,001558114	0,029699795	0,00077968	-0,000736017
371,391	-0,000245104	-0,001406264	0,024830509	0,000322097	0,00487665
371,680	-0,000903413	0,003559744	0,019600346	-0,002517344	0,000893518
371,968	-0,002234406	0,004465695	0,026163596	0,002571847	0,002055471
372,256	-0,002121116	0,000261483	0,02934852	-0,002311648	0,003474087
372,544	-0,0022666	-0,000659983	0,026535106	0,002380005	0,002144743
372,832	-0,001945373	-0,00301643	0,026837933	0,006897882	0,004008282
373,120	0,000965827	-0,002724904	0,028533585	0,0022993	-0,003303322
373,408	0,000315198	0,00103253	0,023838806	0,007772081	-0,00042536
373,696	-0,002690648	-0,000371831	0,027187937	-0,008142595	-0,001718055
373,984	-0,000119116	0,000785933	0,026508577	0,002408692	0,004189932
374,272	-0,000273859	-0,001059163	0,030611221	-0,002142338	0,009364206
374,560	0,000344349	-0,002054489	0,026023803	0,000847163	-0,001330955
374,848	-0,000867314	0,00105555	0,028122243	0,011820464	-0,007218516
375,136	0,002733052	-0,001718612	0,030857666	-0,008796259	0,004777164
375,424	-0,001279369	-0,001309384	0,029501251	0,001347869	-0,004540638
375,711	-0,000926257	-0,001632131	0,025038312	-0,000873276	0,002315412
375,999	-0,000310972	-0,001877869	0,031454117	-0,000149826	-0,001779738
376,287	7,53484E-05	-0,0021679	0,035872782	0,001763866	0,00174055
376,575	0,000973392	-2,12643E-05	0,032649545	-0,003522297	0,006448966
376,863	0,000383049	-0,002997448	0,030720387	-0,004567351	0,011353967
377,151	-0,000280046	0,001262723	0,028626009	-0,004496217	-0,003926865
377,438	-0,002153665	-0,003706973	0,03019317	0,002781225	0,004024445
377,726	8,7769E-05	-0,003274727	0,031973401	0,005766804	0,001184104
378,014	-0,000769279	0,001291719	0,033982907	-0,005017412	-0,003127888
378,302	-0,001810782	-0,010019377	0,032187297	-0,005197817	0,003553357
378,589	0,000190539	-0,0017953	0,036998135	0,009107741	-0,000145239
378,877	0,001321249	-0,000454272	0,041209003	-0,003364716	0,007387024
379,164	-0,000800698	-0,006899198	0,033967818	0,007656958	0,006316987
379,452	-0,001405887	0,000715858	0,042117397	-0,002970334	0,004351568
379,740	0,000317079	0,000859505	0,041254955	-0,004128903	-0,002501612
380,027	-0,001117417	-0,000609144	0,042170062	-0,002175498	-0,000986982
380,315	0,002344339	-0,003015285	0,037923822	0,002545001	0,00190254
380,602	0,000190747	0,000240087	0,043377123	-0,007473415	0,000919809
380,890	-0,000529835	-0,002667071	0,043490502	0,004651389	0,006512464
381,177	-0,000650083	-0,002625103	0,042899403	0,00082403	-0,002080591
381,465	-0,000530665	-0,00509534	0,042221282	0,003730189	0,004491806
381,752	-0,000302161	-0,001212189	0,042677303	-0,005451229	-0,003370588
382,040	0,000199128	0,001048937	0,045493815	0,008592233	0,000785409
382,327	-0,001105683	-0,002323913	0,047437442	0,006234932	0,009347157
382,615	-0,000303093	-0,00503719	0,046244557	0,000840863	0,000477455
382,902	-0,000415613	-0,003452998	0,041773708	0,010998357	-0,000192633
383,190	-0,002958261	-0,002392304	0,045755451	-0,007788224	0,015367167
383,477	-0,001375403	-0,002200583	0,049062085	0,000837643	-0,001301
383,764	0,000854639	-0,003500276	0,052767292	0,006112433	-0,006248433
384,052	-0,002828603	-0,001116615	0,047349781	-0,005796756	0,00126938
384,339	-0,002813048	-0,005794151	0,051003853	0,004305729	-0,002598347
384,626	-0,000860656	-0,000426771	0,054303588	0,001070243	0,000930828
384,913	-0,001621643	0,000349267	0,055277878	0,001626761	0,002419743
385,201	-0,003618257	-0,001351513	0,055351688	-0,006394038	0,008422151
385,488	0,000463583	-0,0044495	0,056405587	0,001879483	-0,002860405
385,775	0,000867506	-0,003281436	0,05729941	-0,008294231	0,007395289
386,062	-0,000904178	0,001538253	0,060883339	0,005571856	-0,000304014
386,349	-0,001618706	0,004669592	0,059413539	0,001433552	-0,004279817
386,637	-0,002857372	0,002357436	0,062485459	-0,00445904	0,007562737
386,924	-0,000474096	-0,000495955	0,059892565	-0,003828757	0,009269976
387,211	-0,000340778	-0,001588762	0,055030607	0,005442828	-0,003894484
387,498	-0,000169111	-0,004289097	0,061704692	0,000452326	0,008889516
387,785	-0,000207437	-0,001630668	0,059508357	0,000755047	-0,00568538
388,072	-0,000716144	0,000219389	0,063383999	-0,00406655	0,002042195
388,359	0,000301492	-0,00291014	0,065344761	0,004872292	-0,000681445
388,646	-0,00160966	-0,004287666	0,065731153	0,00363713	0,000260361
388,933	0,001843898	-0,001101736	0,070795889	0,004129201	-0,000637936
389,220	-0,001719498	-0,004334913	0,071869627	0,000183739	-0,003621411
389,507	-0,001042406	-0,001210696	0,067068298	0,00777766	0,004569077
389,794	-0,000672383	-0,005149931	0,075526918	0,001222448	0,002036581
390,081	0,00216826	0,000475683	0,081568751	0,01053257	0,005699965
390,368	0,001605035	0,000698911	0,076097146	-0,005604237	0,000482135
390,655	-0,0015269	-0,001044664	0,079946652	0,002656056	0,001145111
390,942	0,000677683	0,00194077	0,079336851	-0,00331404	-0,00013665
391,228	0,000845215	0,001026872	0,081577336	0,004590725	-0,002952376
391,515	-0,000316523	-0,003979482	0,087409542	-0,003705252	-0,001889579
391,802	-0,001548744	0,00092888	0,080650495	-0,006745645	-0,008050204
392,089	-0,001455877	-0,00036582	0,094495571	-0,006660189	0,004848392
392,376	0,001537719	-0,000219344	0,091496167	-4,42867E-05	0,006746161
392,662	-0,000730662	-0,000302709	0,092872698	-0,0063163	0,009038676
392,949	-0,000363535	-0,000254669	0,097961211	-0,004468225	-0,001155773
393,236	-0,001736182	-0,000628347	0,097658627	-0,004222955	0,001448801
393,523	-0,001055329	-0,000540754	0,099106264	-0,003579894	0,000849791
393,809	-0,000587156	0,001730259	0,096801673	-0,002810804	0,005599022
394,096	9,81242E-05	0,000184128	0,097765212	-0,005696372	0,004197228
394,382	0,000770213	0,001363701	0,101890841	9,68671E-05	0,004992107
394,669	0,000529534	-0,001730853	0,106435279	-0,001352689	-0,002008832
394,956	-0,00094983	-0,002380539	0,111196761	0,00580529	-0,006239705
395,242	-0,002180322	-0,001730947	0,109780521	0,005689585	-0,003950105
395,529	-0,000622052	-0,003541673	0,116112621	0,000125384	0,001215466
395,815	-0,000553587	-0,000813327	0,114320847	0,00879605	0,004002881
396,102	-0,001095701	-0,001049814	0,13010024	0,000771589	-0,007449269
396,388	-0,000511744	-0,002467147	0,126658546	-0,001987811	0,001039483
396,675	-0,001128201	-0,002642114	0,12277972	0,005464703	-0,001861155
396,961	0,000500775	-0,002534106	0,132603498	0,000460082	0,001459456
397,248	0,000312635	0,004059108	0,122632481	-0,012611403	0,004424372
397,534	-0,000707297	-0,003502121	0,127550596	0,000108658	-0,000958234
397,821	-0,000633402	-0,000255017	0,131921917	0,00407139	0,008189885
398,107	-0,000249852	0,001318141	0,137785934	-0,000450156	-0,001711091
398,393	0,000351616	-0,003779273	0,136905807	-0,003719454	0,000721555
398,680	-0,001369691	-0,0042911	0,13354828	-0,005960088	0,003205227
398,966	0,000109171	-0,002044726	0,13475608	0,002724666	0,003039927
399,252	-0,000181029	-0,002154959	0,141069442	0,009618309	0,002236713
399,538	0,000100945	-0,003311482	0,141780856	-0,001817293	0,002439266
399,825	-0,001284653	0,000450248	0,145315631	-0,001741902	0,005575612
400,111	-0,00026024	-0,000107174	0,149694261	-0,002610839	0,002080669
400,397	-0,000994057	-0,004052579	0,149733626	0,005314516	0,006370519
400,683	0,000393266	-0,002899139	0,153031451	5,17706E-05	0,000809009
400,970	-0,002480387	-0,00252635	0,151232948	0,000740314	0,005335036
401,256	0,001444931	0,000920614	0,15475647	0,010926578	-0,004405106
401,542	-0,000525446	0,003187685	0,1580007	-0,000306061	0,002324579
401,828	-0,001256401	-0,001643736	0,158428986	-0,011536688	0,001693103
402,114	-0,000194851	0,000884591	0,161694276	-0,000710399	0,007825535
402,400	-0,000156206	-0,004707161	0,156835881	-0,011117648	0,001227854
402,686	-0,000730104	0,001619107	0,162331485	0,014271222	0,00158045
402,972	-0,000385655	-0,001001646	0,17000173	-0,002445603	0,003740878
403,258	-0,002610653	-0,001811578	0,175257272	-0,003634789	0,0046101
403,544	3,21222E-05	0,003102477	0,178983228	-0,004153308	0,002425881
403,830	0,001769814	-0,000950108	0,181108299	0,012100026	0,000945587
404,116	0,001856996	4,46773E-05	0,183404442	0,003757314	0,000834205
404,402	0,002020055	0,000320844	0,187272839	-0,006144314	0,002872346
404,688	0,000299943	-0,006134097	0,199026149	0,001210922	0,006542396
404,974	0,001123192	0,000954188	0,195257162	0,013415804	0,008299399
405,260	-0,000260585	0,000280751	0,202040828	-6,62308E-05	0,004095624
405,546	-9,71481E-05	-0,004461264	0,200720886	0,008540608	0,007170047
405,832	0,000572471	-0,002312658	0,201623123	-0,007100616	0,002300758
406,118	-0,000234703	-0,00498104	0,206437714	0,000685413	0,001008317
406,403	-0,000831496	0,000941631	0,216690258	-0,001338842	0,006477051
406,689	0,002636801	-0,000469758	0,212169631	0,000667416	0,005234395
406,975	-0,001480561	-0,00077279	0,223649192	-0,000663639	-0,001280514
407,261	0,001509158	0,00069109	0,221554315	0,004487418	0,011434782
407,546	0,000832485	0,003171437	0,221308675	0,000674608	0,001320849
407,832	0,001867692	-0,001910174	0,228332473	-0,000979467	0,013964193
408,118	5,96182E-05	0,001002135	0,23570569	0,00768896	0,003456409
408,403	0,00025259	-0,002470581	0,234272798	0,009619644	0,01496459
408,689	-0,002386912	-0,00384051	0,24966017	0,058787742	0,012199921
408,975	0,001068181	-0,00131568	0,249822277	0,039808439	0,016820778
409,260	0,001381529	-0,003829094	0,261055358	0,002940616	0,009802846
409,546	-0,002305742	-0,000111339	0,252400342	0,002043473	0,014438771
409,831	-0,000337173	-0,000158903	0,251564828	0,000582568	0,013346674
410,117	-0,00036401	0,003230417	0,263198889	0,000393876	0,015753548
410,403	-0,000411095	-0,005075405	0,267561023	0,001817376	0,01356547
410,688	0,000916901	0,002174046	0,263551215	0,000809791	0,013859281
410,974	0,002344187	-0,000437168	0,269884984	0,006735846	0,011726443
411,259	0,001003419	-0,000580499	0,262722616	0,003405113	0,018788927
411,544	0,000627039	-0,003722106	0,277405976	-0,002618044	0,016550237
411,830	-0,000405627	-0,001904546	0,287279352	0,006867625	0,022390794
412,115	0,002220611	0,002111603	0,293810379	-0,002281474	0,016280385
412,401	0,002611864	-4,34889E-05	0,298475733	0,003565775	0,014654677
412,686	0,000601041	0,000106041	0,308778067	0,000659281	0,016931112
412,971	-0,000841357	0,000280528	0,289103524	0,001904653	0,018427765
413,257	0,001113049	0,001650932	0,298364328	-0,006202676	0,014697443
413,542	0,000662538	-0,003061418	0,291498733	0,005113621	0,018437513
413,827	0,003420301	0,000866913	0,299189384	0,002982828	0,013917352
414,113	0,002653786	-0,002911762	0,30265296	0,014550146	0,019042035
414,398	0,002179762	0,000367485	0,306671644	0,001767592	0,017867799
414,683	0,000989916	-0,002570416	0,301432276	-0,010486948	0,009207168
414,968	-0,001274635	-0,000285127	0,309569743	-0,021142579	0,012080167
415,253	-0,000254776	-0,000182813	0,307641772	0,004334068	0,012917833
415,539	-0,000283199	0,001554024	0,303997061	0,000494266	0,012255236
415,824	0,002849501	-0,001845344	0,316267985	-0,006433334	0,011244126
416,109	-0,000491648	0,001294103	0,311458468	-0,00023222	0,010279357
416,394	0,001308293	-0,002283218	0,316388075	-0,007822453	0,016497593
416,679	0,002365178	-0,001103165	0,321571772	-0,0001946	0,020776091
416,964	0,000785432	-0,003945495	0,325540318	0,003700932	0,021454633
417,249	0,001928397	-0,003825374	0,330946492	0,005325384	0,025145495
417,534	0,002321209	-0,003119093	0,323260521	-0,002353006	0,028027113
417,819	0,000830241	-0,002335454	0,333107609	0,004495281	0,027774773
418,104	0,001165861	0,001454284	0,34042095	0,000184536	0,027796034
418,389	0,000845703	0,000488272	0,343924271	-0,001592234	0,032253002
418,674	4,51738E-05	0,001181232	0,331251932	-0,002065954	0,030374182
418,959	0,002163839	-0,002250532	0,349661919	0,001584587	0,041905134
419,244	0,003612908	0,000415719	0,382923406	0,000397469	0,043603375
419,529	0,000181816	0,000185557	0,3951614	0,003655424	0,058245765
419,814	-0,000245256	0,003580855	0,366023909	0,006852171	0,045272595
420,099	0,001977525	-0,002043423	0,347035506	-0,002995656	0,054384341
420,383	-0,000166856	0,00326021	0,357833366	0,002889801	0,055970369
420,668	0,001610259	-0,005076581	0,361273476	0,002119907	0,064771101
420,953	0,001799256	-0,005444698	0,357656238	0,000626779	0,071060766
421,238	0,002261993	0,003385352	0,346588862	-0,005582059	0,077001439
421,523	-0,000358546	0,000777062	0,35580077	0,001642329	0,067239684
421,807	0,001603398	-0,002418439	0,359476591	0,014678762	0,074318108
422,092	0,002335335	-0,003305727	0,359799564	0,006806632	0,063432729
422,377	0,002322016	-0,002805441	0,361573378	0,011184671	0,085398744
422,661	0,001157309	-0,00230843	0,345362258	0,007846979	0,083064042
422,946	0,000950502	-0,000400795	0,356725855	0,000720521	0,080433027
423,231	-0,000442658	-0,001348208	0,372637707	-0,00301915	0,085397951
423,515	0,003056695	-0,001406167	0,35473192	-0,006086079	0,082206222
423,800	0,001207414	0,000863893	0,361131017	-0,000701094	0,077304443
424,084	-7,78212E-05	0,00200986	0,37700287	0,00561656	0,078227799
424,369	-0,001365911	-0,000571596	0,367595198	-0,000639905	0,081253214
424,653	0,002745666	-0,002825249	0,367375646	-0,006547628	0,073274117
424,938	0,002349134	-0,001076459	0,378521392	0,002374179	0,078467609
425,222	0,000980805	-0,000433512	0,372470389	0,006131562	0,069263618
425,507	0,002275031	0,000707623	0,375939421	0,000295339	0,068913968
425,791	0,003678061	-0,001327444	0,371094995	-0,009409019	0,06148416
426,076	0,002070225	-0,00267006	0,369655805	0,007032153	0,071625937
426,360	0,002410521	0,001444364	0,381218948	-0,004803075	0,066039069
426,645	0,004333724	-0,002948485	0,373007704	0,001529527	0,071123522
426,929	0,000386954	0,000416544	0,375145095	-0,005518073	0,074331409
427,213	0,00417445	0,002047917	0,380380214	0,01317679	0,081385052
427,498	0,000125777	-0,000156835	0,382943933	-0,009048715	0,076834927
427,782	-0,000289653	-0,004928482	0,382572819	-0,005011048	0,083886781
428,066	-0,000234071	0,001521402	0,382160119	0,008504507	0,081621141
428,350	0,002615368	0,00142478	0,36944587	0,014657147	0,088005772
428,635	-0,000829227	0,001707559	0,382468951	0,001207304	0,104789366
428,919	0,002957291	-0,002650443	0,383999414	0,007090167	0,092943926
429,203	0,001102786	-0,00054918	0,38851572	0,003776329	0,100996266
429,487	0,003675322	-0,000336222	0,392869283	0,00775509	0,112241044
429,771	0,001562827	-0,00341704	0,386697501	-0,007610355	0,117575022
430,056	0,000270423	0,00182752	0,389888982	-0,009538913	0,12662043
430,340	-0,000981079	0,000516698	0,39921214	-0,002476011	0,136261249
430,624	0,001821791	0,002349202	0,389795023	-0,001103744	0,143713503
430,908	0,001950545	2,61416E-05	0,394121886	0,003183103	0,14304339
431,192	0,002586263	-0,001551976	0,400468714	-0,010083767	0,13775413
431,476	0,00031216	0,000911617	0,406981726	0,003881863	0,148359223
431,760	0,002247332	-0,001866646	0,394267957	-0,010431401	0,159269854
432,044	0,001629798	-0,00198972	0,409816271	0,005303604	0,160957624
432,328	0,000538963	-0,00489265	0,406296739	-0,002777403	0,160154136
432,612	0,000766811	0,002293308	0,407998875	0,001740625	0,170268351
432,896	0,001920536	-0,002857647	0,412724654	0,002570367	0,167798615
433,180	0,001688515	-0,002270404	0,414374194	-0,004516586	0,161382701
433,464	0,000228745	0,004381567	0,410800743	-0,006107815	0,171754183
433,747	-0,000247445	8,97455E-07	0,416651292	0,001911782	0,17276876
434,031	0,002729963	-0,002021676	0,415095122	0,000786082	0,171852376
434,315	0,00241864	0,000821035	0,416185033	-0,00417054	0,169929934
434,599	0,002736155	8,7791E-05	0,427955978	0,004460464	0,171405742
434,883	0,002721656	0,002344529	0,428412481	-0,002684693	0,17311921
435,166	0,001058674	0,001809141	0,423203098	0,010237965	0,158106087
435,450	0,000828715	0,006441498	0,427593002	0,001797956	0,161494081
435,734	0,001788025	-0,000512616	0,431706949	0,003435913	0,152841385
436,018	0,000670735	-0,001426484	0,43547879	0,00429538	0,161475664
436,301	0,003371163	0,002669977	0,445042321	0,005011953	0,159731877
436,585	0,001659331	-0,003219277	0,440471164	-0,001793635	0,167085823
436,869	0,002957162	-0,001555569	0,44882834	-0,003956266	0,165509649
437,152	0,001727763	0,004139326	0,44864478	0,001072261	0,154255948
437,436	0,003973277	-0,002739658	0,463641734	0,003605754	0,173065571
437,719	0,002357308	0,004513292	0,47738953	-0,000122872	0,179580228
438,003	0,001431308	-0,001807443	0,475125305	0,009780895	0,175495514
438,286	0,002328175	-0,000414433	0,502370441	0,006823351	0,194312846
438,570	0,000546385	-0,004197051	0,496983553	-0,002664741	0,194211572
438,853	0,000585712	-0,000753776	0,488225447	0,005437021	0,199554335
439,137	0,001453677	-0,005797203	0,491265658	0,007661133	0,190062458
439,420	0,00227292	-0,000833071	0,479942287	0,004105808	0,194968666
439,704	0,000948999	-0,004057093	0,478695345	0,002344467	0,189333258
439,987	0,00135851	-0,002269036	0,476566524	0,002158349	0,194271599
440,271	0,002980781	-0,002651364	0,480799205	-0,001051379	0,206103052
440,554	0,003711284	-0,002075248	0,478992927	-0,005827405	0,214943846
440,837	0,002838773	-0,001986669	0,471251057	0,009674678	0,216092942
441,121	0,003581281	-0,002462441	0,484351906	-0,004862733	0,224793635
441,404	0,000294466	-0,001996939	0,500330653	0,004445617	0,246681315
441,687	0,002209758	-0,000383498	0,501198599	0,00437263	0,247159913
441,971	0,001754665	0,00118807	0,498783501	-0,003352488	0,25324077
442,254	0,003513735	0,001913589	0,49465426	0,006122244	0,262577259
442,537	0,000641967	0,004296136	0,488894313	-0,005685283	0,265082771
442,820	0,002828787	-0,000907119	0,503055394	-0,004280292	0,265433105
443,103	0,001581698	0,001402715	0,49537806	0,005741912	0,268288399
443,387	0,003234481	-0,004141377	0,504020344	-0,00681853	0,271681598
443,670	0,004079108	0,000783581	0,503305865	0,006893795	0,279079305
443,953	0,001224907	-0,000374307	0,50183877	-0,003258739	0,285052659
444,236	-0,000512624	-0,002484854	0,504126207	0,001086228	0,297774426
444,519	0,000732321	-0,001263122	0,517497226	-0,011524637	0,295697546
444,802	0,000521028	0,003049095	0,517125681	-0,009838307	0,313192664
445,085	0,001443142	0,001695382	0,514632161	-0,003889953	0,312850865
445,368	0,004589411	-0,00409801	0,533210224	-0,006987581	0,316119301
445,651	0,0034987	0,000733982	0,521990048	-6,98428E-05	0,325397448
445,934	0,00395195	0,000732107	0,523030339	0,001339892	0,330820089
446,217	0,000387471	-0,000431665	0,538477569	0,003068954	0,342552386
446,500	0,00295974	0,004617483	0,532777773	0,003658024	0,326267661
446,783	0,00318415	-0,001338346	0,526714006	-0,01375715	0,335674227
447,066	0,002609878	0,005243453	0,543484463	6,56811E-05	0,331633771
447,349	0,005766077	-0,004870424	0,528753034	0,000580386	0,345168559
447,631	0,001428067	-0,004663251	0,540319927	-0,001679264	0,335934304
447,914	0,000628699	-0,00115343	0,550313172	0,005190278	0,350296983
448,197	0,003269183	-0,000340065	0,558061597	0,011124949	0,362742484
448,480	0,003279091	0,000702125	0,554886668	0,001102416	0,356436218
448,763	0,00082179	0,00318257	0,55072988	-0,005127247	0,373720879
449,045	0,002686355	-0,000955191	0,556080549	-0,001038398	0,3823988
449,328	0,003344516	-0,002380443	0,570002974	0,007584414	0,391263254
449,611	0,001058588	-0,000278256	0,599945684	-0,000160118	0,413908684
449,893	0,001953026	-0,001497193	0,766207563	0,006313815	0,528946359
450,176	0,000672027	0,000666929	0,913293317	0,001100081	0,649744399
450,459	0,000586132	-0,00138308	0,676352997	0,01454382	0,473596481
450,741	0,001078108	0,00068677	0,608408415	-0,003257329	0,447308755
451,024	0,000877921	-0,001848871	0,593580188	-0,001184878	0,420515973
451,307	0,000904887	-0,001202203	0,586509266	0,002404435	0,439186564
451,589	0,001367441	0,003416927	0,58730275	0,000754636	0,429116404
451,872	0,003767342	-0,002712311	0,609754852	0,007384101	0,457103748
452,154	0,002591501	-0,004322414	0,6717486	-0,011533335	0,499975791
452,437	0,003262457	0,000398553	0,821829177	-0,006921754	0,637554509
452,719	0,002496901	-0,001608727	0,679555968	0,002209613	0,511250999
453,001	0,006977902	0,004780274	0,613642503	-0,000246611	0,479283438
453,284	0,001848887	0,001896993	0,615146899	0,008364929	0,48165149
453,566	0,001914728	-0,00296123	0,620582699	0,008684489	0,487718305
453,849	0,002347152	-0,000962885	0,607845654	0,001364202	0,48623206
454,131	0,003224841	-0,001541321	0,629451126	0,017033583	0,504466487
454,413	0,002736756	0,002143624	0,629108608	0,006679275	0,508053952
454,696	0,001511672	0,000258786	0,631812253	0,004941921	0,51769601
454,978	0,003264278	0,000656246	0,640384112	0,00722335	0,524165735
455,260	0,003368795	-0,002097406	0,655059506	-0,005810015	0,550513429
455,543	-1,65987E-05	-0,00272455	0,649664724	0,003094181	0,520727806
455,825	0,001882474	-0,000808617	0,641063407	-0,002749412	0,528067655
456,107	0,002772781	0,004726096	0,641309405	0,002075968	0,556260032
456,389	0,00284059	-0,001225189	0,67948469	0,005645615	0,554401148
456,671	0,002331487	-0,003611933	0,691494271	0,003303982	0,577435989
456,953	0,001282121	-0,000873862	0,708401799	-0,001243796	0,591417195
457,236	0,003008998	-0,000643732	0,731311799	-0,002595733	0,606363187
457,518	0,000694674	-0,002456174	0,728137802	0,008454881	0,618296603
457,800	0,003984652	0,000178728	0,728972353	-0,002172841	0,608277799
458,082	0,002467165	0,000264794	0,724317974	-0,007923235	0,627221771
458,364	0,004082152	-0,000330874	0,76403685	0,005096384	0,650992753
458,646	0,002756341	-0,007121722	0,738430967	-0,008287316	0,629958489
458,928	0,003406443	0,001000073	0,743521682	0,001814251	0,605354744
459,210	0,00242919	-0,002919641	0,70906186	0,000555614	0,598198996
459,492	0,004065112	-0,003319806	0,713502808	0,0052813	0,596443867
459,774	0,004968462	-0,007325619	0,717427949	0,011023319	0,601666875
460,056	0,005391232	-0,001101984	0,731923254	0,010672452	0,642888097
460,338	0,004840575	-0,006871626	0,742378767	-0,00438573	0,641867812
460,619	0,005575997	-0,000153047	0,73889578	-6,14989E-05	0,645401202
460,901	0,002614794	-0,002251448	0,761105686	0,001063449	0,655895767
461,183	0,003742779	-0,000320286	0,783794633	-0,004229565	0,701522214
461,465	0,001511474	0,0002971	0,80753533	0,004973746	0,72760945
461,747	0,002681455	0,000436613	0,850266027	-0,000608819	0,764081912
462,028	0,001989697	-0,00345452	0,86793657	0,003691456	0,79986686
462,310	0,001795882	-0,001477127	0,934180773	0,001748899	0,877689102
462,592	0,00271778	0,001937215	0,979492479	-0,001497524	0,903270095
462,874	0,004800082	-0,002107961	0,992042987	0,004190384	0,913324861
463,155	0,006070897	0,002007928	0,944177924	-0,004129156	0,890750271
463,437	0,003485779	0,001431208	0,908446401	0,007295983	0,816910222
463,718	0,002230147	-0,000384255	0,877752793	0,005974221	0,817249931
464,000	0,002517704	-0,000596706	0,837639903	0,000953121	0,777375099
464,282	0,004264479	-0,001979445	0,822326806	0,000933751	0,761819456
464,563	0,002939751	0,000114313	0,809456263	0,001446185	0,767644678
464,845	0,005208621	0,000155648	0,805955644	-0,004476556	0,771187011
465,126	0,003741258	-0,003662135	0,822324912	-0,003397116	0,774652113
465,408	0,004254663	-0,002822603	0,829283759	-0,008103312	0,795112146
465,689	0,003389257	0,000546751	0,840561023	-0,000156955	0,810498133
465,971	0,004297899	0,00117644	0,870664497	-0,001906019	0,822655552
466,252	0,003914851	-0,002931977	0,89329047	0,00193446	0,864614077
466,534	0,007939247	-0,002113268	0,963309286	-0,002020111	0,92268803
466,815	0,003475	-0,000362699	1,052599938	-0,000962634	1,068032219
467,096	0,005502739	-0,002446505	1,273635926	-0,004718056	1,324103986
467,378	0,004601132	-0,001035691	1,397799549	0,002623302	1,317057258
467,659	0,004610519	-0,001863935	1,386987859	0,001469489	1,31922564
467,940	0,006292019	-0,002769506	1,30469583	-0,001976336	1,284113918
468,222	0,004120779	-0,001196887	1,189851803	0,011203598	1,129312984
468,503	0,00818425	-0,000359741	1,112899913	-0,000719628	1,070291608
468,784	0,005959156	0,00170852	1,03064042	0,006560002	1,006865031
469,065	0,003461935	0,004744064	1,023255576	0,001606436	0,996661073
469,347	0,003201924	0,001348895	0,992997275	-0,008193404	0,977161461
469,628	0,007812176	-0,001989778	0,984388283	0,037965369	0,996923243
469,909	0,005899051	-0,002486024	1,014802654	0,004791531	1,008846414
470,190	0,005739652	-9,36838E-05	0,991090294	0,005057189	0,980943389
470,471	0,007247517	0,000322569	0,963184515	-0,003882501	0,947597643
470,752	0,005823607	-0,001980366	0,935247769	-0,001987849	0,903021354
471,033	0,005710916	0,000107036	0,91722608	0,003458781	0,878384985
471,314	0,005743225	0,002337287	0,899358991	0,008990676	0,853996063
471,595	0,004819387	-0,000571172	0,870601528	-0,008481923	0,867077938
471,876	0,005002206	0,000863585	0,870553732	-0,004910721	0,870161667
472,157	0,009248936	0,00288002	0,851778947	-0,007631376	0,854147395
472,438	0,004884167	-0,002090089	0,876074575	0,003349598	0,882854057
472,719	0,005866977	-0,002024274	0,894080998	-0,004247973	0,890373217
473,000	0,007513572	0,00013867	0,986434126	0,001339722	0,989256903
473,281	0,005366383	0,000934391	1,4	0,003519749	1,333333333
473,562	0,006639775	0,001685185	1,343715734	0,00676864	1,315909367
473,843	0,003861478	0,000383075	1,002859451	0,004977997	1,018941547
474,124	0,007358673	0,003413054	0,937013651	-0,007089185	0,961583161
474,404	0,006752955	0,002512254	0,908016055	0,004527176	0,925588446
474,685	0,006635709	-0,000477537	0,892921253	0,00035503	0,912965726
474,966	0,008105824	-0,002025353	0,884713918	0,000825681	0,902327172
475,247	0,005213389	-0,002046497	0,869981233	0,006593168	0,906580263
475,527	0,007405625	0,00040053	0,873487685	-0,002589432	0,89211287
475,808	0,006530689	0,003559945	0,866264464	0,003824507	0,917792218
476,089	0,006656455	0,002584841	0,867636297	0,007460176	0,90848907
476,369	0,006226428	-0,002933594	0,868324243	0,008034748	0,929980867
476,650	0,006866435	-0,001934834	0,869902073	0,003379513	0,925747242
476,931	0,011142357	0,002107035	0,884049577	0,010119211	0,926299637
477,211	0,004036571	-0,000291539	0,875924945	-0,002761981	0,925233729
477,492	0,006271689	0,000116035	0,867928286	0,002006613	0,939734359
477,772	0,009273662	0,001641723	0,870063543	-0,007725864	0,920565481
478,053	0,006171201	0,000565735	0,875172876	0,002468446	0,922953051
478,333	0,009373052	0,001597656	0,870609323	0,005890347	0,953865462
478,614	0,007511738	0,002534638	0,875505794	-0,003492161	0,953294621
478,894	0,006776832	-0,00383929	0,894464794	-0,000170277	0,971602152
479,175	0,004412274	0,002501255	0,916115398	0,005133048	0,977812866
479,455	0,007762311	-0,002375823	0,91357021	0,010633669	1,007561922
479,735	0,008316094	0,00077612	0,929080153	-0,004554382	1,00710659
480,016	0,008313586	-0,004938805	0,946792953	0,006717742	1,017368091
480,296	0,005827277	-0,000929875	0,985798419	0,011442118	1,08054715
480,576	0,008541633	0,002146268	1,1119408	-0,007228309	1,238090014
480,857	0,007218625	-0,003883738	1,183844454	0,004568288	1,314783148
481,137	0,008066637	5,06339E-05	1,162604744	0,001615052	1,266567268
481,417	0,005152104	-0,000261014	1,059624844	0,008744742	1,179817434
481,697	0,007709085	-0,002660097	1,032580423	-0,001321015	1,12497356
481,978	0,006751194	-0,000553873	0,992286829	0,002240148	1,10239421
482,258	0,009157808	-0,000732208	0,99817292	-0,002237775	1,083641672
482,538	0,007567118	0,000457763	1,007988883	0,010845242	1,130254421
482,818	0,007317015	-0,002208074	1,078428517	-0,000205025	1,218667137
483,098	0,008262485	0,001547961	1,102023414	0,003862038	1,229397469
483,378	0,009747552	-0,000942147	1,038754701	-0,001842495	1,175032244
483,658	0,007624835	-0,00195534	1,029990745	0,003589839	1,146372419
483,938	0,007728974	-0,000312522	0,996486595	-0,003876156	1,135393724
484,219	0,011762732	-0,00046167	1,091585711	-0,002117388	1,229732025
484,499	0,007745926	0,000686873	1,068502647	0,008057198	1,182704091
484,779	0,007260875	0,001871949	0,985340575	-0,000952436	1,104697685
485,058	0,008164662	0,000461672	0,967799378	-0,000613298	1,086795896
485,338	0,006539279	0,002649894	0,934402022	0,003590573	1,046711927
485,618	0,011893722	-0,00101769	0,931949779	-0,001327423	1,036347603
485,898	0,006189647	-0,001017278	0,895793735	0,002348971	1,030374414
486,178	0,008959295	-0,001100261	0,909632839	0,000344111	1,030800749
486,458	0,006840364	0,00268983	0,899453919	0,000136183	1,011931399
486,738	0,005987663	8,32891E-05	0,893631916	0,000693466	1,009324891
487,018	0,0080291	0,00102202	0,893954942	0,000152073	1,030482705
487,297	0,008069385	0,001137116	0,9066338	0,003197083	1,021727272
487,577	0,007227044	0,002169926	0,898842672	0,004735137	1,03003839
487,857	0,007132287	-0,001072057	0,897228765	0,003835425	1,019325382
488,137	0,009036671	0,007261074	0,89043331	0,000367586	1,026171661
488,416	0,011825277	0,000440658	0,908153133	0,001914294	1,037511015
488,696	0,007340141	-0,002253477	0,925251347	-0,000798258	1,05478216
488,976	0,00681219	-0,006348219	0,896259912	-0,010146999	1,040889623
489,255	0,008167355	0,000810078	0,884836577	-0,001208264	1,035011484
489,535	0,009018248	-0,002310452	0,886846977	-0,00451737	1,020431935
489,814	0,007290257	-0,002727784	0,874705366	0,008388353	1,018191402
490,094	0,008142077	-0,00085452	0,880417256	-0,006258785	1,010992318
490,374	0,011146295	0,000730338	0,876854267	0,003135052	1,034941597
490,653	0,00846713	0,000916908	0,874808287	0,007921124	1,022433782
490,933	0,005615492	-0,002109986	0,890731875	0,002102366	1,053768122
491,212	0,007687629	0,001093113	0,915238663	-0,003218741	1,090663972
491,491	0,006573973	0,00077164	1,013893491	2,50446E-05	1,22343569
491,771	0,009177928	0,003074797	1,15803636	0,00475834	1,318236428
492,050	0,010591595	-0,005306409	1,1078777	-0,008102419	1,286491911
492,330	0,007716402	-0,001324441	1,073707627	-0,000256491	1,255152036
492,609	0,007542444	-0,001504651	1,055946448	-3,24315E-05	1,234856611
492,888	0,004722613	0,004316754	1,011511858	0,003394106	1,200420309
493,168	0,00871774	0,002537979	0,986242003	0,003279546	1,149443261
493,447	0,008107748	-0,00053136	0,928702678	0,002698718	1,112835348
493,726	0,004787761	1,93824E-05	0,894964934	0,00112586	1,055592149
494,005	0,007118636	0,00298164	0,872892549	0,000448512	1,046240812
494,285	0,006997904	-0,002451873	0,854414827	0,000497923	1,02463926
494,564	0,008292545	-0,000708677	0,840045913	0,003530971	1,023913411
494,843	0,011129043	0,001751385	0,845494407	0,006742413	0,997177547
495,122	0,00806596	-0,003051324	0,839179875	0,014381665	1,010625236
495,401	0,006234954	3,17199E-05	0,819793226	0,005254504	1,014113437
495,680	0,004926967	0,004534133	0,823975032	0,00740015	0,99960154
495,960	0,007000934	0,001531623	0,819059462	-0,002544006	0,989781135
496,239	0,006047843	0,001690023	0,796418775	0,004518175	0,985468733
496,518	0,006972622	-0,00229468	0,812376929	-0,002419685	0,972200408
496,797	0,00627742	-0,002985223	0,815667596	-0,003655626	0,982072692
497,076	0,006624106	-0,00233722	0,798890978	-0,001884915	0,971919955
497,355	0,005982767	-0,002505414	0,808394822	0,010383041	0,976263559
497,634	0,004373484	-0,003453968	0,793529591	0,007697273	0,985552383
497,913	0,005861266	0,004657241	0,792096388	0,000489548	0,978841948
498,191	0,006582368	-0,000826888	0,79878035	-0,001595213	0,972944586
498,470	0,006957168	0,001401872	0,794760378	-0,005808389	0,980717981
498,749	0,007290885	0,005878021	0,787349551	0,004781499	0,974412819
499,028	0,007316011	0,00092273	0,779157441	0,0006806	0,961805654
499,307	0,005342878	-0,001886818	0,781562424	0,006102148	0,963789576
499,586	0,005222805	-0,000744063	0,791644101	0,013863102	0,960861262
499,864	0,006594176	0,000943968	0,771484168	0,005959526	0,968352307
500,143	0,009009185	0,001423681	0,769453859	0,001541237	0,966631989
500,422	0,006873421	-0,000741488	0,785534187	-0,003159746	0,967971766
500,701	0,005029442	0,001358918	0,769319197	-0,006056594	0,969069146
500,979	0,007843764	-0,00173322	0,759725249	0,004386371	0,954524732
501,258	0,006463121	0,002939069	0,774105416	-0,005010453	0,965597799
501,537	0,00336848	0,002634479	0,764093557	0,009141136	0,966963076
501,815	0,005776071	-0,001159203	0,765957335	-0,00509401	0,959280929
502,094	0,007103363	0,00260561	0,760274161	-0,001359305	0,962155633
502,372	0,007567373	-0,000884054	0,769630919	-0,000657641	0,955054355
502,651	0,004209931	0,001481261	0,763787752	0,007191393	0,975636374
502,929	0,006931793	-0,004204824	0,789071061	0,005147421	0,985263335
503,208	0,004815064	-0,001584581	0,786784311	0,002429378	0,980480406
503,486	0,005131336	-0,001597869	0,760206667	-0,009138768	0,950298871
503,765	0,004009238	-0,002266189	0,750284376	-0,00141606	0,96318054
504,043	0,007788426	-0,001931329	0,731084471	-0,008328003	0,961925925
504,322	0,005842982	-0,001491167	0,739437965	0,009564053	0,939487422
504,600	0,00490848	-0,001627311	0,740772857	0,000869032	0,942413153
504,878	0,004148697	-0,002151252	0,73344188	0,01261322	0,922574109
505,157	0,003713774	-0,002749814	0,734147685	-0,001467938	0,925357175
505,435	0,002599763	-0,002508494	0,738894696	-0,000195378	0,934856515
505,713	0,006799946	0,000575536	0,731390137	0,001962661	0,940534442
505,992	0,003511471	-0,000718212	0,72115449	0,001176333	0,928712074
506,270	0,006294429	0,000687961	0,726718089	-0,00240148	0,927960406
506,548	0,0045438	5,90021E-05	0,715663786	0,009484677	0,922368309
506,826	0,004908199	-0,002021466	0,716581595	0,001139429	0,926301788
507,104	0,0069258	-0,002571034	0,720298346	0,003595058	0,931383843
507,383	0,003694687	-0,002680374	0,719580499	0,007032666	0,935498205
507,661	0,008675598	-0,002583054	0,720365391	0,002734206	0,934275682
507,939	0,004403194	0,00254126	0,711505813	-0,005098508	0,935332274
508,217	0,004199817	5,3822E-05	0,727007154	2,53295E-05	0,942169952
508,495	0,0080994	-0,001250324	0,711554692	0,002107541	0,93043796
508,773	0,00548372	-0,001669438	0,709195201	0,007060171	0,920018374
509,051	0,006750947	-0,003239861	0,724685548	-0,005939206	0,946083308
509,329	0,00584692	-0,002832575	0,708469712	-0,01051201	0,923435288
509,607	0,005836136	-0,001021402	0,713155027	-0,004746635	0,923501672
509,885	0,00611664	-0,002079904	0,700775415	0,002617729	0,916780031
510,163	0,005044275	-0,00132666	0,707877635	-0,001706781	0,940141776
510,441	0,006583744	-0,000303293	0,696042188	-0,002711513	0,924844067
510,719	0,003717928	0,000147013	0,698841236	-0,005083731	0,927159795
510,996	0,00498694	-0,002222246	0,71252706	0,003977984	0,923968702
511,274	0,005585481	-0,000520702	0,710418522	-0,002552976	0,91851563
511,552	0,00502114	-0,002670676	0,707525446	-0,002467091	0,926809102
511,830	0,003764083	0,000650542	0,701716263	-0,003866047	0,919322181
512,108	0,005902305	0,002056048	0,694749261	0,015542468	0,922997596
512,385	0,003222642	-0,000356199	0,705781312	0,003770453	0,92429875
512,663	0,00338749	-0,001578375	0,714954203	0,00681053	0,937541789
512,941	0,005332441	-0,000498859	0,709848689	0,005931921	0,944815718
513,218	-0,003036893	0,021921918	0,686775723	0,022058657	0,940093255
513,496	0,00314067	-0,001657099	0,679908648	0,006559649	0,929277621
513,774	0,002778558	0,001089847	0,697831092	0,004888165	0,938119325
514,051	0,003740934	-0,001700244	0,695340565	-0,002590735	0,930355097
514,329	0,003456581	-0,003129944	0,682015345	-0,000914329	0,908115897
514,606	0,004289111	-0,001575705	0,712223597	-0,000914329	0,917553143
514,884	0,045102573	-0,006561996	0,543422749	-0,000914329	0,92979755
515,161	0,004576097	-0,002714454	0,684509244	-0,000624532	0,919077219
515,439	0,00369733	-0,000922549	0,679737185	0,006274311	0,919144347
515,716	0,00415395	-0,001197063	0,688139025	0,002423129	0,909240231
515,994	0,00411242	0,000350373	0,685980764	0,002041873	0,914925981
516,271	0,007195913	0,002578083	0,672738369	-0,004102612	0,912654747
516,549	0,003455005	0,003521138	0,677090987	0,003914087	0,911257362
516,826	0,004700246	-0,002369928	0,666663451	0,009388367	0,910438228
517,103	0,004610159	0,003171145	0,675534957	-0,002392326	0,910946125
517,381	0,002003557	0,004431954	0,687951886	0,006063472	0,915464879
517,658	0,005515994	-0,002897079	0,666354879	0,000903628	0,921011103
517,935	0,000987696	0,000586513	0,669226138	-0,00495364	0,908194911
518,212	0,004439751	0,000679287	0,661565715	0,002382321	0,921810935
518,490	0,002591955	0,005203383	0,663446441	0,006858479	0,922853465
518,767	0,003512506	-0,001194486	0,672641678	2,64305E-05	0,942879972
519,044	0,005023027	0,00055122	0,66307839	0,006672147	0,925645947
519,321	-0,000585654	0,000273401	0,669570241	-0,006361661	0,926059945
519,598	0,00371887	-0,001681863	0,67795995	-0,006937075	0,928576329
519,875	0,002614066	0,000614937	0,652520733	0,003816759	0,916279602
520,153	-9,59857E-06	-0,000439368	0,678254759	0,005224274	0,926059677
520,430	0,00364393	-0,00225226	0,647219557	-0,00127258	0,924135526
520,707	0,002821636	-0,000498577	0,667432031	0,004923047	0,924921307
520,984	0,003572434	-0,002092469	0,650451735	-0,00549418	0,908002203
521,261	0,003723958	-0,002403645	0,645524651	-0,000186593	0,917620353
521,538	-0,000150885	0,001070753	0,667028541	0,004471208	0,91489326
521,815	0,002472643	0,002449006	0,657947403	-0,00183071	0,925735898
522,091	0,00440326	-0,0008656	0,659972441	0,013137024	0,915360777
522,368	0,003992966	0,000293653	0,658230849	-0,001460491	0,929856804
522,645	0,005417947	-0,002051096	0,667186483	0,000164976	0,92329566
522,922	0,00343456	-0,005334418	0,667166779	0,005450903	0,922756585
523,199	0,002968084	-0,00442545	0,667168598	0,003892421	0,912180728
523,476	0,00484252	-0,001326481	0,662822652	0,001077687	0,907847749
523,752	0,003889135	-0,007143947	0,649156989	0,010392285	0,912387288
524,029	0,002917022	0,003056884	0,664612749	0,005801469	0,91154711
524,306	0,004473094	0,002245136	0,662311544	0,008120042	0,91795349
524,583	0,000729341	0,000838959	0,664185916	-0,011892354	0,911352198
524,859	0,00030032	-4,07445E-06	0,656826666	0,004374951	0,921552482
525,136	0,004796577	-0,000784537	0,658528849	-0,007601762	0,909912726
525,413	0,00232628	0,000562431	0,659327042	0,004636872	0,90700497
525,689	0,003807443	-0,000843746	0,649535626	-0,006560098	0,924391591
525,966	0,0003446	-0,001655494	0,657953171	0,004725517	0,911989039
526,242	0,002593582	-0,004094101	0,664821017	-0,005258519	0,917712918
526,519	0,00195856	0,001007156	0,674960449	0,006005436	0,9254843
526,796	-0,000436827	-0,00011745	0,67677025	-0,007898974	0,916755211
527,072	0,001400154	-0,000209626	0,660909181	0,002736855	0,918624965
527,348	0,002319498	-0,00339909	0,65456154	-0,006445779	0,927620834
527,625	0,001441022	-0,000487835	0,660546918	0,001309333	0,910039302
527,901	0,002866002	0,002798848	0,654414514	-0,007071899	0,920801646
528,178	3,98876E-05	-0,002768332	0,65577232	0,007462645	0,924357579
528,454	0,003468689	0,002739639	0,665847181	0,003088425	0,915227019
528,731	0,001447847	0,000144604	0,674071013	0,003587597	0,947468079
529,007	0,002966465	-0,003138717	0,721532356	-0,000180156	1,010963682
529,283	0,001675988	-0,003637608	0,711525705	0,001661906	0,955322667
529,559	0,001415512	-0,003197927	0,667791582	0,000883167	0,921080075
529,836	0,001922855	-0,0002241	0,671452412	0,002855187	0,917028126
530,112	0,001156743	-0,000253705	0,663189172	-0,000890907	0,930239445
530,388	0,005446999	-0,001597311	0,654646124	-0,000413394	0,944334001
530,664	0,00389434	0,002252516	0,655982407	0,004287726	0,916474803
530,940	0,004888593	0,001534625	0,660073709	0,003032477	0,928822958
531,217	0,000489386	0,001129592	0,66218484	6,61257E-05	0,930592344
531,493	0,003862005	-0,001371586	0,672776268	-0,002532014	0,933265041
531,769	0,00450044	0,00094524	0,653514471	0,000912854	0,922287712
532,045	0,001187415	-0,00183751	0,658208434	-0,002140135	0,921347166
532,321	0,001488758	0,001073745	0,671124409	-0,002074153	0,940600629
532,597	0,002745193	0,003703428	0,671858031	0,004554664	0,940081628
532,873	0,002765627	-0,002301753	0,661808332	-0,005754265	0,932858056
533,149	0,002804788	0,001548074	0,657634574	0,001979188	0,932278835
533,425	0,002300858	-0,00186039	0,654278713	0,003084827	0,939066612
533,701	0,003107837	-0,00126428	0,679204854	0,005923228	0,977731214
533,977	0,003446635	-0,000636884	0,690657225	-0,006356718	0,954649524
534,253	0,00041452	-0,001198346	0,67787403	-0,000377686	0,941564471
534,528	0,001652228	0,002088337	0,671935338	-0,003993823	0,955377997
534,804	0,001991026	0,000838589	0,669203661	0,007421749	0,950141708
535,080	0,002442187	-0,001443589	0,658314542	0,007032881	0,935029224
535,356	0,002256621	0,000310094	0,672586503	0,009546389	0,942499503
535,632	0,001172144	-0,001033512	0,658770176	-0,005181083	0,939511454
535,907	0,004132763	0,000469884	0,671535486	0,002444072	0,945375847
536,183	0,002636286	-0,000998864	0,664585185	0,000387421	0,948289427
536,459	0,002282174	0,001912391	0,655310335	0,00829415	0,933016355
536,734	0,003220245	-0,003029075	0,670938284	0,000952575	0,945043333
537,010	0,002248132	-0,001838536	0,682993316	0,005112207	0,957532003
537,286	0,002062565	-0,001774283	0,679056318	0,000954582	0,949324827
537,561	0,003281546	-0,001803888	0,666316169	-0,0015136	0,929173878
537,837	0,003376889	0,002108511	0,66362754	-0,004458292	0,954971323
538,112	-0,001303228	-0,000705525	0,653642412	0,009296509	0,947747751
538,388	-0,000627339	0,002456016	0,667548472	-0,001618887	0,944117348
538,663	0,002464371	0,000392838	0,67514812	-0,006382979	0,951828509
538,939	6,89834E-05	0,001614663	0,661051986	0,005833996	0,949422594
539,214	0,002168147	-0,00238823	0,656103379	0,008239206	0,969398704
539,490	-0,001687969	-0,001416691	0,676208235	-0,006055076	0,954848281
539,765	0,000523558	-0,001133438	0,668569178	0,005035604	0,962258339
540,041	0,001836175	0,001715245	0,672617433	0,009650086	0,967239495
540,316	0,002380973	-0,000191504	0,681659162	-0,001481906	0,954857017
540,591	0,00161486	0,00162475	0,667111032	-0,000419586	0,959296187
540,867	0,00172893	-0,002503286	0,668770168	0,008483482	0,97286883
541,142	0,003004093	-9,26035E-05	0,675960868	-0,003146679	0,955528181
541,417	0,001245433	-0,00275021	0,675596786	-0,000806447	0,981325626
541,692	0,002707869	-0,000777528	0,712985088	0,005692413	1,016597795
541,968	0,001960483	0,001007441	0,694325951	0,004415505	0,9970892
542,243	0,002711282	-0,00139988	0,683609021	-0,008752482	0,979989433
542,518	0,003368443	0,00279409	0,667188339	0,012648131	0,965238274
542,793	0,003632332	0,004923201	0,668632239	0,00194933	0,957974555
543,068	0,00389622	0,002578452	0,659701767	0,012693457	0,971105579
543,343	0,000995196	0,003237134	0,664051352	0,003424184	0,981486526
543,618	0,001053085	0,004146101	0,683424407	0,007800411	0,969164268
543,893	0,002047337	-0,001139507	0,683662985	0,002668108	0,970170858
544,168	0,00055086	-0,003703257	0,676110023	0,005788083	0,966721117
544,443	0,000908385	0,001304142	0,674906521	-0,009134326	0,976841106
544,718	0,00285773	-0,001854036	0,672282462	0,006916385	0,97094239
544,993	0,004320166	-0,001758498	0,668044133	0,004534841	0,977148034
545,268	-0,00050977	0,002591901	0,666926726	0,007264944	0,976809695
545,543	0,002993941	-0,001629993	0,674311138	0,000616474	0,969786859
545,818	0,002621101	0,001124833	0,670094333	0,002675132	0,973081836
546,093	-0,000448469	-0,00184563	0,68313945	0,002351242	0,982479177
546,368	0,00320506	0,000909195	0,668031707	0,010301291	0,978126126
546,642	0,001577492	0,002506449	0,676578393	0,010562209	0,986379274
546,917	0,003114836	0,002414273	0,681121691	0,011624529	0,972712087
547,192	0,001187632	0,001727668	0,680908274	0,009979408	0,989054882
547,467	0,003005886	0,001760635	0,69388882	0,012146364	0,985665361
547,741	0,001247226	0,002419316	0,685195108	0,01067452	0,979887086
548,016	0,003608572	0,004798714	0,656936449	0,010610545	0,97083682
548,291	-0,000359908	0,001546678	0,678311197	0,013665541	0,968711934
548,565	0,001795437	0,000641073	0,680766706	0,018280023	0,976001551
548,840	0,002321508	0,003802613	0,677669128	0,012866146	0,990638093
549,115	0,001237031	-0,000763423	0,665251834	0,01917007	0,965448679
549,389	0,000939101	0,000771259	0,67349719	0,031971852	0,977796834
549,664	0,003468992	0,001179655	0,675845081	0,025713253	0,977779673
549,938	0,001466878	0,001181336	0,676105184	0,0301328	0,975634713
550,213	0,000700765	0,000275731	0,667906513	0,047656357	0,982221755
550,487	0,000365381	0,001998127	0,677550903	0,045231494	0,971926927
550,761	-0,00103746	0,006379811	0,6759815	0,057080257	0,991862891
551,036	0,003421342	0,004911063	0,669267958	0,049911958	0,990099329
551,310	-0,001577139	0,005319459	0,658163603	0,064944671	0,961959101
551,585	0,001327298	0,001128851	0,671832905	0,063581124	0,980048297
551,859	0,004737372	0,003476962	0,68223062	0,080216642	0,98270092
552,133	0,003016167	0,003103215	0,686408016	0,073459874	0,982061477
552,408	0,001557145	0,003136181	0,675282138	0,080716818	0,981261447
552,682	0,004274309	-0,000272283	0,673110074	0,090551245	0,973796992
552,956	0,001504376	-0,001709746	0,685918432	0,111973517	0,987369635
553,230	0,005401359	-0,000456635	0,670208028	0,103960496	0,969908544
553,504	0,004167064	0,002360763	0,670382036	0,116025854	0,983340672
553,779	0,003906589	0,003238444	0,667090746	0,120445401	0,975474747
554,053	0,002241566	-0,002141021	0,673786403	0,127030899	1,007153747
554,327	0,002336909	0,007465381	0,668192087	0,136128902	0,988488242
554,601	0,003406071	-0,00110523	0,667246869	0,140548449	0,984717323
554,875	0,001984503	0,000492024	0,665935749	0,151899042	0,994897534
555,149	0,003746575	0,002996564	0,667874692	0,165004057	0,993615738
555,423	0,002605917	0,003749103	0,672116659	0,157402568	0,983963264
555,697	0,000453984	-0,000378933	0,670418115	0,1715689	0,981095656
555,971	0,00163551	-0,00112811	0,669236137	0,171786498	0,993764989
556,245	0,000794489	0,002502717	0,667300833	0,192212432	0,981924497
556,519	0,000889831	0,001378111	0,660479673	0,193642964	0,985078959
556,793	0,00156572	0,006698368	0,671221765	0,191564654	0,991645927
557,067	0,002185427	-0,001121386	0,659191896	0,210561059	0,999818781
557,341	-0,000603233	0,001883726	0,67641259	0,216258517	0,981996366
557,614	0,001608294	0,002761408	0,671765313	0,221002956	1,004943364
557,888	0,000149272	-0,002180057	0,676566894	0,221956979	0,987221317
558,162	0,002641708	0,001419484	0,67019773	0,243249294	0,992664166
558,436	0,001163959	0,002891594	0,669295558	0,251459256	0,973797925
558,709	0,001671302	0,001766989	0,668866906	0,256290333	0,983014604
558,983	0,004894103	0,002707242	0,666178276	0,260190051	0,980829497
559,257	0,000101622	0,002239637	0,6596154	0,277691949	0,981133513
559,530	0,005815153	-0,000230255	0,664244792	0,296969929	0,9772823
559,804	0,004768131	-0,00091686	0,673071285	0,305071594	0,978589994
560,078	0,002016925	0,00584254	0,665044803	0,301498776	0,967331636
560,351	0,001138449	-0,000882212	0,668533445	0,311766393	0,976006328
560,625	0,001570883	0,001684899	0,659904303	0,317680447	0,988996838
560,898	0,002827318	-0,00109785	0,654955696	0,347160061	0,966999121
561,172	0,000413204	0,003064834	0,66636502	0,345688217	0,985810965
561,445	0,002137821	0,001377085	0,651407942	0,343090078	0,989668002
561,719	0,001558981	0,003287196	0,65984701	0,356628284	0,979212586
561,992	0,001092505	0,001036304	0,671880518	0,386302834	0,978011084
562,266	0,000757121	0,001913986	0,660367215	0,401660439	0,980864442
562,539	0,004317013	0,00204081	0,662822724	0,393712398	0,96125548
562,812	0,001827989	-0,00014751	0,654085965	0,413141994	0,966497593
563,086	-0,000117943	0,005047603	0,655831195	0,427286666	0,966580799
563,359	0,000632855	0,001795568	0,648106044	0,440673255	0,970839307
563,632	0,0025822	0,003236393	0,644255141	0,455619329	0,984873643
563,905	0,001291723	0,000484929	0,644902668	0,457309776	0,972370723
564,179	0,00350325	-0,000858677	0,639179211	0,48406029	0,97972056
564,452	0,000340044	0,00468058	0,651148149	0,48330321	0,973018901
564,725	0,00110957	-0,00301403	0,653237757	0,49118828	0,972560121
564,998	0,002028913	0,002900655	0,632167978	0,524934821	0,967203391
565,271	0,003847167	0,001025192	0,653413584	0,552573376	0,968250128
565,544	0,003062327	0,004311876	0,66028143	0,543174147	0,962351412
565,817	0,001977851	0,001935841	0,659056405	0,550734324	0,967151906
566,091	0,004133196	0,000654807	0,650405739	0,573001317	0,966733274
566,364	0,004322175	-0,002472086	0,649869469	0,583550509	0,967759937
566,637	0,002507334	0,000220168	0,641584705	0,605860821	0,96894719
566,910	0,001872313	0,003506852	0,645008776	0,610475303	0,967424511
567,182	0,001911474	0,007575679	0,644881453	0,621847556	0,942777083
567,455	0,004741001	0,001945927	0,635972505	0,644504421	0,955948255
567,728	0,003581616	0,003574467	0,658875428	0,675673479	0,970805606
568,001	0,003171322	0,003732577	0,64223951	0,661920685	0,952461279
568,274	0,000401389	0,005361116	0,64895669	0,68773984	0,977857252
568,547	0,003605462	0,003704653	0,641984865	0,702924169	0,965755804
568,820	-0,000512836	0,00139119	0,650660693	0,724541377	0,966561659
569,092	0,001511418	0,001080013	0,636413893	0,718932564	0,974252747
569,365	0,001737852	-0,001421165	0,657917783	0,750599791	0,965302848
569,638	0,002432468	0,001333661	0,656477521	0,75125058	0,96705216
569,911	0,002827448	0,000146485	0,638980659	0,770052049	0,959507411
570,183	0,00050697	0,005060026	0,640984173	0,785474634	0,945197871
570,456	0,003074316	-0,000225582	0,636057089	0,806312098	0,958690219
570,729	0,000566565	-0,001913331	0,64055734	0,804688638	0,946066858
571,001	0,002122637	0,00190521	0,632573906	0,821280836	0,951088162
571,274	0,005645074	0,004065607	0,608878249	0,831678411	0,943724075
571,546	0,002781505	-0,000719429	0,634450097	0,860421602	0,964282319
571,819	0,002127756	0,000126967	0,627564367	0,866790505	0,948928953
572,091	0,00235419	0,00341365	0,624359171	0,861354968	0,948972012
572,364	-3,74273E-06	0,002508045	0,617559535	0,887087485	0,9360074
572,636	0,003013058	0,00182144	0,619971997	0,917238545	0,951848356
572,909	-0,000112694	0,00050912	0,632005505	0,905976596	0,935431091
573,181	0,00419629	-0,000240057	0,62892945	0,912410478	0,957715662
573,454	0,004535088	0,005330486	0,620214214	0,924649112	0,935717945
573,726	0,001952428	0,005175738	0,618085198	0,918823704	0,940438145
573,998	0,001804316	-0,002550158	0,604118205	0,9236981	0,945198492
574,270	0,003847297	-0,001547333	0,616689803	0,939662172	0,929343287
574,543	0,000646637	0,000112492	0,612171668	0,946355969	0,925291338
574,815	0,000835616	0,004900891	0,618372282	0,964854205	0,924069763
575,087	0,003421689	0,003463428	0,616049554	0,974168803	0,921844509
575,359	0,001756666	-7,60765E-06	0,618870964	0,944842812	0,934012003
575,632	0,002151646	0,004561791	0,601352578	0,980213817	0,928233728
575,904	0,000112077	0,004563472	0,604001799	0,984156854	0,929561495
576,176	0,003559606	0,006911584	0,599569758	0,970577336	0,930889262
576,448	0,002550038	-0,000188598	0,60581342	0,981603037	0,926676726
576,720	0,001334471	-0,000687488	0,614812101	0,990657721	0,911222991
576,992	0,002441087	-0,001780808	0,614297355	0,992976294	0,910222225
577,264	-0,000272664	0,004790878	0,597941243	0,999756728	0,907495132
577,536	0,000684135	0,005449559	0,607004495	0,988343163	0,933874711
577,808	0,001846933	0,003918239	0,598418401	0,99044514	0,917296857
578,080	0,00177373	-0,00202437	0,595751294	0,985940962	0,90734328
578,352	0,002767983	-0,000145544	0,606859288	0,991833356	0,898574043
578,624	0,001646052	0,002640568	0,605268362	1	0,911484259
578,896	0,002115941	0,003924964	0,601783359	0,999871046	0,912470776
579,168	0,00189292	0,005397075	0,587041517	0,974487088	0,910767434
579,439	0,003336628	0,004272469	0,602432705	0,976524087	0,888970453
579,711	0,005379609	0,00405515	0,590897879	0,975138881	0,905192807
579,983	-0,000199418	0,001898115	0,587671159	0,971002915	0,883315532
580,255	0,003191929	0,005841799	0,592644929	0,971458769	0,885907934
580,526	0,002126179	0,001088048	0,58702909	0,970441775	0,905582941
580,798	0,002127886	-0,000286843	0,586708056	0,951598993	0,891072664
581,070	0,00166141	0,005158557	0,582620393	0,948481025	0,897378676
581,341	0,002037662	0,002782522	0,57231241	0,943760252	0,894470921
581,613	0,001571186	-0,001877372	0,576016288	0,931675242	0,890700003
581,885	0,00117962	0,005632886	0,577201905	0,925113409	0,895922042
582,156	0,001537145	0,00194285	0,57963589	0,918616556	0,898675033
582,428	-1,55144E-05	-0,003968473	0,581660928	0,9204153	0,890588298
582,699	0,000997466	0,005544072	0,570276766	0,91510972	0,883946859
582,971	0,002628447	0,010739185	0,571311718	0,905039045	0,873491443
583,242	0,002012153	0,001449003	0,578028898	0,901249632	0,883551212
583,514	0,000927676	0,005924544	0,575684647	0,876905331	0,856836207
583,785	0,003794658	0,004111653	0,570585374	0,866488104	0,885203069
584,057	0,001942363	0,00567762	0,577905215	0,860684355	0,866959109
584,328	0,002842979	-0,000734275	0,565703157	0,835213759	0,87173953
584,599	0,003219231	-0,001108022	0,568911992	0,833720255	0,865559783
584,871	0,001516754	0,004306091	0,56740716	0,834999171	0,868212406
585,142	0,003934281	0,001648485	0,567860975	0,815441625	0,869720836
585,413	0,002868532	-0,000195693	0,564311401	0,795299271	0,862617705
585,684	0,000360781	0,001683133	0,561730389	0,801386601	0,861616939
585,956	0,00380831	0,00406253	0,558094721	0,773966648	0,860857055
586,227	0,003285652	0,001749067	0,554609719	0,750921918	0,848936269
586,498	0,003774268	0,001844605	0,552480702	0,750879603	0,86008001
586,769	0,004450157	0,006382718	0,55366632	0,761667049	0,855747032
587,040	0,004788954	0,003380968	0,551795586	0,735373391	0,853903176
587,311	0,002974113	0,009514654	0,552270924	0,724371356	0,83399311
587,582	0,004005821	0,002226758	0,539896678	0,694937067	0,851018407
587,853	0,003445709	0,004418441	0,535701396	0,695544538	0,831409444
588,124	0,002829414	0,003982122	0,533938281	0,680232258	0,81336622
588,395	0,006314397	0,003358088	0,527999589	0,670183243	0,831636078
588,666	0,001615553	0,002296054	0,536481704	0,646120516	0,823489122
588,937	0,002403806	0,004300022	0,526130675	0,645861605	0,820260189
589,208	0,003903696	0,00330056	0,524238418	0,624961168	0,820162734
589,479	0,00364322	0,001956954	0,535174223	0,623792557	0,819944837
589,750	0,002296561	0,003960922	0,528051733	0,605491264	0,808325153
590,021	0,000125902	0,000802744	0,529646298	0,601896786	0,794296642
590,291	0,003947976	-0,000572147	0,514624649	0,577920697	0,801807069
590,562	0,001945862	0,005874396	0,528444615	0,566637089	0,802893953
590,833	0,002771569	0,002090503	0,519750903	0,576384878	0,774673431
591,104	0,003840732	0,003155899	0,512692984	0,557152225	0,778610762
591,374	0,001950981	0,005128581	0,504903263	0,533241114	0,773775944
591,645	0,002570688	0,003847547	0,502150062	0,518665259	0,770426571
591,916	0,004463851	0,006133087	0,507575827	0,521265405	0,763363587
592,186	0,003098465	0,002536909	0,501572564	0,514313701	0,747448161
592,457	0,001189988	0,004009019	0,487519476	0,513231728	0,768046553
592,728	0,003776061	0,005418559	0,49204125	0,489515554	0,755824663
592,998	0,001380674	0,001728523	0,491548027	0,47801535	0,755486324
593,269	0,003835656	0,004139206	0,503925913	0,466255233	0,737904792
593,539	0,00198336	0,003139743	0,492477181	0,450574741	0,734716007
593,810	0,002921431	0,005331426	0,485117931	0,44531248	0,740178929
594,080	0,001874409	0,006647108	0,481374645	0,432621003	0,715932972
594,350	0,002494116	0,006554932	0,474553485	0,423005178	0,701422696
594,621	0,003750551	0,004992326	0,482325322	0,414385691	0,712907688
594,891	0,003021893	0,007934866	0,470166311	0,390041391	0,710120374
595,162	0,004933784	0,006810261	0,475290745	0,405117422	0,694827229
595,432	0,005778218	0,003339225	0,464401627	0,392079393	0,710407229
595,702	0,002034466	0,00984834	0,470989666	0,373626482	0,704247556
595,972	0,003272174	0,00450016	0,471723288	0,375490205	0,689054778
596,243	0,002899334	0,004595698	0,458767903	0,357513804	0,697689323
596,513	0,002844859	0,004159379	0,454357386	0,361391862	0,68348015
596,783	0,004944022	0,003472774	0,466068041	0,360071634	0,686333509
597,053	0,002230271	0,00284874	0,451003344	0,345950629	0,674954709
597,323	0,005453072	0,003569993	0,447948813	0,343872318	0,687403232
597,593	0,002140047	0,003759389	0,452556682	0,325592683	0,687647027
597,863	0,003377755	0,00354207	0,445541809	0,316691623	0,671731601
598,134	0,003192189	0,00222975	0,446210861	0,307292393	0,65742206
598,404	0,005122806	0,007988007	0,435601548	0,309502668	0,668063962
598,674	0,001023235	0,007864545	0,441371691	0,303395686	0,652529934
598,944	0,005163674	-0,001675924	0,435691281	0,296790535	0,660983817
599,213	0,00136374	0,006710335	0,436295762	0,285225353	0,646553835
599,483	0,004268176	0,002989013	0,431218013	0,283190361	0,652598891
599,753	0,006966613	0,007120412	0,425085608	0,270520543	0,648185618
600,023	0,005451409	0,009093094	0,422095648	0,270391589	0,639817853
600,293	0,004067295	0,008187489	0,42289384	0,2646095	0,647147617
600,563	0,003151365	0,004247167	0,42343375	0,251008323	0,644360303
600,833	0,005493983	0,004874563	0,413814523	0,252590472	0,642958065
601,102	0,004203506	0,007160103	0,411513318	0,24057044	0,653198497
601,372	0,005066668	0,003000781	0,417089748	0,254888388	0,632585856
601,642	0,002278007	0,007194751	0,422881414	0,247936684	0,616469694
601,912	0,002841533	0,007227718	0,413412852	0,234747038	0,624341444
602,181	0,002824512	0,007855113	0,410272227	0,233296853	0,6240834
602,451	0,003032218	0,011298226	0,413524109	0,224850643	0,617060563
602,720	0,004457199	0,009266334	0,408317219	0,233645413	0,620275246
602,990	0,005751089	0,006233298	0,399623506	0,214954247	0,626019198
603,260	0,004011157	0,009832839	0,413981563	0,228903984	0,60564744
603,529	0,007027957	0,007456804	0,404254717	0,215216169	0,606232486
603,799	0,00304075	0,007364628	0,401501517	0,210711991	0,605251793
604,068	0,003791549	0,009900454	0,392657139	0,202807269	0,600236313
604,338	0,001845617	0,010214993	0,381918685	0,198108155	0,604675484
604,607	0,003326779	0,011436817	0,396298266	0,201054854	0,589984545
604,876	0,005669397	0,008216068	0,399377959	0,207900267	0,59940196
605,146	0,003573647	0,013286038	0,38076187	0,191158459	0,608277388
605,415	0,006009901	0,010253003	0,390793684	0,196292769	0,584794228
605,684	0,00426997	0,010348541	0,388191148	0,191723613	0,594954364
605,954	0,002923311	0,012070938	0,386664793	0,184685272	0,578356437
606,223	0,003243381	0,013574334	0,371406384	0,189061499	0,595843425
606,492	0,002514723	0,023712594	0,380835537	0,179272398	0,588338824
606,761	0,003640067	0,015048126	0,388026237	0,166191049	0,584728494
607,031	0,006169958	0,016926951	0,378213298	0,193201478	0,597578488
607,300	0,004767118	0,014644774	0,365300961	0,174315377	0,579575411
607,569	0,003083368	0,01445874	0,374730114	0,175810888	0,583673331
607,838	0,005575804	0,013772135	0,380866158	0,176093465	0,57679101
608,107	0,006120602	0,016558247	0,367415731	0,169271719	0,574846786
608,376	0,00466158	0,017185643	0,361390945	0,178759593	0,564812915
608,645	0,003539648	0,016123609	0,369270399	0,156364649	0,570055027
608,914	0,003166809	0,026480869	0,373663032	0,175967522	0,557893358
609,183	0,004554335	0,023823262	0,373664851	0,179152475	0,568776143
609,452	0,004537314	0,027860804	0,37306401	0,168215419	0,585199233
609,721	0,004688839	0,022606481	0,373410207	0,14833298	0,584118172
609,990	0,002799089	0,025861879	0,373325932	0,172289416	0,575730334
610,259	0,004504979	0,029617848	0,368571037	0,157475306	0,559011965
610,528	0,002821229	0,034812962	0,360695221	0,158191074	0,56331062
610,797	0,003103845	0,034251499	0,367412402	0,16897852	0,563474121
611,065	0,002843369	0,032313465	0,35734118	0,163456345	0,561108352
611,334	0,003275803	0,040324295	0,361561624	0,15747932	0,561894133
611,603	0,005861876	0,038323689	0,364146274	0,18126248	0,559528364
611,872	0,005826128	0,039482942	0,367548821	0,159235748	0,561137162
612,140	0,001052375	0,047712772	0,359952812	0,154514975	0,566720525
612,409	0,005586086	0,044930022	0,360449674	0,155209083	0,554097164
612,678	0,002853608	0,055255997	0,364088981	0,159238758	0,576462029
612,946	0,002368404	0,04856253	0,35636383	0,151355695	0,558679761
613,215	0,003269021	0,063612651	0,368849334	0,157313067	0,551295601
613,483	0,003345636	0,06245676	0,351201806	0,159306747	0,563202138
613,752	-0,000285752	0,064648442	0,347738327	0,154954186	0,54682502
614,020	0,005034506	0,068779841	0,358006901	0,14356228	0,550742277
614,289	0,00297621	0,083360675	0,351078123	0,154999512	0,54968129
614,557	0,003708281	0,082110927	0,354416099	0,157902892	0,570299755
614,826	0,003841078	0,087556326	0,345959147	0,156452707	0,547137771
615,094	0,000284599	0,087589293	0,34436822	0,147486668	0,537284562
615,363	0,003601036	0,100449412	0,35155892	0,164425419	0,561215166
615,631	0,005138381	0,096602947	0,347169926	0,15996456	0,541003996
615,899	0,000701719	0,103393633	0,343771018	0,153640983	0,547892142
616,168	0,002875791	0,105866888	0,344870541	0,15485492	0,548336672
616,436	0,002090951	0,114315718	0,347412144	0,160400761	0,548480099
616,704	0,003853023	0,12113769	0,3460795	0,16107321	0,536900563
616,972	0,003124365	0,12958652	0,346791598	0,158345113	0,54846585
617,240	0,004680437	0,136283349	0,346018568	0,155400422	0,554972598
617,509	0,003764506	0,145858465	0,345977341	0,15061467	0,533797897
617,777	0,004477849	0,15471401	0,334098136	0,153583028	0,541930603
618,045	0,003992646	0,158688979	0,351297307	0,155295134	0,536192475
618,313	0,004593626	0,163727664	0,341204561	0,150682659	0,540009365
618,581	0,00343424	0,17264578	0,347168416	0,161989934	0,543806181
618,849	0,003529583	0,172303318	0,346051008	0,162012597	0,52949664
619,117	0,002782198	0,193767015	0,345514738	0,158721353	0,536846478
619,385	0,004881361	0,201871702	0,341706882	0,148044211	0,535082916
619,653	0,008291435	0,202686812	0,34248355	0,16004459	0,533259134
619,921	0,004884774	0,214983788	0,349911009	0,148825961	0,539123527
620,189	0,00308866	0,227093049	0,338117899	0,162710719	0,527784874
620,457	0,002360002	0,230974162	0,339195899	0,156733694	0,533247796
620,724	0,006912441	0,246243283	0,344879947	0,154742021	0,515545823
620,992	0,00260687	0,252345682	0,325984051	0,152078903	0,510630711
621,260	0,003807123	0,255507223	0,330871726	0,152751352	0,528699833
621,528	0,002029737	0,264362768	0,33012022	0,151799336	0,518625814
621,796	0,005533447	0,276628458	0,324482857	0,160962318	0,504998775
622,063	0,005778608	0,280259284	0,318436547	0,149158881	0,496470421
622,331	0,004431949	0,294808833	0,321753	0,161397515	0,513034026
622,599	0,004115292	0,306042094	0,313704995	0,146150214	0,484391958
622,866	0,003536452	0,321092214	0,314223381	0,158042296	0,495174375
623,134	0,005804161	0,324723041	0,322877685	0,150050935	0,485943447
623,401	0,00357732	0,333359585	0,306478526	0,152586103	0,478820243
623,669	0,003447935	0,334769125	0,317694138	0,150291197	0,487976701
623,937	0,004891643	0,357452965	0,310700789	0,152284877	0,492054547
624,204	0,005136804	0,368185654	0,302631261	0,147022616	0,484991564
624,471	0,004876329	0,373380767	0,296025337	0,15473441	0,477747918
624,739	0,006769492	0,388086745	0,297512285	0,15077172	0,47369597
625,006	0,004823559	0,389621427	0,300226077	0,156534157	0,468098357
625,274	0,004151083	0,410334266	0,306168408	0,139554094	0,482835267
625,541	0,004433699	0,417813238	0,284173115	0,142760707	0,464631454
625,808	0,005484134	0,442561937	0,306215094	0,134379475	0,464052233
626,076	0,004324748	0,433866183	0,298791274	0,156971361	0,465139118
626,343	0,005693547	0,451200163	0,292895628	0,157773767	0,457273192
626,610	0,004627798	0,464185425	0,290293093	0,155673797	0,455208526
626,877	0,005528414	0,468379395	0,297612935	0,136722717	0,450694886
627,145	0,004088119	0,474857223	0,286400961	0,130052587	0,451681403
627,412	0,004988736	0,509805072	0,286897823	0,139258888	0,445160406
627,679	0,007256444	0,511527469	0,288922861	0,143353542	0,456866207
627,946	0,003568874	0,509120149	0,287159745	0,131636743	0,434788196
628,213	0,006211129	0,51381469	0,27904717	0,14194768	0,445149068
628,480	0,003478651	0,546822824	0,285635209	0,139609454	0,445172054
628,747	0,005390541	0,542976359	0,27941671	0,138115951	0,446680483
629,014	0,003463336	0,544573613	0,272660121	0,13328688	0,437007936
629,281	0,003839588	0,575954888	0,281228331	0,144550836	0,43859666
629,548	0,004328204	0,57345371	0,290765102	0,132639102	0,437355011
629,815	0,002232454	0,572422962	0,283384329	0,128871348	0,436153509
630,082	0,004219254	0,591915657	0,275702225	0,137427863	0,438926574
630,349	0,003827687	0,613535783	0,278459064	0,136670783	0,435115508
630,616	0,007837034	0,620576755	0,289653153	0,141826753	0,426848111
630,883	0,004598919	0,635658161	0,272371526	0,129048638	0,449413712
631,149	0,00505008	0,632656411	0,272437917	0,126775391	0,436930865
631,416	0,00565106	0,652274249	0,276765978	0,121621428	0,446488795
631,683	0,00437931	0,645330497	0,278403591	0,130502836	0,445548249
631,950	0,004006471	0,658096759	0,275241442	0,13323294	0,438625781
632,216	0,00288454	0,643613144	0,260736359	0,120714739	0,436902366
632,483	0,007399524	0,659633122	0,269541328	0,129357892	0,431344901
632,750	0,005977956	0,675340243	0,271329606	0,111403151	0,428657955
633,016	0,005455298	0,712916094	0,272988742	0,109714711	0,417740847
633,283	0,006299733	0,711290917	0,27118258	0,118444502	0,423665461
633,549	0,005421256	0,709697026	0,264641227	0,122019327	0,424130065
633,816	0,003063324	0,739169871	0,258250539	0,111233888	0,414216635
634,082	0,004806669	0,735448549	0,262858407	0,112534463	0,414580871
634,349	0,005800922	0,742082807	0,263032415	0,116694095	0,411271645
634,615	0,006308265	0,745087919	0,25965503	0,107749715	0,411314704
634,882	0,005186334	0,75763518	0,260754553	0,113555471	0,402826497
635,148	0,00290331	0,758700576	0,256236418	0,115310896	0,40457581
635,414	0,006725385	0,761361545	0,249092404	0,115441856	0,391972522
635,681	0,005060362	0,774565807	0,261599432	0,10998466	0,406408329
635,947	0,004621977	0,782248137	0,254971984	0,110787066	0,400981341
636,213	0,004183592	0,789930466	0,248344537	0,111589471	0,395554353
636,480	0,006844574	0,809642162	0,252069938	0,102905006	0,397865725
636,746	0,002857367	0,807234841	0,242902706	0,095325176	0,393472526
637,012	0,00426362	0,817592101	0,246412872	0,102235568	0,391488155
637,278	0,006999512	0,827918075	0,250353508	0,104510821	0,381353916
637,544	0,006008672	0,834614904	0,249300672	0,091364494	0,386054043
637,810	0,00717147	0,830048868	0,238971166	0,095437488	0,380115179
638,077	0,007098267	0,825169974	0,252209996	0,102174603	0,387444943
638,343	0,006032518	0,851451674	0,236521116	0,087230535	0,379679385
638,609	0,006446225	0,856083644	0,237168643	0,082379805	0,384499953
638,875	0,007309387	0,852643894	0,240937091	0,087124244	0,366938494
639,141	0,006412183	0,873106447	0,236569621	0,080389136	0,369892221
639,407	0,004597342	0,857058545	0,234225369	0,086389828	0,373628816
639,672	0,009468145	0,876989241	0,229018478	0,089748057	0,383086378
639,938	0,006173848	0,891288504	0,237199263	0,090008975	0,384373999
640,204	0,007598828	0,868044882	0,240601811	0,079873321	0,371630196
640,470	0,007656717	0,893075153	0,236341958	0,078877987	0,374784658
640,736	0,006216421	0,887069972	0,240196501	0,083579107	0,360093719
641,002	0,005188127	0,922925108	0,222592021	0,069544739	0,366500099
641,267	0,005320924	0,910318637	0,240393852	0,061445081	0,365479259
641,533	0,006839541	0,894395878	0,2323028	0,08481671	0,367469454
641,799	0,007215794	0,907099569	0,228107519	0,082045294	0,356150875
642,065	0,007460955	0,909791823	0,234932318	0,075656738	0,347602447
642,330	0,007556298	0,918365796	0,223569679	0,079296542	0,368020177
642,596	0,008700369	0,921339622	0,23435482	0,068835995	0,366417204
642,861	0,008065348	0,915709871	0,229922779	0,073255542	0,354476343
643,127	0,005782324	0,90119497	0,228159663	0,07392799	0,368309943
643,393	0,00627094	0,932451102	0,22874262	0,077177922	0,346633403
643,658	0,010373924	0,931357782	0,22911034	0,065742697	0,363899582
643,924	0,008914901	0,914778023	0,223085554	0,074948998	0,353002548
644,189	0,005957696	0,942749153	0,2303193	0,069751716	0,361396211
644,454	0,007569949	0,926795108	0,230665497	0,066135579	0,36430979
644,720	0,006485473	0,946819661	0,228084485	0,066504794	0,359876444
644,985	0,010775729	0,932993046	0,230195617	0,04961137	0,358253397
645,251	0,00832416	0,948543739	0,231079904	0,05974903	0,361769183
645,516	0,009898959	0,94238213	0,22920917	0,054660045	0,359945401
645,781	0,007503572	0,96168711	0,236851866	0,06371473	0,365006852
646,046	0,009359281	0,956995931	0,236014265	0,052756014	0,372718013
646,312	0,009379714	0,951772894	0,228439779	0,054533099	0,369448934
646,577	0,00917542	0,959627295	0,232036039	0,056959969	0,37521296
646,842	0,006236942	0,95490483	0,239183691	0,056766036	0,383546402
647,107	0,009759379	0,966576091	0,245621065	0,046348809	0,395533233
647,372	0,011259269	0,967234773	0,247925909	0,053605753	0,400153066
647,637	0,007946245	0,961479878	0,243601486	0,066104301	0,387589925
647,903	0,007648315	0,970147708	0,248467637	0,050510448	0,390965196
648,168	0,010496569	0,980817826	0,243131606	0,058525475	0,393276569
648,433	0,012090096	0,98498051	0,246103681	0,051812026	0,382901447
648,698	0,011773438	0,972780754	0,237345398	0,055321872	0,387119808
648,963	0,011868781	0,959079282	0,237218076	0,055192919	0,379113367
649,227	0,011589578	0,990304128	0,233044318	0,047743046	0,383191213
649,492	0,01134783	0,971690796	0,23354118	0,037412457	0,378336322
649,757	0,013409538	0,964747044	0,227860771	0,045015953	0,375589155
650,022	0,01019015	0,956082576	0,230553039	0,057514501	0,377378615
650,287	0,011633858	0,973635555	0,226917371	0,051797391	0,363771649
650,552	0,012646839	0,978705526	0,218352801	0,051863373	0,371904355
650,817	0,013191637	0,966818627	0,228772039	0,048463831	0,368655349
651,081	0,017219711	0,959968731	0,222940965	0,040364173	0,354024632
651,346	0,012389776	0,993665151	0,225805423	0,050913364	0,356135268
651,611	0,013046938	0,962474953	0,213388128	0,048813394	0,349192726
651,875	0,014059918	0,958378202	0,215370118	0,033501114	0,346345192
652,140	0,013780715	0,978590469	0,216125264	0,043725413	0,347893768
652,405	0,01544915	0,951185845	0,201921511	0,049336233	0,33810078
652,669	0,01694904	0,958727389	0,214127208	0,054102331	0,332964859
652,934	0,014197835	0,958916784	0,212600852	0,045092973	0,329334456
653,198	0,018488091	0,986011913	0,20864233	0,040588795	0,337447089
653,463	0,018190161	0,979162018	0,214132666	0,029088592	0,334639701
653,727	0,01527041	1	0,215189142	0,035327538	0,346646606
653,992	0,016208481	0,961019653	0,21512639	0,039617127	0,331313313
654,256	0,019805827	0,968811482	0,209941024	0,042953697	0,348137874
654,520	0,019152078	0,952575866	0,209749131	0,028421161	0,3378029
654,785	0,018573239	0,945413113	0,205403184	0,038233928	0,34027486
655,049	0,019211673	0,945195794	0,213454828	0,038863058	0,338009459
655,313	0,019775198	0,929335607	0,214489779	0,036438195	0,335543323
655,578	0,020469815	0,949109874	0,211176966	0,036222603	0,338577343
655,842	0,017418972	0,944575123	0,198286152	0,038606154	0,341651511
656,106	0,022439593	0,936880513	0,211976977	0,02803731	0,334608601
656,370	0,024875848	0,946643344	0,205005152	0,022558454	0,340131744
656,634	0,022873734	0,952808315	0,203005278	0,01881236	0,330940963
656,899	0,025010352	0,950181994	0,201758729	0,037072341	0,332509613
657,163	0,026098241	0,923747228	0,202901298	0,023319547	0,329320828
657,427	0,022616671	0,927284197	0,196553658	0,03971681	0,336128679
657,691	0,027543656	0,952564754	0,198169747	0,035819099	0,335489237
657,955	0,028837545	0,918120838	0,199506029	0,030361903	0,33386619
658,219	0,028614524	0,916276661	0,198969758	0,032983709	0,342480662
658,483	0,029739868	0,939054359	0,198003016	0,03943925	0,334835546
658,747	0,027981209	0,927542889	0,198133977	0,025469861	0,330040875
659,011	0,028582189	0,938807435	0,204635922	0,024214612	0,324764439
659,274	0,031205716	0,914093384	0,200333022	0,023219277	0,330287582
659,538	0,030177422	0,918850497	0,20050703	0,02960984	0,333542412
659,802	0,026976761	0,907213884	0,200358185	0,029069356	0,333846428
660,066	0,030237016	0,904149563	0,200532193	0,032405926	0,335073827
660,330	0,033066544	0,895172238	0,204322165	0,024306267	0,32849261
660,593	0,034397888	0,907907214	0,19543474	0,025087014	0,322995364
660,857	0,034249776	0,889825739	0,202905246	0,011875708	0,341666693
661,121	0,034906938	0,891329135	0,202584212	0,037651544	0,336229669
661,384	0,037380647	0,873716946	0,197119039	0,030548224	0,329026171
661,648	0,036914171	0,853382899	0,201619289	0,029856122	0,319293403
661,912	0,040436609	0,870935878	0,202783383	0,0174029	0,323612132
662,175	0,035850128	0,869623558	0,198006964	0,027020732	0,325522033
662,439	0,042031841	0,86330552	0,189657629	0,028104711	0,336926731
662,702	0,041359365	0,855736053	0,205586908	0,021824453	0,329141099
662,966	0,041810527	0,85151416	0,200358494	0,028215016	0,319247743
663,229	0,04100696	0,853956128	0,198251001	0,02910406	0,333623328
663,493	0,044548124	0,846511804	0,206539404	0,021220997	0,339226765
663,756	0,043782012	0,847014057	0,204625624	0,024774162	0,327165464
664,019	0,044907356	0,845639166	0,200279677	0,02410372	0,320162701
664,283	0,048748157	0,837381412	0,204069649	0,017801802	0,330041808
664,546	0,047644953	0,8073175	0,201789968	0,02122501	0,342068787
664,809	0,050156117	0,809915898	0,199617904	0,019363295	0,331131605
665,073	0,058060741	0,805349861	0,209714289	0,016050391	0,335289745
665,336	0,055758991	0,803599541	0,205927956	0,019668535	0,333686772
665,599	0,055816879	0,787895782	0,201990958	0,019409624	0,34278301
665,862	0,052297854	0,797283184	0,207416723	0,024067425	0,348707624
666,125	0,056194838	0,805575586	0,212412015	0,020602905	0,354712533
666,388	0,058219092	0,792969115	0,202556029	0,020300675	0,346806459
666,652	0,06166662	0,774387068	0,203440316	0,010446595	0,34696996
666,915	0,063915602	0,770415461	0,212288333	0,015537587	0,348980229
667,178	0,067606585	0,74232255	0,202195586	0,018895816	0,341796804
667,441	0,070848113	0,732062509	0,204952426	0,016449294	0,346938549
667,704	0,067647452	0,741731483	0,200541908	0,02039233	0,334796953
667,967	0,070776617	0,752213886	0,198950982	0,024270388	0,334579056
668,230	0,070722141	0,733694411	0,203752563	0,020047785	0,349476555
668,492	0,072858759	0,760820826	0,201386787	0,01770956	0,333179731
668,755	0,069246098	0,750904929	0,194049061	0,021262725	0,32573535
669,018	0,077543995	0,722436589	0,194352211	0,026808566	0,335152764
669,281	0,082808071	0,73263742	0,203975076	0,024102129	0,341940542
669,544	0,083053232	0,721657808	0,197089346	0,017561957	0,341321173
669,806	0,085545669	0,704327191	0,198683911	0,012386334	0,332170539
670,069	0,0833001	0,69450515	0,192379318	0,02092119	0,328841239
670,332	0,088957449	0,705425554	0,192187425	0,021680277	0,325331277
670,595	0,087086426	0,695572228	0,189369653	0,020728261	0,339767084
670,857	0,092425411	0,694385051	0,195677886	0,0200145	0,32893027
671,120	0,093812937	0,685407725	0,19834863	0,011828204	0,319699341
671,382	0,09660501	0,668233537	0,198780922	0,013626948	0,320605564
671,645	0,098629264	0,657410353	0,193724697	0,018587982	0,324643263
671,907	0,099511153	0,668268185	0,190325788	0,016033162	0,33689105
672,170	0,104026137	0,659916574	0,197021445	0,015665953	0,318506575
672,432	0,1057133	0,642585957	0,193127494	0,016078488	0,323527879
672,695	0,101632457	0,650972216	0,193667404	0,020064843	0,342962004
672,957	0,112739448	0,632922027	0,198598126	0,023228137	0,336320565
673,220	0,110737334	0,646689432	0,197631384	0,026196495	0,334777813
673,482	0,118023957	0,633175675	0,185235613	0,002848533	0,333777046
673,744	0,121920941	0,621883205	0,197699593	0,010625305	0,322819791
674,007	0,124544468	0,606867732	0,196948087	0,018185482	0,337657069
674,269	0,125164175	0,595731691	0,197531043	0,011493693	0,318830975
674,531	0,131608071	0,605869951	0,192130441	0,011104825	0,327164418
674,793	0,127564682	0,597236768	0,198740003	0,01374829	0,330218512
675,055	0,134514214	0,591575731	0,193425495	0,016738308	0,330402086
675,318	0,141295201	0,587572838	0,190521629	0,02269568	0,320910201
675,580	0,140847452	0,572682508	0,186520061	0,018191503	0,318785315
675,842	0,141467159	0,569367901	0,188846428	0,022437773	0,321257276
676,104	0,146581416	0,557230717	0,189816809	0,018756657	0,318831286
676,366	0,154055313	0,556637969	0,18252213	0,030367165	0,315542134
676,628	0,153925928	0,55964308	0,190659868	0,01395025	0,310145256
676,890	0,163815645	0,570657341	0,189305701	0,020059239	0,316130091
677,152	0,163948443	0,546944433	0,188338959	0,006371424	0,303587024
677,414	0,165541969	0,53230439	0,182916833	0,014148196	0,311539069
677,676	0,175300595	0,524797494	0,186190238	0,025390492	0,302850126
677,938	0,173354663	0,515788883	0,180100881	0,014410117	0,307429812
678,199	0,17785092	0,530182003	0,18315905	0,038388213	0,306589634
678,461	0,153900419	0,527524396	0,180255185	0,016924629	0,300710991
678,723	0,165513047	0,526462362	0,177889409	0,011900623	0,312276277
678,985	0,191040054	0,517578894	0,181636333	0,0176414	0,293811508
679,246	0,196041947	0,504065137	0,173136333	0,016667725	0,300739801
679,508	0,204826754	0,491552523	0,177399824	0,024206242	0,299899623
679,770	0,186494441	0,476286765	0,176928125	0,009240515	0,290207002
680,031	0,165147033	0,475475017	0,173895117	0,017038947	0,30098942
680,293	0,141402532	0,463681975	0,186466715	0,010325498	0,300831743
680,555	0,148408246	0,462932798	0,176051115	0,008160549	0,316652626
680,816	0,172755433	0,446134039	0,178721861	0,021980329	0,306136989
681,078	0,204256447	0,451391724	0,175796471	0,034240622	0,308448361
681,339	0,219951625	0,461091983	0,176121144	0,016892347	0,310117379
681,601	0,238455897	0,439788078	0,190134823	0,007818011	0,30881551
681,862	0,238101785	0,446547478	0,192805568	0,005479785	0,339109434
682,124	0,241493131	0,45784331	0,204365557	0,012130263	0,338650654
682,385	0,255577762	0,439824407	0,206390595	0,010376845	0,365251042
682,646	0,26649748	0,432380082	0,232349868	0,016030984	0,395364304
682,908	0,27118101	0,422589328	0,241391597	0,01497067	0,429933897
683,169	0,278336543	0,424468153	0,235711187	0,009296879	0,409662507
683,430	0,279068613	0,41283154	0,214985786	0,009427839	0,389110087
683,691	0,284070507	0,413771793	0,209348424	0,007869357	0,36683134
683,953	0,28416585	0,421031765	0,205519044	-0,008872451	0,353324742
684,214	0,294055567	0,40567215	0,207393416	0,012419864	0,33692755
684,475	0,299525643	0,416811553	0,2014332	0,009951682	0,345180698
684,736	0,302991899	0,394850647	0,202468152	0,017598497	0,34175103
684,997	0,305915063	0,404206763	0,199456668	0,014978698	0,345387258
685,258	0,310842048	0,387501861	0,201826083	0,012575494	0,340311558
685,519	0,317623034	0,388442114	0,1972649	0,016366914	0,351876844
685,780	0,317718377	0,386691794	0,200710494	0,019097018	0,348045705
686,041	0,326915184	0,385786189	0,198559955	0,016563857	0,335020872
686,302	0,33266617	0,380844723	0,198002161	0,002399532	0,344177331
686,563	0,329746418	0,365610251	0,210250905	0,026594223	0,360118655
686,824	0,343493958	0,36489236	0,206292383	0,011671815	0,366745844
687,085	0,34615494	0,365144327	0,210189973	0,006951042	0,351332257
687,346	0,356269385	0,371528298	0,199795896	0,005349241	0,365707842
687,606	0,367938195	0,354009967	0,207761446	0,00645488	0,366333035
687,867	0,367658992	0,350413788	0,213703777	0,026577581	0,376352657
688,128	0,352903591	0,347067895	0,228836682	0,010788792	0,406566287
688,389	0,366838404	0,342501859	0,223070179	0,021662876	0,390149021
688,649	0,379143942	0,351451261	0,226838627	0,009556206	0,387702958
688,910	0,387235839	0,342254935	0,22434371	0,013325966	0,375019376
689,171	0,389260093	0,340066615	0,208611782	0,003060356	0,361753661
689,431	0,413288917	0,33665815	0,19578554	0,010512235	0,367597981
689,692	0,426118819	0,332154685	0,20052255	0,007177672	0,350337625
689,952	0,460410199	0,314354782	0,201772737	0,021733875	0,351866129
690,213	0,465374638	0,316108465	0,195209861	0,015345319	0,337135043
690,473	0,448933781	0,307850711	0,1880228	0,023901834	0,326880362
690,734	0,452044218	0,306788677	0,182923528	0,018856169	0,31791039
690,994	0,455660292	0,303974642	0,18066537	0,014741863	0,307615562
691,255	0,458826911	0,315927475	0,172186893	0,003891445	0,302840966
691,515	0,460158255	0,298190143	0,170639014	0,010433625	0,299170415
691,775	0,46806288	0,309611118	0,179379413	0,010672883	0,308106064
692,036	0,474862593	0,2905285	0,172106257	0,01097712	0,277296052
692,296	0,481624853	0,2771086	0,162099606	0,011238037	0,283160445
692,556	0,501496217	0,296695152	0,164856445	0,013340014	0,276779963
692,816	0,504363199	0,294068831	0,165396354	-0,003358475	0,283306784
693,077	0,517586375	0,296166657	0,162040493	0,014056786	0,279074174
693,337	0,511539165	0,29181962	0,157565405	0,004592577	0,273295899
693,597	0,532271985	0,274833146	0,157545701	0,006369662	0,27205425
693,857	0,528790415	0,275241542	0,156557435	0,018153446	0,265553326
694,117	0,536451585	0,281625513	0,154406895	-0,000212827	0,268286243
694,377	0,545929301	0,279906479	0,16037075	0,002625574	0,259496933
694,637	0,548627738	0,267237437	0,151784656	0,012286725	0,268492803
694,897	0,576832748	0,25885454	0,14810594	-0,001249473	0,251031712
695,157	0,603052665	0,264831797	0,15613606	0,023659982	0,252439774
695,417	0,637044408	0,270026911	0,152177538	0,009603955	0,247444368
695,677	0,681598345	0,260173585	0,147078266	0,008067132	0,250378021
695,937	0,703398621	0,264148554	0,145896288	0,009887535	0,248815195
696,197	0,674354296	0,249007939	0,152484327	0,019635324	0,244803393
696,456	0,659542713	0,254171766	0,147385054	0,0082001	0,245569101
696,716	0,631416025	0,24153401	0,139982758	0,019594012	0,249907903
696,976	0,639676468	0,247605124	0,152253025	0,008093809	0,244731835
697,236	0,640221266	0,241005514	0,143408648	0,012946545	0,256638372
697,495	0,637769697	0,234718762	0,147177096	0,008658963	0,250318111
697,755	0,648745597	0,236910445	0,137665487	0,014767952	0,249036315
698,015	0,673205148	0,242230702	0,144145908	0,004870554	0,240568182
698,274	0,670004488	0,225932514	0,135753526	0,00562964	0,24257845
698,534	0,690194216	0,233067343	0,142879655	0,016417086	0,246616149
698,793	0,698005204	0,230628736	0,139760553	0,011111507	0,23991449
699,053	0,721565845	0,227282844	0,137868297	0,001690617	0,239977623
699,312	0,737373387	0,22687781	0,140194664	0,001518345	0,229542281
699,572	0,762057666	0,230946637	0,137269275	0,003533684	0,231632844
699,831	0,773520475	0,230228746	0,13778766	-0,00430606	0,228965971
700,091	0,800096211	0,219405562	0,138047763	0,010943248	0,227664101
700,350	0,824817944	0,220908959	0,136693596	0,009276468	0,222307371
700,609	0,797796167	0,223413499	0,131981748	0,001913233	0,218596674
700,869	0,79034441	0,217533462	0,135126013	0,018375474	0,225966585
701,128	0,806732498	0,214312712	0,134030129	0,018203202	0,228699502
701,387	0,830948595	0,215722251	0,135280316	0,015626722	0,223904831
701,646	0,860127424	0,212970787	0,137305354	0,017078913	0,221518989
701,906	0,857057854	0,210532181	0,136187946	0,006856622	0,21971528
702,165	0,872116304	0,197518995	0,132358566	0,002352444	0,211548251
702,424	0,892193669	0,195862533	0,126226161	0,003241488	0,226586264
702,683	0,888412462	0,195676499	0,134062568	0,007661034	0,224722334
702,942	0,91953893	0,205814759	0,126100658	0,021849026	0,212600812
703,201	0,911469173	0,200591722	0,131160522	0,012298179	0,219308296
703,460	0,907856512	0,201344261	0,132324616	0,005714688	0,213911418
703,719	0,908700946	0,207634375	0,126299829	0,004156205	0,222987582
703,978	0,911961202	0,192681474	0,127227163	0,008922304	0,217851661
704,237	0,918068006	0,190806011	0,119028493	0,010027943	0,219982372
704,496	0,939475008	0,193122837	0,126305287	0,008794354	0,210048868
704,755	0,94601254	0,202322524	0,13620796	0,007084255	0,218081207
705,014	0,953654982	0,200290633	0,126976157	0,021185608	0,210937929
705,272	0,962140152	0,191156878	0,129367095	0,007432814	0,223326232
705,531	0,948957844	0,201983425	0,128551018	0,017613794	0,213954788
705,790	0,948603732	0,19982639	0,123042798	0,005637081	0,22082286
706,049	0,972876011	0,197700641	0,128920558	0,011984324	0,212073697
706,307	0,982747	0,194104462	0,12971875	0,005595768	0,224622588
706,566	0,974864516	0,175146987	0,131829882	0,003062608	0,233437796
706,825	0,969978399	0,187694248	0,132262173	0,004059949	0,229947908
707,083	0,981328845	0,173836348	0,136676329	0,003887676	0,238040467
707,342	0,96833381	0,178843747	0,137754329	-0,003908749	0,22605946
707,600	0,979815347	0,167551277	0,135151793	0,0076801	0,23961203
707,859	0,998076165	0,182601398	0,141825927	0,003955665	0,236383097
708,117	0,989238589	0,18582551	0,143097638	0,009436528	0,242428153
708,376	0,98429629	0,175315183	0,144520015	0,006470177	0,246967691
708,634	0,971413619	0,177819723	0,127647337	0,013575504	0,247091045
708,893	0,993045349	0,17763369	0,145685927	0,016803776	0,268492379
709,151	0,970255939	0,163369075	0,153436241	0,003007663	0,262854619
709,409	0,969527281	0,174101764	0,152792352	-0,0039657	0,274640714
709,668	0,962768435	0,162433865	0,156108805	0,01119697	0,276630909
709,926	0,958032136	0,168630122	0,166076048	0,014230307	0,280648535
710,184	0,960653957	0,170350838	0,156003006	0,005739774	0,287834872
710,442	0,952732312	0,16834855	0,167087657	0,008988702	0,297289521
710,701	0,975130155	0,161496974	0,171607612	-0,007104324	0,308952264
710,959	0,968875239	0,158305829	0,174513297	0,000108298	0,29773114
711,217	0,979830705	0,169068122	0,16314884	0,012410907	0,313910435
711,475	0,971871606	0,164375262	0,177892501	0,000736424	0,322040229
711,733	0,970242331	0,153612968	0,178409067	0,004483521	0,324730087
711,991	0,955129406	0,16027683	0,185188999	0,007169302	0,34072872
712,249	0,956178134	0,158055543	0,179076299	0,004418543	0,312143961
712,507	0,963275778	0,160589688	0,16979963	0,010266614	0,305459463
712,765	0,983632346	0,158399686	0,167518129	0,0027291	0,299979379
713,023	0,978744522	0,143194818	0,172081131	-0,002122633	0,2902437
713,281	0,999831454	0,155646541	0,163880642	0,015941409	0,283820158
713,539	0,996591633	0,147136821	0,15464702	0,00864215	0,290223626
713,797	0,972321061	0,150797252	0,163966736	0,010548188	0,288718109
714,054	0,972227424	0,151892253	0,158392125	0,005328243	0,265914537
714,312	0,987377804	0,148920108	0,153140369	0,001754421	0,258928936
714,570	0,981703435	0,151016252	0,147867088	0,005544838	0,256359519
714,828	1	0,146573678	0,138138424	0,014143669	0,253308337
715,085	0,981928162	0,151235252	0,14141001	0,002989014	0,247567297
715,343	0,972264879	0,137187956	0,141496104	0,011392909	0,252746277
715,601	0,963612869	0,135686241	0,137643381	-0,002642462	0,244355526
715,858	0,982920709	0,145259677	0,134974456	0,002880717	0,239015958
716,116	0,985917076	0,143789247	0,129356798	0,002382548	0,234780435
716,373	0,99661036	0,140691959	0,126321971	-0,008793766	0,226550273
716,631	0,989156897	0,132526382	0,135555593	0,009790105	0,228838659
716,888	0,997808907	0,126894949	0,130411454	0,021421269	0,221732617
717,146	0,992022173	0,12586252	0,132972761	-0,000779743	0,220548276
717,403	0,998707817	0,136687385	0,109275285	0,008858745	0,222234456
717,660	0,989306716	0,130086094	0,11936985	0,010829762	0,205412807
717,918	0,972208697	0,127489378	0,1143979	0,011327931	0,216493416
718,175	0,959324319	0,135467241	0,121263926	0,011761121	0,215128413
718,432	0,975654519	0,131118524	0,12020927	0,006454538	0,207440237
718,690	0,984812165	0,120888088	0,118013864	0,0063679	0,211053479
718,947	0,973819244	0,127426807	0,121199356	0,001234593	0,204429202
719,204	0,94209521	0,117853371	0,113687621	0,007472536	0,207901929
719,461	0,956571407	0,125268091	0,111212408	0,003725438	0,217918639
719,718	0,959286865	0,116601942	0,118444336	0,005284924	0,208223106
719,976	0,950597401	0,123828947	0,120015558	0,006086326	0,194251904
720,233	0,967957601	0,121576374	0,11110479	0,012844097	0,20019368
720,490	0,941664482	0,117665657	0,114182664	0,012995714	0,188811968
720,747	0,95357504	0,104713362	0,103119537	-0,003357226	0,191682488
721,004	0,94520394	0,113035368	0,114075046	0,002967355	0,181505189
721,261	0,934810293	0,114724797	0,102430782	0,002837398	0,185660418
721,518	0,928105922	0,115131512	0,107036831	0,000303233	0,188209761
721,774	0,917094273	0,11294151	0,100170805	0,021096376	0,180983277
722,031	0,911532267	0,109093365	0,105896081	0,000584807	0,188751747
722,288	0,901363347	0,11506894	0,100450611	-0,008685469	0,183954164
722,545	0,896456796	0,113786225	0,104927519	-0,000216595	0,184837401
722,802	0,883347691	0,105651934	0,106606359	0,003985352	0,17897592
723,058	0,878459867	0,103806075	0,100967178	0,000649786	0,189795572
723,315	0,881456234	0,106027362	0,106003699	-0,001884379	0,180300775
723,572	0,842990374	0,100333358	0,100235375	0,004418543	0,194713596
723,829	0,846792015	0,108123507	0,105573227	-0,0036388	0,186784537
724,085	0,834132365	0,100489787	0,102387735	0,000844721	0,191802929
724,342	0,831922544	0,107059792	0,104862948	0,001277912	0,189534616
724,598	0,84793438	0,098174643	0,099977092	0,008685469	0,18562027
724,855	0,842615828	0,095202498	0,103894386	-0,001841059	0,189976234
725,111	0,835836548	0,094263925	0,104346382	0,004700117	0,190859471
725,368	0,842615828	0,099269643	0,093326302	0,004310245	0,189092997
725,624	0,83070527	0,101991502	0,10421724	0,003357226	0,194593155
725,881	0,814637252	0,094263925	0,10720902	-0,000974679	0,197925367
726,137	0,802033784	0,093387925	0,109468997	0,00318395	0,194412493
726,393	0,794093412	0,0984875	0,109318332	-0,001646124	0,196419849
726,650	0,80240833	0,091792352	0,10912462	0,012194312	0,195857789
726,906	0,811416158	0,091761066	0,107919298	0,001277912	0,201458314
727,162	0,797408143	0,092793496	0,111922687	0,002599143	0,196620585
727,419	0,806940335	0,090165494	0,108737195	0,004570159	0,204690159
727,675	0,780759579	0,088444778	0,107983869	0,000108298	0,206757736
727,931	0,777369939	0,08343906	0,116055217	0,012194312	0,210712229
728,187	0,772763025	0,087787778	0,112977343	0,003877055	0,217838345
728,443	0,781471216	0,082875917	0,120467553	0,007212621	0,245580014
728,699	0,78199558	0,092011352	0,122684484	0,001212933	0,22287681
728,955	0,781508671	0,08256306	0,12044603	-0,009768445	0,211916643
729,211	0,772407206	0,086880491	0,114720754	0,003140631	0,201458314
729,467	0,767388292	0,081624488	0,108220629	-0,003942033	0,202000301
729,723	0,753530095	0,081655773	0,111406121	0,002447526	0,201357947
729,979	0,741919173	0,080717201	0,111858116	-0,007169302	0,19360955
730,235	0,736862804	0,073928196	0,115624745	0,008100662	0,202622581
730,491	0,724764972	0,082093774	0,112955819	0,012995714	0,194994626
730,747	0,716787146	0,083658061	0,105465609	0,002880717	0,191220796
731,003	0,705007678	0,081780916	0,110997172	0,000649786	0,199290369
731,258	0,704071314	0,075085769	0,116679401	0,010548188	0,209166564
731,514	0,712198959	0,067796192	0,120768884	-0,001039657	0,226931671
731,770	0,696149669	0,077807628	0,139774217	-0,002880717	0,240180224
732,026	0,695775123	0,068046478	0,133338662	0,005176626	0,242890156
732,281	0,696748942	0,067577192	0,131444586	-0,003443864	0,248530828
732,537	0,70056931	0,068421907	0,127290533	-0,014511881	0,23036425
732,793	0,697685307	0,072676767	0,128043858	0,011717802	0,222093941
733,048	0,6912993	0,074053339	0,112697536	0,001949357	0,20970855
733,304	0,673939099	0,068734764	0,10858653	0,005176626	0,209287005
733,559	0,682048017	0,074835483	0,112568395	0,003010674	0,207580752
733,815	0,672141279	0,070173908	0,115172749	-0,001147955	0,22512505
734,070	0,666691636	0,064980476	0,120704313	0,014381924	0,199711914
734,325	0,656035807	0,065105619	0,103399344	0,009833424	0,193188005
734,581	0,652365257	0,069954908	0,104841424	0,001646124	0,177410182
734,836	0,657065808	0,067420763	0,089817956	0,009725126	0,171950172
735,091	0,631184689	0,062915617	0,092508405	-0,005804752	0,166269352
735,347	0,640323608	0,06920405	0,094789906	-0,00045485	0,160227209
735,602	0,635866512	0,064386047	0,087880833	0,0109164	0,170223845
735,857	0,627589048	0,068234192	0,087557979	0,004007012	0,158119484
736,112	0,604704296	0,064104475	0,090872612	0,007949045	0,154285433
736,368	0,59575265	0,063353617	0,09175508	0,00136455	0,15832022
736,623	0,591763736	0,06707662	0,084350963	0,005284924	0,159765517
736,878	0,589891007	0,066795048	0,094725335	0,002512505	0,155690583
737,133	0,570601895	0,05731547	0,089172248	0,008208959	0,159143236
737,388	0,581126634	0,059818329	0,088784824	0,002209271	0,1571961
737,643	0,566032436	0,061194901	0,085620855	0,004678457	0,157155953
737,898	0,556294243	0,052497467	0,082478411	0,001646124	0,157055585
738,153	0,552642421	0,058160185	0,084759912	0,003703778	0,158822059
738,408	0,560994794	0,052904181	0,092465358	-0,001667783	0,1680559
738,663	0,55161242	0,055688612	0,099159196	-0,000108298	0,175744076
738,918	0,55451515	0,05159018	0,099977092	0,004895052	0,178855478
739,172	0,538765497	0,061257473	0,100536706	-0,006281262	0,178614596
739,427	0,525169482	0,04990075	0,104970566	0,002122633	0,191421531
739,682	0,530150942	0,058660757	0,104970566	0,002967355	0,194713596
739,937	0,528690213	0,051871752	0,102409258	0,007450876	0,185299093
740,191	0,519869658	0,056314326	0,103227155	0,009291936	0,183914017
740,446	0,513090378	0,052090752	0,098900913	0,005198286	0,17357613
740,701	0,523821117	0,050463894	0,092637547	-0,002772419	0,175483119
740,955	0,520787295	0,050964465	0,089516626	0,001906038	0,162194418
741,210	0,513539833	0,053561182	0,0987072	-0,003313907	0,175141869
741,465	0,502565639	0,05371761	0,092680594	-0,000736424	0,162756478
741,719	0,498145998	0,053373467	0,093756774	-0,004115309	0,159404192
741,974	0,493239447	0,047178891	0,093068019	0,012086014	0,161291108
742,228	0,476403611	0,045301747	0,09265907	-0,002924036	0,155991686
742,482	0,483407618	0,047710749	0,090033192	-0,001862719	0,161511917
742,737	0,487977078	0,044363175	0,080326051	0,003378886	0,145774241
742,991	0,488370351	0,046521891	0,082478411	0,007949045	0,147500567
743,246	0,471328514	0,044300604	0,078238263	-0,002555824	0,147621009
743,500	0,46174014	0,045833605	0,073589167	0,002165952	0,135255692
743,754	0,450335219	0,046803462	0,084652294	-0,001234593	0,133368777
744,008	0,447189033	0,047742035	0,06977949	0,002339229	0,13254576
744,263	0,446308851	0,039138457	0,080519764	0,00088804	0,138387168
744,517	0,441514663	0,041954173	0,078668735	0,000563148	0,135777605
744,771	0,43254429	0,044300604	0,07384745	0,005219945	0,131622376
745,025	0,423124462	0,041422316	0,072190133	0,002079314	0,137805035
745,279	0,4334432	0,038700457	0,075375625	0,005479859	0,129374137
745,533	0,434285928	0,044081603	0,072383845	-0,001971017	0,122549124
745,787	0,424266826	0,043174317	0,074062686	-0,008122321	0,116888378
746,041	0,421382823	0,044457032	0,07300803	0,001646124	0,12106368
746,295	0,415296453	0,040734029	0,071027859	0,004678457	0,117952277
746,549	0,40763699	0,039420029	0,073632214	0,011869419	0,117751542
746,803	0,402299712	0,038919457	0,071221571	0,000671445	0,122027211
747,057	0,402543166	0,042517316	0,051183106	0,013017374	0,124536407
747,311	0,404977715	0,0394826	0,073373931	0,0009097	0,115744185
747,565	0,394546612	0,044206746	0,070468245	0,002295909	0,131240978
747,818	0,395614068	0,040984315	0,074234874	-0,001537826	0,121605667
748,072	0,397374433	0,042673745	0,067390372	-0,005739774	0,121545446
748,326	0,384714783	0,040389886	0,071070906	0,007970705	0,122248021
748,579	0,381718416	0,037042313	0,067734749	0,002924036	0,124757216
748,833	0,384564965	0,03184888	0,072835841	-0,005588157	0,136239297
749,087	0,381980599	0,036291455	0,069585778	0,005523178	0,134011131
749,340	0,368122402	0,028157163	0,077075989	-0,0054582	0,126122219
749,594	0,367335855	0,031755023	0,069241401	0,002317569	0,123713391
749,847	0,365594217	0,032818738	0,07438554	-0,006649474	0,130297521
750,101	0,366961309	0,035165168	0,07636571	-0,002122633	0,136741136
750,354	0,356642571	0,034007596	0,069198353	0,009768445	0,131301199
750,608	0,353009476	0,034226596	0,076085903	8,66381E-05	0,129253695
750,861	0,34793438	0,027750449	0,072986506	0,000714764	0,127186118
751,115	0,334001273	0,03691717	0,074299445	0,003270588	0,118554484
751,368	0,346623469	0,031692452	0,069327495	-0,00591305	0,128009134
751,621	0,343720739	0,03713617	0,064958206	0,004808414	0,115182125
751,875	0,340836735	0,033350596	0,067906938	0,003833736	0,117671247
752,128	0,336005094	0,033945025	0,066464857	0,007927386	0,124195157
752,381	0,336435822	0,031285737	0,069499684	-0,002924036	0,107975715
752,634	0,33111727	0,029533736	0,072276227	0,002469186	0,122368462
752,887	0,330049815	0,030503594	0,06749799	-0,001776081	0,116246024
753,140	0,323570171	0,028908021	0,070274533	0,002859057	0,12764781
753,394	0,317839619	0,030910308	0,067777796	0,00498169	0,117410291
753,647	0,332484363	0,033882453	0,06366679	0,001212933	0,122870301
753,900	0,318907075	0,029565021	0,068315886	0,007537514	0,121103827
754,153	0,312895614	0,028689021	0,06259061	0,013277288	0,121304563
754,406	0,316715982	0,028626449	0,060330633	0,008512193	0,114559845
754,659	0,312745796	0,032850024	0,063386983	0,008100662	0,105827843
754,911	0,302183602	0,026561591	0,064183356	-0,004007012	0,109742189
755,164	0,298999963	0,030034307	0,068165221	-0,002772419	0,112853591
755,417	0,290216862	0,026405162	0,065840673	-0,002815738	0,103820487
755,670	0,296640324	0,025560447	0,059039217	0,010201636	0,10873851
755,923	0,288643769	0,027750449	0,058673316	-0,005761433	0,107212919
756,176	0,276190119	0,025341447	0,056972952	-0,001039657	0,111970355
756,428	0,274654481	0,026905734	0,057661707	-0,01410035	0,105044974
756,681	0,281415034	0,022212873	0,064377068	0,006909388	0,100949966
756,934	0,273399753	0,025967162	0,06366679	-0,001971017	0,108377186
757,186	0,273025207	0,029752736	0,062569087	-0,002382548	0,113214916
757,439	0,267407019	0,024246446	0,06037368	0,001299571	0,110585278
757,691	0,264448107	0,023245303	0,057015999	0,002772419	0,111729472
757,944	0,268081202	0,02715602	0,061880332	0,005566498	0,117028893
758,196	0,26463538	0,019929014	0,059555784	-0,006324581	0,109240349
758,449	0,267875201	0,02230673	0,063838979	-0,005198286	0,122268094
758,701	0,265234653	0,027500163	0,062934988	0,00589139	0,119518016
758,954	0,252200457	0,027312448	0,062913464	-0,002772419	0,112693003
759,206	0,256901008	0,024246446	0,061342242	0,00543654	0,111247706
759,458	0,240776808	0,022463159	0,062009473	-0,001949357	0,121585593
759,711	0,245177722	0,025842019	0,055681537	0,000779743	0,119076397
759,963	0,246001723	0,024621875	0,063516125	0,008728788	0,123793685
760,215	0,241338627	0,026405162	0,061880332	0,001191274	0,113516019
760,467	0,240720626	0,024621875	0,065517819	0,001559486	0,115282493
760,720	0,231506798	0,020836301	0,069262924	-0,006627814	0,118213234
760,972	0,222948425	0,018802728	0,06642181	-0,001472848	0,118253381
761,224	0,226075883	0,021993873	0,061019388	0,000194936	0,120963312
761,476	0,226281883	0,021524587	0,065281059	8,66381E-05	0,115222272
761,728	0,221871606	0,022463159	0,063182509	-0,005414881	0,120772614
761,980	0,217461328	0,023401731	0,061083959	-0,0109164	0,126322955
762,232	0,212030413	0,025091161	0,064290974	-0,002339229	0,11470036
762,484	0,212798232	0,018990442	0,067691702	-0,008295597	0,115944921
762,736	0,214558598	0,021774873	0,069392066	0,008317257	0,122388536
762,988	0,214015506	0,015017154	0,072706699	-0,000108298	0,123793685
763,240	0,214502416	0,016831726	0,076473328	-0,00047651	0,136881651
763,492	0,216712236	0,018521156	0,078604164	0,001061317	0,139852539
763,743	0,210756957	0,013922153	0,096770077	-0,003660459	0,184616592
763,995	0,204820405	0,020429586	0,13092802	-0,000259914	0,255335767
764,247	0,209858047	0,022150302	0,167862507	0,013298947	0,398500444
764,499	0,208771864	0,016237297	0,169692012	0,006757771	0,352070285
764,750	0,197947489	0,020930158	0,13206877	-8,66381E-05	0,274666612
765,002	0,195887486	0,01783287	0,10888786	-0,003898714	0,202180963
765,254	0,191486573	0,014704296	0,084458581	-0,001061317	0,148825423
765,505	0,192142028	0,015236154	0,076387234	-0,003725438	0,140715702
765,757	0,188022023	0,021368158	0,074299445	-0,004201948	0,121404931
766,008	0,188022023	0,019772586	0,060718058	0,006454538	0,112773297
766,260	0,173227462	0,019710014	0,058350462	0,012692481	0,106911816
766,511	0,188059478	0,014078582	0,057704754	-0,004223607	0,099946288
766,763	0,177122739	0,015861869	0,056972952	0,001559486	0,095730839
767,014	0,179313832	0,015736726	0,053012611	-0,001732762	0,097517387
767,265	0,176673284	0,018239585	0,048385038	-0,002295909	0,091475243
767,517	0,178471104	0,015768011	0,050515874	-0,006432878	0,096433414
767,768	0,1753811	0,016863012	0,051957955	0,002404207	0,087079132
768,019	0,174987827	0,018677585	0,049396647	-0,004375224	0,082763315
768,270	0,172796734	0,017676441	0,047222764	0,006086326	0,083385596
768,522	0,17199146	0,015361297	0,050042355	0,001884379	0,086878396
768,773	0,168938912	0,012702009	0,046534009	0,006541176	0,084971407
769,024	0,164294543	0,014485296	0,04713667	0,003140631	0,07485433
769,275	0,160193266	0,013890867	0,046017443	-0,00227425	0,07142175
769,526	0,160099629	0,015893154	0,049504265	0,002945695	0,074874403
769,777	0,159294356	0,019365871	0,039969313	-0,002469186	0,070598734
770,028	0,163376906	0,014923297	0,041023969	-0,000628126	0,079712133
770,279	0,154781078	0,01548644	0,043800513	-0,001061317	0,076018597
770,530	0,164051088	0,014547868	0,039431223	-0,007450876	0,064616811
770,781	0,160586539	0,009385721	0,040808733	-0,005631476	0,071843295
771,032	0,159181992	0,013421581	0,039151417	0,00680109	0,066001887
771,283	0,156185625	0,011137722	0,042035578	-0,000108298	0,068009244
771,534	0,151971984	0,011169008	0,041303776	0,010851421	0,06883226
771,784	0,153676168	0,016080869	0,034308608	0,006996026	0,064114972
772,035	0,139256152	0,011763437	0,04048588	0,005826412	0,057811872
772,286	0,145436159	0,012076294	0,035901354	0,007472536	0,067105933
772,537	0,143619611	0,013515438	0,039388176	-0,006454538	0,063854015
772,787	0,139106334	0,009573436	0,038850086	0,010050019	0,060903201
773,038	0,135098693	0,010574579	0,038699421	0,009768445	0,057490695
773,288	0,141166336	0,011356723	0,040055408	0,024258666	0,063753648
773,539	0,138881606	0,016425012	0,033684424	0,001472848	0,071843295
773,790	0,132308326	0,012264009	0,031015498	0,001884379	0,057932313
774,040	0,127364321	0,011481865	0,031101593	-0,012865757	0,057430474
774,290	0,127326866	0,013390295	0,035104981	0,009032021	0,057530842
774,541	0,129967415	0,005662718	0,034997363	0,000996338	0,057611136
774,791	0,129480505	0,010574579	0,034416226	-0,002837398	0,05447966
775,042	0,126708866	0,012045009	0,034523844	-0,005804752	0,060100258
775,292	0,119311585	0,009729864	0,028863139	-0,008663809	0,055202308
775,542	0,120903405	0,011951152	0,030778739	0,000823062	0,050786124
775,793	0,122588861	0,011388008	0,032349961	0,001386209	0,048116339
776,043	0,117607401	0,008916435	0,027571723	-0,003075652	0,05791224
776,293	0,12335668	0,012576866	0,032758909	-0,006584495	0,053556276
776,543	0,120210495	0,013171295	0,034222514	0,001884379	0,050464946
776,793	0,112139031	0,007571148	0,029594941	-0,004028671	0,052733259
777,044	0,111689576	0,006570005	0,031747301	2,16595E-05	0,052612818
777,294	0,117869583	0,00638229	0,031618159	-0,002512505	0,056928635
777,544	0,108281209	0,003159859	0,032070154	-0,006151305	0,047473985
777,794	0,111783213	0,011638294	0,022319967	-0,006519517	0,053194952
778,044	0,108786846	0,00998015	0,031639683	0,006259602	0,050906565
778,294	0,107944118	0,009729864	0,031123116	0,007884067	0,04327861
778,544	0,110079029	0,005662718	0,03228539	-0,0018194	0,054038041
778,793	0,113019214	0,001877144	0,030197602	-0,001581145	0,048838988
779,043	0,103112476	0,008760006	0,028411144	0,002339229	0,051508772
779,293	0,101857747	0,007915291	0,027098204	-0,005133307	0,04817656
779,543	0,102719203	0,007477291	0,02922904	-0,003898714	0,054921278
779,793	0,099048654	0,009948864	0,03090788	0,002555824	0,05160914
780,042	0,093318102	0,010637151	0,030111507	-0,00088804	0,049240459
780,292	0,093130829	0,006820291	0,026904492	-0,005501519	0,058996212
780,542	0,096464287	0,009072864	0,032694339	-0,005046669	0,052371935
780,791	0,094741376	0,010543293	0,029551894	-0,007385897	0,047534206
781,041	0,0996292	0,003535288	0,032436056	-0,006692793	0,053817232
781,291	0,096408105	0,012201437	0,033167858	0,013970393	0,052211347
781,540	0,091745009	0,00616329	0,031553588	0,008143981	0,050063475
781,790	0,093243193	0,009792436	0,026689256	-0,009161978	0,054640248
782,039	0,086164276	0,006194576	0,029681036	0,008772107	0,053154804
782,289	0,089441552	0,003754288	0,030391314	0,007472536	0,056286281
782,538	0,089422825	0,012483009	0,030154555	-0,000801402	0,048618178
782,787	0,086089367	0,006695148	0,027614771	0,008360576	0,050505094
783,037	0,088617551	0,003942003	0,027442582	-0,013125671	0,04390089
783,286	0,078411176	0,006663862	0,025182605	0,003270588	0,048718546
783,535	0,086089367	0,006069433	0,029121422	-0,002100974	0,041492062
783,784	0,080864452	0,004411289	0,028841615	0,000671445	0,05048502
784,034	0,082568636	0,007508577	0,02808829	-0,00179774	0,053977821
784,283	0,081238998	0,004067146	0,024902798	0,003400545	0,04530604
784,532	0,084872093	0,004567718	0,027464105	0,004158628	0,057029003
784,781	0,083018091	0,008728721	0,032306914	0,0063679	0,044804201
785,030	0,077081539	0,009260578	0,024515373	-0,000541488	0,044964789
785,279	0,071968988	0,007164434	0,028583332	0,005869731	0,055142087
785,528	0,075995356	0,005694004	0,025656124	-0,007017686	0,044402729
785,777	0,078017903	0,006194576	0,028066766	0,002577483	0,038521174
786,026	0,074047717	0,004974432	0,024343184	0,002187612	0,047795162
786,275	0,071688078	0,00425486	0,02724887	-0,001537826	0,038922646
786,524	0,070583168	0,007195719	0,029681036	-0,00361714	0,040769414
786,773	0,075077718	0,008603578	0,02479518	0,007125983	0,043961111
787,022	0,069815349	0,006476148	0,02593593	-0,003660459	0,045225746
787,271	0,067586801	0,004223574	0,029121422	-0,007992364	0,039043087
787,519	0,071556987	0,003723003	0,023288528	-0,001386209	0,043880817
787,768	0,071556987	0,005443718	0,024149472	-0,001429529	0,045205672
788,017	0,065470617	0,008791292	0,031187687	0,000346552	0,060321068
788,265	0,069328439	0,007915291	0,030993975	-0,001126295	0,050665682
788,514	0,069328439	0,007477291	0,040098455	0,002100974	0,065239091
788,763	0,067230982	0,002784431	0,041303776	0,007082664	0,078547866
789,011	0,064796434	0,005787861	0,047007528	-0,001451188	0,085955012
789,260	0,061013521	0,006632576	0,04797609	-8,66381E-05	0,086436778
789,508	0,067380801	0,006570005	0,048492656	-0,009790105	0,076821539
789,757	0,056762426	0,002784431	0,045199547	0,001451188	0,081900152
790,005	0,061500431	0,00550629	0,039043799	-0,007385897	0,073569622
790,254	0,060376793	0,009573436	0,03719277	0,012519205	0,051850023
790,502	0,059178246	0,004348717	0,032974145	0,010223295	0,057651283
790,750	0,056949698	0,003253717	0,030563503	0,003118971	0,052030685
790,999	0,061069703	0,006006861	0,027743912	0,015204985	0,059999891
791,247	0,053822241	0,004286146	0,028906186	-0,002317569	0,048718546
791,495	0,061519158	0,000657	0,024472326	-0,003898714	0,044583391
791,743	0,058766246	0,006476148	0,02922904	-0,001126295	0,051127374
791,991	0,056537698	0,001407858	0,019651041	0,006021347	0,04502501
792,240	0,060545339	0,003472717	0,023267005	-0,005176626	0,043419125
792,488	0,054496423	0,006820291	0,026796874	-0,004678457	0,051087227
792,736	0,051762238	0,002815716	0,026086595	-0,008425555	0,039263896
792,984	0,054758605	0,008228149	0,023934236	0,000714764	0,044784127
793,232	0,048372598	0,000876001	0,022147778	-0,003075652	0,043981184
793,480	0,052904603	0,004411289	0,026344879	0,013060693	0,041893534
793,728	0,050357691	0,002409002	0,020619603	-0,005263264	0,04564729
793,976	0,050807146	0,006882862	0,026108119	0,000758083	0,04040809
794,224	0,048653508	0,001095001	0,021351405	-0,005328243	0,034566682
794,471	0,045320049	0,004098432	0,023891189	-0,000541488	0,039524853
794,719	0,045919323	0,001564287	0,024407755	0,007797428	0,036011978
794,967	0,049852054	0,001626858	0,022470632	0,00634624	0,039725588
795,215	0,045863141	0,003973289	0,025570029	0,005176626	0,040789487
795,462	0,046818233	0,003097288	0,029164469	0,004310245	0,049702151
795,710	0,047754598	0,010167865	0,017929153	0,018258978	0,046289645
795,958	0,050357691	0,00528729	0,030864833	-0,012627502	0,048317075
796,205	0,042979138	0,002596716	0,028023719	-0,004418543	0,046349865
796,453	0,045900596	0,009855007	0,028992281	-0,003292248	0,052211347
796,701	0,042735683	0,008791292	0,02976713	0,0100067	0,066383285
796,948	0,044533503	0,000813429	0,032866527	-0,000736424	0,072023957
797,196	0,041031499	-0,000938572	0,033770518	0,001234593	0,061585702
797,443	0,041668227	-0,002534145	0,02892771	-0,004960031	0,063332103
797,690	0,040301135	-0,001220144	0,030176078	-0,0063679	0,050545241
797,938	0,040188771	0,00337886	0,035707642	-0,007320919	0,055182235
798,185	0,039907862	0,005318575	0,030800262	0,004591819	0,05763121
798,432	0,042117682	0,002596716	0,029422752	0,007667471	0,057510768
798,680	0,041406045	0,001595573	0,025354793	0,001191274	0,047092587
798,927	0,041181318	0,004192289	0,030864833	-0,003378886	0,057169518
799,174	0,039083861	-0,000469286	0,02509651	-0,001494507	0,048919282
799,421	0,038540769	0,00359786	0,029272087	0,007342578	0,047634574
799,669	0,042005319	0,005913004	0,023503764	-0,008663809	0,039324117
799,916	0,036387131	0,001157572	0,026732303	0,002295909	0,041793166
800,163	0,038934042	0,007352148	0,027270393	0,002555824	0,037718232
800,410	0,03756695	0,002190002	0,023374623	-0,000281574	0,050665682
800,657	0,038522042	0,005224718	0,025182605	-0,001494507	0,04012706
800,904	0,037342223	0,005318575	0,019780183	-0,003140631	0,042736623
801,151	0,036630585	0,003128574	0,025247175	-0,000108298	0,04530604
801,398	0,034308401	-0,004348717	0,024450802	-0,005848071	0,037898894
801,645	0,03376531	0,000469286	0,023826618	0,002989014	0,037236466
801,892	0,032229672	0,00403586	0,024752133	-0,002967355	0,042957433
802,138	0,033053672	0,00572529	0,02395576	0,001126295	0,044442876
802,385	0,036536949	0,000938572	0,027055157	0,002902376	0,038059482
802,632	0,035432039	0,006507433	0,023675953	0,001429529	0,030893219
802,879	0,035038765	0,003285002	0,021286834	0,002014336	0,039203676
803,125	0,031499307	0,00337886	0,021157693	0,002967355	0,030632263
803,372	0,030956216	0,00234643	0,021308358	0,01817234	0,035409771
803,619	0,028914941	0,005005718	0,018058295	0,000953019	0,033482709
803,865	0,029420578	-0,001220144	0,016809927	0,010483209	0,033603151
804,112	0,030244578	0,00256543	0,022707391	0,004851733	0,043017653
804,358	0,030825125	0,002721859	0,023826618	-0,001732762	0,029307407
804,605	0,028615304	0,001157572	0,024515373	0,010136657	0,035811243
804,851	0,030506761	0,00234643	0,023848142	0,040676585	0,037015657
805,098	0,032660399	0,001126287	0,014420808	0,00409365	0,032860429
805,344	0,028465486	0,00147043	0,019844753	-0,002837398	0,033482709
805,590	0,030619124	0,004724146	0,01904838	-0,000996338	0,034325799
805,837	0,030694033	0,00212743	0,027378011	-0,004396883	0,041753019
806,083	0,027266939	0,005787861	0,018424196	4,3319E-05	0,041612504
806,329	0,027959849	0,005005718	0,025010416	0,001234593	0,044422803
806,576	0,02760403	0,000531858	0,020770268	-0,001277912	0,044583391
806,822	0,030656579	0,002909574	0,023589859	-0,006562836	0,047413764
807,068	0,02380239	0,004442575	0,021050075	0,007624152	0,056326428
807,314	0,022042024	0,002690573	0,023998807	-0,007017686	0,045607143
807,560	0,026948575	0,004411289	0,029379705	0,003790417	0,044282288
807,806	0,023184389	0,006194576	0,027119728	0,005198286	0,041190959
808,052	0,02601221	-0,000563143	0,020016942	0,001429529	0,047554279
808,298	0,02719203	0,000156429	0,023288528	0,001321231	0,043880817
808,544	0,025263118	-0,002221287	0,021997113	0,0045485	0,040066839
808,790	0,025450391	0,00168943	0,024192519	-0,004700117	0,039986545
809,036	0,025862392	0,002940859	0,024881274	0,000823062	0,029688805
809,282	0,025150755	0,005443718	0,021136169	0,013060693	0,037678085
809,528	-0,027529121	-0,102241788	0,006091177	0,013060693	0,050444873
809,774	0,022997116	-0,000625715	0,021308358	0,006021347	0,042254858
810,019	0,020768568	0,003723003	0,023632906	0,002794079	0,046088909
810,265	0,022472752	-0,003504003	0,021286834	-0,007320919	0,039263896
810,511	0,024308027	0,001376572	0,023008722	0,003725438	0,037276613
810,757	0,019588749	0,002409002	0,025548506	0,014880093	0,036353229
811,002	0,022847298	0,002221287	0,015776794	0,006866069	0,038460954
811,248	0,024813663	0,005224718	0,020490461	-0,008923724	0,037658011
811,493	0,022472752	0,002534145	0,023805095	0,004851733	0,037758379
811,739	0,022697479	-0,001939716	0,019909324	-0,004050331	0,031114028
811,984	0,022229297	0,002440287	0,018574861	-0,010591507	0,037397055
812,230	0,021218023	-0,001032429	0,01958647	0,006216283	0,033241826
812,475	0,019476385	0,00147043	0,020059989	-0,000259914	0,037276613
812,721	0,020731114	0,004505146	0,020490461	0,003747098	0,039344191
812,966	0,020637477	0,005099575	0,018187437	0,008122321	0,024690487
813,211	0,019382748	0,005037004	0,019112951	0,004375224	0,032017339
813,457	0,017266564	-0,000969858	0,021372928	0,006302921	0,036353229
813,702	0,02151766	0,003472717	0,022406061	-0,002209271	0,040528531
813,947	0,020731114	-0,001501715	0,020533508	-0,000541488	0,034004622
814,192	0,023671299	0,00190843	0,02341767	0,009508531	0,02954829
814,438	0,018071838	-0,000563143	0,02173883	-0,005111648	0,035269257
814,683	0,019326567	0,001877144	0,018639432	-0,006043007	0,031395058
814,928	0,017023109	-0,001783287	0,022535203	-0,000563148	0,030170571
815,173	0,022940934	0,005537575	0,016357931	-0,003595481	0,030572042
815,418	0,016779655	0,003253717	0,021523594	-0,006043007	0,039123381
815,663	0,018802202	0,004348717	0,016917545	0,0018194	0,03641345
815,908	0,022734934	0,006914148	0,020555032	0,001451188	0,027179609
816,153	0,013727106	-0,000844715	0,017713918	-4,3319E-05	0,036293008
816,398	0,016629836	-0,001251429	0,022513679	-0,003032333	0,032398737
816,643	0,018296565	-0,000500572	0,019564947	0,007754109	0,035409771
816,887	0,018390202	-0,000907286	0,018660956	0,003032333	0,036574038
817,132	0,014644743	-0,001564287	0,024579944	-0,002685781	0,033061164
817,377	0,017453837	0,001314001	0,022319967	0,000779743	0,046028688
817,622	0,016236563	-0,002471573	0,022771962	0,003790417	0,039183602
817,866	0,018277838	0,003504003	0,02150207	0,004288586	0,03466705
818,111	0,016629836	0,001407858	0,02042589	-0,000173276	0,040869782
818,356	0,017135473	0,001720716	0,021028551	0,000411531	0,035690801
818,600	0,016985655	0,005412432	0,022169301	-0,003985352	0,036433523
818,845	0,017959474	0,00425486	0,01491585	-0,003140631	0,048036045
819,089	0,015225289	-0,003159859	0,024149472	0,010678145	0,040909929
819,334	0,015918199	-0,001752001	0,026990586	0,007537514	0,041893534
819,578	0,014607289	-0,001783287	0,025462411	-0,003682119	0,042194637
819,823	0,015880745	-0,002440287	0,029035328	-0,006172964	0,052713186
820,067	0,011105285	0,002596716	0,027765436	0,006974367	0,060040038
820,312	0,015075471	0,00403586	0,032694339	-0,007320919	0,057109297
820,556	0,013858197	0,000500572	0,039345129	-0,001732762	0,072806826
820,800	0,011910558	0,000907286	0,038355044	0,002794079	0,096333046
821,044	0,011742013	-3,12857E-05	0,049611883	-0,01225929	0,093020908
821,289	0,01882093	-0,002784431	0,044101843	-0,004375224	0,099464523
821,533	0,016798382	0,003191145	0,048449609	0,000584807	0,103338721
821,777	0,016030563	0,003754288	0,04545783	0,002577483	0,106590639
822,021	0,01294056	0,001626858	0,050666539	-0,007645812	0,114921169
822,265	0,016461291	0,001783287	0,063236318	0,005869731	0,137303196
822,509	0,014307652	0,004223574	0,069951679	-0,002122633	0,187567406
822,753	0,012341286	0,001533001	0,088418923	0,002187612	0,233274918
822,997	0,012116559	0,002283859	0,134285701	0,006649474	0,494030548
823,241	0,011648376	0,000219	0,166528044	0,003400545	0,661664903
823,485	0,012921832	-0,001752001	0,115796934	-0,008100662	0,389387045
823,729	0,013184014	-0,001220144	0,108629577	-0,006562836	0,32784149
823,973	0,016910746	-6,25715E-05	0,09924529	-0,001906038	0,276473233
824,217	0,014101652	0,001939716	0,086826177	0,00589139	0,220789159
824,461	0,013071651	0,001971001	0,066916853	0,002859057	0,173094365
824,704	0,014588561	0,002690573	0,063107176	-0,034460302	0,144288797
824,948	0,010094011	0,001501715	0,055789155	0,001147955	0,116667569
825,192	0,010131466	0,002252573	0,047072099	0,004310245	0,098761948
825,435	0,010918012	0,004755432	0,039302082	0,007407557	0,087902148
825,679	0,013090378	-0,000219	0,040033884	-0,006909388	0,079069779
825,923	0,012397468	0,001783287	0,043283947	0,009291936	0,080495002
826,166	0,014963107	0,004661575	0,045543924	-0,002685781	0,087038985
826,410	0,015056744	0,002659288	0,042918046	0,011912738	0,094024586
826,653	0,008071463	0,001564287	0,05073111	-0,001407869	0,123211552
826,897	0,012228922	0,003066002	0,05240995	4,3319E-05	0,123572876
827,140	0,010206375	0,003066002	0,050989393	0,0045485	0,106389903
827,383	0,012135286	0,001063715	0,049741025	2,16595E-05	0,112472194
827,627	0,008090191	0,003128574	0,057575613	-0,002794079	0,150190425
827,870	0,010599648	0,003566574	0,101246984	-0,003227269	0,289360463
828,113	0,011610922	0,002440287	0,112654489	-0,003703778	0,357871546
828,357	0,012022922	-0,002784431	0,092400787	0,003465524	0,25445253
828,600	0,010300011	0,001220144	0,063903549	0,001949357	0,17869489
828,843	0,010393648	0,000688286	0,054799069	0,005783093	0,11791213
829,086	0,009494738	0,002721859	0,043262423	0,00361714	0,090832889
829,329	0,011442376	0,00425486	0,036590109	0,000974679	0,064958062
829,572	0,010768194	-0,004411289	0,026818398	0,003097312	0,055583706
829,815	0,008464737	0,002283859	0,024450802	-0,001754421	0,043077874
830,058	0,010262557	0,000281572	0,024816703	0,007407557	0,046108983
830,301	0,00906401	0,002659288	0,023848142	0,001017998	0,03990625
830,544	0,011330012	0,002315145	0,020103036	-0,001559486	0,039364264
830,787	0,006479643	0,000281572	0,014033383	-0,002144293	0,028584759
831,030	0,01037492	0,000938572	0,021954065	0,001971017	0,030130423
831,273	0,010094011	-0,001314001	0,021652735	-0,006584495	0,0269588
831,516	0,007715645	0,001626858	0,015195657	0,00179774	0,035148815
831,758	0,00975692	0,000344143	0,015583082	0,003487183	0,045205672
832,001	0,008670737	-0,001001144	0,018510291	0,002187612	0,02982932
832,244	0,010487284	-0,003942003	0,011429028	0,009010362	0,040849708
832,487	0,009232556	-6,25715E-05	0,013366152	-0,00179774	0,032358589
832,729	0,011479831	0,004411289	0,021480546	-0,008837086	0,036533891
832,972	0,010243829	-0,000156429	0,025010416	0,008923724	0,037457275
833,214	0,01294056	0,000469286	0,025763742	-0,005176626	0,051548919
833,457	0,006517098	-0,002471573	0,025118034	0,011284612	0,051087227
833,699	0,009363647	-0,000500572	0,032888051	0,016049707	0,062207983
833,942	0,007715645	-6,25715E-05	0,040959399	0,003032333	0,079270515
834,184	0,008408555	-0,000719572	0,050322162	-0,001862719	0,104161737
834,427	0,002790367	-0,000657	0,059168359	0,011176314	0,154466095
834,669	0,0083711	-0,003128574	0,077119036	0,004830074	0,220548276
834,911	0,011124012	-0,002878288	0,067411895	0,016093026	0,193850433
835,154	0,007846736	0,004536432	0,053636795	-0,006064667	0,143847178
835,396	0,010618375	0,003629145	0,050386733	0,008880405	0,102676293
835,638	0,010281284	-0,002096144	0,039086846	0,00047651	0,079692059
835,880	0,007322372	-0,006069433	0,032672815	0,004201948	0,062770043
836,122	0,007041462	0,002471573	0,031532065	-0,01180444	0,044242141
836,365	0,010150193	0,005256004	0,021609688	0,001407869	0,034988227
836,607	0,006142552	-0,000844715	0,022858056	0,0036388	0,041532209
836,849	0,007153826	-0,000813429	0,018639432	0,005826412	0,034586755
837,091	0,005524551	-0,00212743	0,017778488	0,005025009	0,031114028
837,333	0,006479643	-0,003723003	0,01485128	-4,3319E-05	0,036915289
837,575	0,006105098	0,001595573	0,014399284	0,00409365	0,029688805
837,817	0,007640736	-0,000750858	0,017025163	0,00682275	0,027380345
838,058	0,007977827	0,002502859	0,013947289	0,009421893	0,023987912
838,300	0,005374733	0,000750858	0,015819841	-0,009465212	0,024108353
838,542	0,006854189	-0,002440287	0,014506902	-0,00316229	0,022743351
838,784	0,005562006	-0,001157572	0,016852974	0,002209271	0,024349236
839,026	0,007622008	0,002190002	0,014980421	-0,003963693	0,022883866
839,267	0,005337279	-0,000187714	0,014636044	0,004158628	0,024068206
839,509	0,006648189	-0,004286146	0,015131086	0,000108298	0,011943772
839,751	0,003726731	-0,001752001	0,0156907	-0,000129957	0,018668417
839,992	0,006723098	-0,000219	0,015927459	0,003963693	0,018889226
840,234	0,009232556	-0,00425486	0,018036771	0,001212933	0,026015342
840,475	0,008052736	0,002534145	0,020770268	0,003768757	0,031114028
840,717	0,004045095	0,00190843	0,028195908	-0,003378886	0,061987174
840,958	0,005749279	0,000375429	0,048686369	-0,014230307	0,105225636
841,200	0,010562193	0,001063715	0,034394703	0,006649474	0,093964365
841,441	0,006460916	-0,002190002	0,030649597	-0,001494507	0,059457904
841,683	0,006311098	-0,002252573	0,025311746	-0,001516167	0,033342194
841,924	0,009007828	-0,000563143	0,017175828	-0,0100067	0,026196004
842,165	0,006704371	-0,003128574	0,018574861	-0,003877055	0,019451286
842,406	0,005112551	-0,002096144	0,014291666	0,004786755	0,017664739
842,648	0,006030188	0,001595573	0,012914156	0,000801402	0,023767103
842,889	0,006030188	0,002502859	0,015260228	-0,001646124	0,016801575
843,130	0,007846736	-0,00190843	0,011429028	-0,009963381	0,022562689
843,371	0,006329825	0,003942003	0,011708835	0,003747098	0,018046136
843,612	0,005936552	-0,002940859	0,006414031	-0,005046669	0,01063899
843,853	0,002097457	-0,002033573	0,010654179	-0,002577483	0,013569731
844,094	0,005262369	0	0,007813064	0,000736424	0,008551339
844,335	0,004719278	-0,003973289	0,008071348	0,001256252	0,008711928
844,576	0,004663096	0,000281572	0,009857806	0,006909388	0,01722312
844,817	0,00588037	-0,007289577	0,005337851	0,004180288	0,013750393
845,058	0,006254916	0,001095001	0,011773406	0,001689443	0,013529584
845,299	0,00546837	-0,003879431	0,010374372	-0,003313907	0,016239515
845,540	0,003445822	-0,004129717	0,008760103	-8,66381E-05	0,008169942
845,781	0,006760553	-0,003629145	0,010589608	0,006107986	0,010177298
846,021	0,007921645	0,001345287	0,00934124	-0,007927386	0,013991276
846,262	0,004756732	-0,001407858	0,006414031	-0,000368212	0,005720966
846,503	0,003483277	-0,003441431	0,006392507	-0,003205609	0,01057877
846,743	0,002752912	-0,002190002	0,00551004	-0,001624464	0,020133787
846,984	0,005056369	0,001095001	0,008308107	0,003118971	0,012907303
847,224	0,003576913	0,000969858	0,006758408	-0,001754421	0,01379054
847,465	0,004550732	0,001533001	0,009836282	0,003963693	0,014192012
847,705	0,005730552	0,000750858	0,005983559	-0,009205297	0,010879873
847,946	0,002790367	0,002377716	0,008824673	-0,006237943	0,012024066
848,186	0,003782913	0,003222431	0,00581137	0,000541488	0,018487755
848,427	0,004944005	0,004286146	0,006779932	-0,004635138	0,013569731
848,667	0,005505824	0,004755432	0,008222013	-0,006064667	0,017343562
848,907	0,004176186	0,002283859	0,009448858	0,003985352	0,01575775
849,148	0,00387655	0,000469286	0,009556476	0,013797116	0,0108598
849,388	0,003052549	-0,001720716	0,007167357	0,004288586	0,007126116
849,628	0,005711824	-0,000125143	0,009362763	-0,00270744	0,018849079
849,868	0,003202367	0,001282715	0,006693838	0,005306583	0,011642669
850,109	0,00387655	0,000500572	0,01048199	-0,007645812	0,015657382
850,349	0,003708004	0,000657	0,005940512	0,006216283	0,013328848
850,589	0,006348552	0,001877144	0,010202183	0,008403895	0,011000315
850,829	0,002659276	-0,001126287	0,010008471	0,000173276	0,01288723
851,069	0,005374733	-0,002190002	0,008760103	0,000563148	0,007387073
851,309	0,005299824	-0,000938572	0,010159136	0,010786443	0,01204414
851,549	0,003370913	0	0,009319716	0,007602493	0,010699211
851,789	0,001516911	-0,000344143	0,002303025	0,005479859	0,009836048
852,029	0,006217461	0,002628002	0,007920682	0,005609817	0,007728323
852,268	0,004644369	0,001720716	0,004476907	-0,000823062	0,018788858
852,508	0,002415821	-0,002315145	0,010912462	0,001667783	0,010337887
852,748	0,003445822	0,002753145	0,007296498	0,007689131	0,007065895
852,988	0,003708004	-0,001126287	0,008222013	0,005089988	0,016259589
853,227	0,003820368	-0,004129717	-0,002066265	0,004765095	0,008992958
853,467	0,002528185	-0,001220144	0,007813064	-0,001299571	0,007527587
853,707	0,003258549	-0,001251429	0,01155817	0,001082976	0,015858118
853,946	0,004176186	0,000594429	0,006069653	0,004201948	0,015496793
854,186	0,00069291	-0,004724146	0,006521649	0,003682119	0,019150183
854,425	0,005075096	0,000782143	0,013753576	0,011847759	0,010839726
854,665	0,005075096	0,002815716	0,012289972	-2,16595E-05	0,012425538
854,904	-0,001086183	-0,005443718	0,01239759	-0,002317569	0,00776847
855,144	0,002996367	-0,001971001	0,008717055	0,00543654	0,013991276
855,383	0,001348365	0,001564287	0,011278363	0,008295597	0,01035796
855,623	0,002752912	-0,002377716	0,007554781	0,002360888	0,010940094
855,862	0,002097457	-0,001939716	0,01216083	0,001061317	0,011943772
856,101	0,001442002	0,002096144	0,009513428	0,014858433	0,009354282
856,340	0,003352185	0,002064859	0,008975339	-0,002144293	0,016640987
856,580	0,00048691	-0,000219	0,009082957	-0,004656798	0,012244876
856,819	0,002397094	-0,000281572	0,005553087	-0,002924036	0,007387073
857,058	0,004007641	-0,00212743	0,000215236	-0,0027291	0,018106357
857,297	0,001329638	-0,002409002	0,009255145	0,020208335	0,008912664
857,536	0,003820368	0,000125143	0,008674008	0,025731514	0,011180977
857,775	0,002546912	-0,003879431	0,010804844	0,002209271	0,009233841
858,014	0,003895277	-0,004724146	-0,000365901	-0,005956369	0,017403782
858,253	0,001273456	-0,002628002	0,005768323	-0,013233969	0,017885548
858,492	0,000280909	0,006038147	0,007038215	-0,00047651	0,014994954
858,731	0,002266002	0,000312857	0,007447163	0,001754421	0,018186651
858,970	0,001273456	0,001658144	0,009965424	0,008750447	0,014653704
859,209	5,61819E-05	-0,001626858	0,007231927	-0,009183638	0,017363635
859,447	0,001722911	0,000969858	0,008178966	-0,000584807	0,010378034
859,686	0,001741638	0,001564287	0,004519955	-0,00864215	0,020214082
859,925	0,001086183	0,002815716	0,007813064	-4,3319E-05	0,008772149
860,164	0,004475823	-0,000876001	0,010826368	0,015399921	0,017343562
860,402	0,005000187	-0,003034716	0,008652485	0,00093136	0,018849079
860,641	0,004400914	-0,00447386	0,00940581	0,000389871	0,008992958
860,879	0,006123825	0,000969858	0,005014997	0,005393221	0,018949447
861,118	0,002209821	0,002315145	0,00658622	-0,000259914	0,012907303
861,356	0,003352185	-0,001439144	0,008135918	0,005718114	0,017303414
861,595	0,002472003	0,003410145	0,007447163	0,003248929	0,019170256
861,833	0,001310911	-0,005756576	0,005402422	0,00045485	0,015356278
862,072	0,001704184	-3,12857E-05	0,007447163	-0,003097312	0,017925695
862,310	0,001666729	-0,000782143	0,010611132	-0,0045485	0,020575406
862,549	0,002865276	0,000782143	0,011493599	-0,005631476	0,012907303
862,787	0,002771639	-0,000375429	0,007770017	0,004808414	0,012184655
863,025	0,001348365	0,004536432	0,005983559	0,014598519	0,011823331
863,263	0,003090003	-0,004348717	0,011170745	-0,000758083	0,018648343
863,502	0,004007641	-0,000844715	0,009276669	0,004830074	0,017243194
863,740	0,001142365	-0,000187714	0,001829505	-0,009465212	0,018808932
863,978	0,001816547	0,00381686	0,007468687	0,020316633	0,013328848
864,216	0,002397094	-0,004129717	0,009664094	0,0018194	0,019732316
864,454	0,003445822	-0,002815716	0,008846197	-0,007624152	0,01575775
864,692	0,000955092	0,001939716	0,010116089	0,00998504	0,00833053
864,930	-0,001779093	0,000312857	0,009491905	-0,012497545	0,029066524
865,168	0,001404547	0,001533001	0,009922377	0,001581145	0,018949447
865,406	0,004400914	-0,001501715	0,010611132	0,0054582	0,015376352
865,644	0,004869096	-0,002252573	0,011881024	0,008382236	0,021559011
865,882	-0,000505637	-0,003066002	0,01132141	-0,002382548	0,018748711
866,119	0,003932732	-0,000312857	0,012440637	0,001191274	0,020234155
866,357	0,003015094	-0,00337886	0,007877635	0,001061317	0,023626588
866,595	0,003146185	-0,000187714	0,006177271	-0,005176626	0,019872831
866,833	0,004475823	0,001783287	0,009362763	-0,001321231	0,009555018
867,070	0,001273456	0,001971001	0,007770017	-0,003465524	0,020675774
867,308	-0,001273456	0,000187714	0,011837976	-0,00179774	0,01975239
867,545	0,001329638	-0,001345287	0,007081262	0,006909388	0,021559011
867,783	0,002640548	0,001501715	0,007511734	-0,003530502	0,019290698
868,020	0,000393273	-0,001001144	0,00910448	-0,007667471	0,019591801
868,258	1,87273E-05	-0,004348717	0,009448858	-0,000953019	0,015878191
868,495	0,001573093	0,000844715	0,010998556	-0,006021347	0,023044454
868,733	0,005243642	-0,000625715	0,008480296	-0,004136969	0,012545979
868,970	0,003427095	-0,000938572	0,009750188	8,66381E-05	0,014372674
869,208	-0,000561819	-0,000876001	0,011881024	-0,019645188	0,024168574
869,445	0,003408367	0,004505146	0,008867721	-0,003118971	0,028624906
869,682	0,004363459	-0,002158716	0,014162525	-0,008772107	0,020735994
869,919	0,001535638	-0,002972145	0,006220319	0,002165952	0,02009364
870,157	0,003352185	-0,000657	0,011493599	-0,002750759	0,023566367
870,394	0,004812914	-0,001877144	0,013301581	0,000303233	0,023586441
870,631	-0,001011274	-0,006413576	0,012419114	-0,001884379	0,015296058
870,868	0,002528185	-0,000844715	0,011515123	-0,019385273	0,028183288
871,105	0,000262182	0,000375429	0,011256839	0,008815426	0,023425852
871,342	0,000280909	-0,003034716	0,010395896	0,001429529	0,025091958
871,579	0,003314731	0,000219	0,005165662	-0,008923724	0,010197372
871,816	0,000168546	-0,007352148	0,002561308	0,001039657	0,024048133
872,053	0,003164913	-0,004442575	0,009965424	0,000606467	0,026798211
872,290	0,000505637	-0,003691717	0,009965424	0,010396571	0,029006304
872,527	0,001685456	0,001157572	0,007124309	0,010093338	0,017122752
872,763	-0,000749092	-0,000281572	0,008953815	-0,010591507	0,02408828
[truncated: 49 more rows]
