# Supplementary material for: Fibered luminescent concentrator: A bridge between flashlamp devices and laser technologies for skin therapy
Source: PLoS One. 2024 Dec 18;19(12):e0311425. doi: 10.1371/journal.pone.0311425 (PMC11654970; doi:10.1371/journal.pone.0311425)
Supplement: S6 Data — (CSV) [file pone.0311425.s006.csv]

TIME	IPL	RED PMMA LC	YELLOW PMMA LC	ALEXANDRITE LC	Time x100
-3,04E-02	0,008	8,88E-17	0,008	0,008	-3,04E+00
-3,04E-02	8,88E-17	0,008	0,008	0,008	-3,04E+00
-3,04E-02	0,008	0,008	0,008	0,008	-3,04E+00
-3,04E-02	8,88E-17	8,88E-17	8,88E-17	0,008	-3,04E+00
-3,04E-02	0,008	0,008	0,008	0,008	-3,04E+00
-3,04E-02	0,008	0,008	0,008	-0,008	-3,04E+00
-3,03E-02	0,016	0,008	0,008	8,88E-17	-3,03E+00
-3,03E-02	0,008	0,008	0,008	0,008	-3,03E+00
-3,03E-02	0,008	0,008	0,008	0,008	-3,03E+00
-3,03E-02	0,008	8,88E-17	0,008	0,008	-3,03E+00
-3,03E-02	0,008	0,008	0,008	0,008	-3,03E+00
-3,03E-02	8,88E-17	0,008	0,008	0,008	-3,03E+00
-3,03E-02	8,88E-17	0,008	0,008	0,016	-3,03E+00
-3,03E-02	0,008	0,008	0,008	0,008	-3,03E+00
-3,03E-02	0,008	0,008	8,88E-17	8,88E-17	-3,03E+00
-3,03E-02	0,008	0,008	0,008	0,008	-3,03E+00
-3,02E-02	0,008	0,008	0,008	0,008	-3,02E+00
-3,02E-02	0,008	0,008	0,008	0,008	-3,02E+00
-3,02E-02	0,008	0,008	0,008	0,008	-3,02E+00
-3,02E-02	0,008	0,008	0,008	0,008	-3,02E+00
-3,02E-02	8,88E-17	0,008	8,88E-17	0,008	-3,02E+00
-3,02E-02	8,88E-17	0,008	8,88E-17	0,008	-3,02E+00
-3,02E-02	0,008	0,008	8,88E-17	0,008	-3,02E+00
-3,02E-02	0,008	0,008	0,008	0,008	-3,02E+00
-3,02E-02	0,008	0,008	0,008	0,008	-3,02E+00
-3,02E-02	0,016	0,008	8,88E-17	0,008	-3,02E+00
-3,01E-02	0,008	0,008	8,88E-17	0,008	-3,01E+00
-3,01E-02	0,008	8,88E-17	0,008	8,88E-17	-3,01E+00
-3,01E-02	0,008	0,008	0,008	0,008	-3,01E+00
-3,01E-02	0,008	8,88E-17	0,008	0,008	-3,01E+00
-3,01E-02	0,008	8,88E-17	0,008	8,88E-17	-3,01E+00
-3,01E-02	8,88E-17	0,008	0,008	0,016	-3,01E+00
-3,01E-02	0,008	0,008	0,008	0,008	-3,01E+00
-3,01E-02	8,88E-17	0,008	0,008	0,008	-3,01E+00
-3,01E-02	0,008	8,88E-17	0,008	0,008	-3,01E+00
-3,01E-02	0,008	8,88E-17	0,008	0,008	-3,01E+00
-3,00E-02	0,008	0,008	0,008	0,008	-3,00E+00
-3,00E-02	8,88E-17	0,008	8,88E-17	0,008	-3,00E+00
-3,00E-02	0,008	8,88E-17	0,008	0,008	-3,00E+00
-3,00E-02	0,016	0,008	0,008	8,88E-17	-3,00E+00
-3,00E-02	0,008	8,88E-17	0,008	8,88E-17	-3,00E+00
-3,00E-02	0,008	0,008	0,008	0,008	-3,00E+00
-3,00E-02	0,008	8,88E-17	0,008	0,008	-3,00E+00
-3,00E-02	8,88E-17	8,88E-17	0,016	0,008	-3,00E+00
-3,00E-02	0,008	8,88E-17	8,88E-17	8,88E-17	-3,00E+00
-3,00E-02	0,008	0,008	0,008	0,008	-3,00E+00
-2,99E-02	8,88E-17	0,008	8,88E-17	8,88E-17	-2,99E+00
-2,99E-02	0,008	8,88E-17	0,008	8,88E-17	-2,99E+00
-2,99E-02	0,008	0,008	0,008	0,008	-2,99E+00
-2,99E-02	0,016	0,008	0,008	8,88E-17	-2,99E+00
-2,99E-02	0,008	8,88E-17	0,008	8,88E-17	-2,99E+00
-2,99E-02	8,88E-17	0,008	0,008	0,008	-2,99E+00
-2,99E-02	0,008	0,008	0,008	0,008	-2,99E+00
-2,99E-02	0,008	0,008	0,008	8,88E-17	-2,99E+00
-2,99E-02	8,88E-17	0,008	0,008	0,008	-2,99E+00
-2,99E-02	0,008	8,88E-17	8,88E-17	0,008	-2,99E+00
-2,98E-02	0,008	0,008	0,008	0,008	-2,98E+00
-2,98E-02	8,88E-17	0,008	0,008	0,008	-2,98E+00
-2,98E-02	0,008	0,008	0,016	8,88E-17	-2,98E+00
-2,98E-02	0,008	0,008	0,008	0,008	-2,98E+00
-2,98E-02	0,008	8,88E-17	0,008	0,008	-2,98E+00
-2,98E-02	0,008	0,016	0,008	0,008	-2,98E+00
-2,98E-02	0,008	0,008	0,008	8,88E-17	-2,98E+00
-2,98E-02	0,008	0,008	8,88E-17	0,008	-2,98E+00
-2,98E-02	0,008	0,008	8,88E-17	0,008	-2,98E+00
-2,98E-02	0,008	8,88E-17	8,88E-17	0,016	-2,98E+00
-2,97E-02	0,008	0,008	8,88E-17	0,008	-2,97E+00
-2,97E-02	0,008	0,008	0,008	0,008	-2,97E+00
-2,97E-02	0,008	0,008	0,008	0,008	-2,97E+00
-2,97E-02	0,008	8,88E-17	0,008	8,88E-17	-2,97E+00
-2,97E-02	0,008	0,008	0,008	0,008	-2,97E+00
-2,97E-02	0,008	0,008	0,008	0,008	-2,97E+00
-2,97E-02	0,008	0,008	0,008	0,008	-2,97E+00
-2,97E-02	0,008	0,008	0,008	0,008	-2,97E+00
-2,97E-02	0,008	8,88E-17	0,008	0,008	-2,97E+00
-2,97E-02	8,88E-17	0,008	0,008	0,008	-2,97E+00
-2,96E-02	0,008	0,008	0,008	0,008	-2,96E+00
-2,96E-02	0,008	0,008	8,88E-17	0,008	-2,96E+00
-2,96E-02	0,008	8,88E-17	0,008	8,88E-17	-2,96E+00
-2,96E-02	0,008	0,008	8,88E-17	0,008	-2,96E+00
-2,96E-02	8,88E-17	0,008	0,008	0,016	-2,96E+00
-2,96E-02	0,008	0,008	8,88E-17	0,008	-2,96E+00
-2,96E-02	0,008	0,008	0,008	0,008	-2,96E+00
-2,96E-02	0,016	8,88E-17	0,008	0,008	-2,96E+00
-2,96E-02	0,008	0,008	0,008	0,008	-2,96E+00
-2,96E-02	0,008	0,008	0,008	0,008	-2,96E+00
-2,95E-02	8,88E-17	8,88E-17	8,88E-17	0,008	-2,95E+00
-2,95E-02	0,008	8,88E-17	8,88E-17	8,88E-17	-2,95E+00
-2,95E-02	0,008	8,88E-17	0,008	8,88E-17	-2,95E+00
-2,95E-02	0,008	0,008	0,008	0,008	-2,95E+00
-2,95E-02	0,008	0,008	0,008	0,008	-2,95E+00
-2,95E-02	0,008	0,008	8,88E-17	0,008	-2,95E+00
-2,95E-02	8,88E-17	0,008	0,008	8,88E-17	-2,95E+00
-2,95E-02	0,008	0,008	0,008	0,008	-2,95E+00
-2,95E-02	0,008	0,008	8,88E-17	0,008	-2,95E+00
-2,95E-02	0,008	0,008	0,008	0,008	-2,95E+00
-2,94E-02	0,008	0,016	8,88E-17	0,008	-2,94E+00
-2,94E-02	8,88E-17	0,008	8,88E-17	0,008	-2,94E+00
-2,94E-02	8,88E-17	0,008	8,88E-17	0,008	-2,94E+00
-2,94E-02	0,008	8,88E-17	8,88E-17	0,008	-2,94E+00
-2,94E-02	8,88E-17	0,008	0,016	0,008	-2,94E+00
-2,94E-02	8,88E-17	0,008	0,008	0,008	-2,94E+00
-2,94E-02	0,008	0,008	0,008	0,008	-2,94E+00
-2,94E-02	0,008	0,008	0,008	0,008	-2,94E+00
-2,94E-02	0,016	8,88E-17	0,016	0,008	-2,94E+00
-2,94E-02	0,008	0,008	0,008	0,008	-2,94E+00
-2,93E-02	0,008	0,008	0,008	0,008	-2,93E+00
-2,93E-02	0,008	0,008	0,008	8,88E-17	-2,93E+00
-2,93E-02	0,008	8,88E-17	8,88E-17	8,88E-17	-2,93E+00
-2,93E-02	0,008	0,008	0,008	0,008	-2,93E+00
-2,93E-02	0,008	0,008	0,008	0,008	-2,93E+00
-2,93E-02	0,008	0,008	0,008	0,008	-2,93E+00
-2,93E-02	8,88E-17	8,88E-17	0,008	8,88E-17	-2,93E+00
-2,93E-02	0,008	0,008	0,008	8,88E-17	-2,93E+00
-2,93E-02	0,016	8,88E-17	0,008	0,016	-2,93E+00
-2,93E-02	0,008	0,016	0,008	0,008	-2,93E+00
-2,92E-02	0,008	0,008	0,008	0,008	-2,92E+00
-2,92E-02	0,016	0,008	0,008	0,008	-2,92E+00
-2,92E-02	0,008	0,008	8,88E-17	0,008	-2,92E+00
-2,92E-02	8,88E-17	0,008	0,008	0,008	-2,92E+00
-2,92E-02	8,88E-17	0,008	0,008	8,88E-17	-2,92E+00
-2,92E-02	0,008	8,88E-17	0,008	0,008	-2,92E+00
-2,92E-02	8,88E-17	8,88E-17	8,88E-17	8,88E-17	-2,92E+00
-2,92E-02	0,008	0,008	0,016	8,88E-17	-2,92E+00
-2,92E-02	0,008	0,008	0,008	0,008	-2,92E+00
-2,92E-02	0,008	0,008	8,88E-17	0,008	-2,92E+00
-2,91E-02	0,008	0,008	8,88E-17	0,008	-2,91E+00
-2,91E-02	0,008	0,016	0,008	0,008	-2,91E+00
-2,91E-02	0,008	0,008	0,008	8,88E-17	-2,91E+00
-2,91E-02	0,008	8,88E-17	0,008	0,008	-2,91E+00
-2,91E-02	8,88E-17	0,008	0,008	0,008	-2,91E+00
-2,91E-02	8,88E-17	0,008	8,88E-17	0,008	-2,91E+00
-2,91E-02	8,88E-17	8,88E-17	0,008	0,008	-2,91E+00
-2,91E-02	0,008	8,88E-17	8,88E-17	0,008	-2,91E+00
-2,91E-02	0,008	0,008	0,016	0,008	-2,91E+00
-2,91E-02	0,008	0,008	0,016	0,008	-2,91E+00
-2,90E-02	0,008	8,88E-17	0,008	0,008	-2,90E+00
-2,90E-02	0,008	0,008	0,008	0,008	-2,90E+00
-2,90E-02	0,008	0,008	0,008	8,88E-17	-2,90E+00
-2,90E-02	0,008	8,88E-17	0,008	8,88E-17	-2,90E+00
-2,90E-02	8,88E-17	0,008	0,008	0,008	-2,90E+00
-2,90E-02	0,008	0,008	0,008	0,008	-2,90E+00
-2,90E-02	0,008	0,008	0,008	8,88E-17	-2,90E+00
-2,90E-02	8,88E-17	8,88E-17	0,008	0,008	-2,90E+00
-2,90E-02	8,88E-17	0,008	0,008	0,008	-2,90E+00
-2,90E-02	0,016	8,88E-17	8,88E-17	8,88E-17	-2,90E+00
-2,89E-02	0,008	0,008	8,88E-17	0,008	-2,89E+00
-2,89E-02	0,008	0,008	0,008	0,008	-2,89E+00
-2,89E-02	0,008	0,008	0,008	0,016	-2,89E+00
-2,89E-02	0,008	0,008	0,008	0,008	-2,89E+00
-2,89E-02	0,008	0,008	0,008	0,008	-2,89E+00
-2,89E-02	0,008	0,008	0,008	0,016	-2,89E+00
-2,89E-02	0,008	8,88E-17	0,008	0,008	-2,89E+00
-2,89E-02	0,008	0,008	0,008	0,008	-2,89E+00
-2,89E-02	8,88E-17	0,008	0,008	0,008	-2,89E+00
-2,89E-02	0,008	0,008	0,008	0,008	-2,89E+00
-2,88E-02	0,008	0,008	0,008	0,008	-2,88E+00
-2,88E-02	0,008	0,008	8,88E-17	8,88E-17	-2,88E+00
-2,88E-02	0,016	0,008	0,008	0,008	-2,88E+00
-2,88E-02	0,008	0,008	0,008	0,008	-2,88E+00
-2,88E-02	0,008	8,88E-17	8,88E-17	0,008	-2,88E+00
-2,88E-02	0,008	0,008	0,008	0,008	-2,88E+00
-2,88E-02	0,008	0,008	0,008	8,88E-17	-2,88E+00
-2,88E-02	0,008	0,008	8,88E-17	0,008	-2,88E+00
-2,88E-02	0,008	0,008	0,008	0,008	-2,88E+00
-2,88E-02	0,008	0,008	0,008	8,88E-17	-2,88E+00
-2,87E-02	0,008	8,88E-17	0,008	8,88E-17	-2,87E+00
-2,87E-02	0,008	8,88E-17	0,008	0,008	-2,87E+00
-2,87E-02	0,008	0,008	8,88E-17	0,016	-2,87E+00
-2,87E-02	0,008	8,88E-17	0,008	0,008	-2,87E+00
-2,87E-02	0,008	0,008	0,008	0,008	-2,87E+00
-2,87E-02	0,008	0,008	0,008	0,008	-2,87E+00
-2,87E-02	8,88E-17	8,88E-17	8,88E-17	0,008	-2,87E+00
-2,87E-02	8,88E-17	8,88E-17	0,008	8,88E-17	-2,87E+00
-2,87E-02	-0,008	0,008	0,008	8,88E-17	-2,87E+00
-2,87E-02	0,008	0,008	8,88E-17	0,008	-2,87E+00
-2,86E-02	0,008	0,008	0,008	0,008	-2,86E+00
-2,86E-02	8,88E-17	0,008	0,008	0,008	-2,86E+00
-2,86E-02	0,008	8,88E-17	0,008	0,008	-2,86E+00
-2,86E-02	0,008	8,88E-17	0,008	0,008	-2,86E+00
-2,86E-02	8,88E-17	8,88E-17	0,008	0,008	-2,86E+00
-2,86E-02	0,008	-0,008	0,008	0,008	-2,86E+00
-2,86E-02	8,88E-17	8,88E-17	8,88E-17	0,008	-2,86E+00
-2,86E-02	0,008	0,008	0,008	0,008	-2,86E+00
-2,86E-02	0,008	0,008	8,88E-17	0,008	-2,86E+00
-2,86E-02	0,008	8,88E-17	0,008	0,008	-2,86E+00
-2,85E-02	0,008	0,008	8,88E-17	0,008	-2,85E+00
-2,85E-02	0,008	8,88E-17	0,016	0,008	-2,85E+00
-2,85E-02	0,008	0,008	0,008	0,008	-2,85E+00
-2,85E-02	8,88E-17	0,008	0,008	0,008	-2,85E+00
-2,85E-02	0,008	8,88E-17	0,016	0,008	-2,85E+00
-2,85E-02	8,88E-17	0,008	0,008	0,008	-2,85E+00
-2,85E-02	8,88E-17	0,008	0,008	0,008	-2,85E+00
-2,85E-02	8,88E-17	0,008	0,008	0,008	-2,85E+00
-2,85E-02	0,008	8,88E-17	8,88E-17	0,008	-2,85E+00
-2,85E-02	8,88E-17	0,008	0,008	0,008	-2,85E+00
-2,84E-02	0,008	0,008	0,008	0,008	-2,84E+00
-2,84E-02	0,008	0,008	0,008	0,008	-2,84E+00
-2,84E-02	8,88E-17	0,008	0,008	0,008	-2,84E+00
-2,84E-02	0,008	0,008	0,008	0,008	-2,84E+00
-2,84E-02	8,88E-17	0,008	0,008	0,008	-2,84E+00
-2,84E-02	8,88E-17	0,016	0,008	0,008	-2,84E+00
-2,84E-02	0,008	8,88E-17	0,008	0,008	-2,84E+00
-2,84E-02	0,008	0,008	8,88E-17	0,008	-2,84E+00
-2,84E-02	0,008	0,008	0,008	0,008	-2,84E+00
-2,84E-02	0,008	0,008	0,008	8,88E-17	-2,84E+00
-2,83E-02	0,008	0,008	8,88E-17	8,88E-17	-2,83E+00
-2,83E-02	0,008	0,008	0,008	0,008	-2,83E+00
-2,83E-02	0,008	0,008	0,008	0,016	-2,83E+00
-2,83E-02	0,008	8,88E-17	0,008	0,008	-2,83E+00
-2,83E-02	0,008	8,88E-17	0,008	0,008	-2,83E+00
-2,83E-02	0,008	0,008	0,008	0,008	-2,83E+00
-2,83E-02	0,008	0,008	8,88E-17	0,008	-2,83E+00
-2,83E-02	0,008	8,88E-17	0,008	0,008	-2,83E+00
-2,83E-02	0,008	0,016	-0,008	0,008	-2,83E+00
-2,83E-02	0,008	0,008	0,008	0,008	-2,83E+00
-2,82E-02	0,008	8,88E-17	0,008	0,008	-2,82E+00
-2,82E-02	8,88E-17	0,008	0,008	8,88E-17	-2,82E+00
-2,82E-02	0,008	8,88E-17	0,008	0,008	-2,82E+00
-2,82E-02	0,008	8,88E-17	0,008	0,008	-2,82E+00
-2,82E-02	0,008	0,008	0,008	0,008	-2,82E+00
-2,82E-02	0,008	8,88E-17	0,008	0,008	-2,82E+00
-2,82E-02	8,88E-17	8,88E-17	0,008	0,008	-2,82E+00
-2,82E-02	0,008	0,008	0,008	0,008	-2,82E+00
-2,82E-02	0,008	8,88E-17	8,88E-17	0,016	-2,82E+00
-2,82E-02	0,008	0,008	0,008	8,88E-17	-2,82E+00
-2,81E-02	0,008	8,88E-17	0,008	0,008	-2,81E+00
-2,81E-02	0,016	0,008	0,008	0,008	-2,81E+00
-2,81E-02	8,88E-17	0,008	0,008	0,008	-2,81E+00
-2,81E-02	0,008	0,008	0,008	8,88E-17	-2,81E+00
-2,81E-02	0,008	8,88E-17	8,88E-17	0,008	-2,81E+00
-2,81E-02	0,008	0,008	8,88E-17	0,008	-2,81E+00
-2,81E-02	0,008	8,88E-17	8,88E-17	0,008	-2,81E+00
-2,81E-02	0,008	0,008	0,008	0,008	-2,81E+00
-2,81E-02	0,008	8,88E-17	0,008	8,88E-17	-2,81E+00
-2,81E-02	0,008	0,008	8,88E-17	0,008	-2,81E+00
-2,80E-02	0,008	0,008	0,008	0,008	-2,80E+00
-2,80E-02	0,008	0,008	0,008	0,008	-2,80E+00
-2,80E-02	0,008	0,008	0,008	8,88E-17	-2,80E+00
-2,80E-02	0,016	0,008	8,88E-17	0,008	-2,80E+00
-2,80E-02	0,008	8,88E-17	0,008	0,008	-2,80E+00
-2,80E-02	0,008	0,008	0,008	0,008	-2,80E+00
-2,80E-02	8,88E-17	8,88E-17	0,008	0,008	-2,80E+00
-2,80E-02	0,008	0,008	0,008	0,008	-2,80E+00
-2,80E-02	0,008	0,008	0,008	0,008	-2,80E+00
-2,80E-02	8,88E-17	0,008	0,008	0,008	-2,80E+00
-2,79E-02	8,88E-17	0,008	0,008	0,008	-2,79E+00
-2,79E-02	0,016	0,008	0,008	8,88E-17	-2,79E+00
-2,79E-02	8,88E-17	0,008	8,88E-17	0,008	-2,79E+00
-2,79E-02	0,008	0,008	0,008	8,88E-17	-2,79E+00
-2,79E-02	0,008	8,88E-17	0,008	0,008	-2,79E+00
-2,79E-02	0,008	0,008	8,88E-17	8,88E-17	-2,79E+00
-2,79E-02	0,008	0,008	0,008	0,008	-2,79E+00
-2,79E-02	0,008	0,008	0,008	8,88E-17	-2,79E+00
-2,79E-02	0,008	0,008	0,008	0,008	-2,79E+00
-2,79E-02	0,008	0,008	0,008	0,008	-2,79E+00
-2,78E-02	0,008	0,016	8,88E-17	0,008	-2,78E+00
-2,78E-02	0,008	0,008	0,008	0,008	-2,78E+00
-2,78E-02	0,008	0,008	0,008	0,016	-2,78E+00
-2,78E-02	0,008	0,008	0,008	0,008	-2,78E+00
-2,78E-02	0,008	0,008	0,008	8,88E-17	-2,78E+00
-2,78E-02	0,008	0,008	0,008	0,008	-2,78E+00
-2,78E-02	0,008	0,008	0,008	0,008	-2,78E+00
-2,78E-02	0,008	8,88E-17	0,008	0,008	-2,78E+00
-2,78E-02	0,008	8,88E-17	0,008	0,008	-2,78E+00
-2,78E-02	0,016	0,008	0,008	8,88E-17	-2,78E+00
-2,77E-02	8,88E-17	0,008	0,008	8,88E-17	-2,77E+00
-2,77E-02	0,008	8,88E-17	0,008	0,008	-2,77E+00
-2,77E-02	0,008	0,008	0,016	0,008	-2,77E+00
-2,77E-02	0,008	8,88E-17	0,016	0,008	-2,77E+00
-2,77E-02	0,008	0,016	8,88E-17	0,008	-2,77E+00
-2,77E-02	0,008	0,008	8,88E-17	0,008	-2,77E+00
-2,77E-02	0,008	0,008	0,008	8,88E-17	-2,77E+00
-2,77E-02	0,008	0,008	0,008	0,008	-2,77E+00
-2,77E-02	0,008	8,88E-17	0,008	0,008	-2,77E+00
-2,77E-02	0,008	0,008	0,008	0,008	-2,77E+00
-2,76E-02	0,008	0,008	8,88E-17	0,008	-2,76E+00
-2,76E-02	0,008	8,88E-17	0,008	0,016	-2,76E+00
-2,76E-02	0,008	0,008	0,008	0,016	-2,76E+00
-2,76E-02	0,008	0,016	0,008	0,008	-2,76E+00
-2,76E-02	0,008	0,008	0,008	0,008	-2,76E+00
-2,76E-02	0,008	8,88E-17	0,008	0,008	-2,76E+00
-2,76E-02	0,008	8,88E-17	0,016	8,88E-17	-2,76E+00
-2,76E-02	0,008	0,008	0,008	0,008	-2,76E+00
-2,76E-02	0,008	0,016	0,008	0,008	-2,76E+00
-2,76E-02	0,016	0,008	0,008	0,008	-2,76E+00
-2,75E-02	0,008	0,008	8,88E-17	8,88E-17	-2,75E+00
-2,75E-02	0,008	0,008	8,88E-17	0,008	-2,75E+00
-2,75E-02	0,008	0,008	0,008	0,008	-2,75E+00
-2,75E-02	0,008	0,008	0,008	0,008	-2,75E+00
-2,75E-02	0,008	0,008	0,008	0,008	-2,75E+00
-2,75E-02	0,008	0,008	8,88E-17	0,008	-2,75E+00
-2,75E-02	8,88E-17	0,008	0,008	8,88E-17	-2,75E+00
-2,75E-02	0,008	0,008	0,008	0,008	-2,75E+00
-2,75E-02	0,008	0,008	0,008	0,008	-2,75E+00
-2,75E-02	0,008	0,008	0,008	0,008	-2,75E+00
-2,74E-02	0,008	0,008	8,88E-17	0,008	-2,74E+00
-2,74E-02	0,008	8,88E-17	8,88E-17	0,008	-2,74E+00
-2,74E-02	0,008	8,88E-17	0,008	0,008	-2,74E+00
-2,74E-02	8,88E-17	0,008	0,008	0,008	-2,74E+00
-2,74E-02	8,88E-17	0,008	8,88E-17	0,008	-2,74E+00
-2,74E-02	0,008	0,008	0,008	0,008	-2,74E+00
-2,74E-02	0,008	8,88E-17	0,008	0,008	-2,74E+00
-2,74E-02	0,008	0,008	0,008	0,008	-2,74E+00
-2,74E-02	0,008	0,008	8,88E-17	8,88E-17	-2,74E+00
-2,74E-02	0,008	0,008	0,008	0,008	-2,74E+00
-2,73E-02	0,008	0,008	0,008	8,88E-17	-2,73E+00
-2,73E-02	8,88E-17	8,88E-17	0,008	0,008	-2,73E+00
-2,73E-02	0,008	8,88E-17	0,016	0,008	-2,73E+00
-2,73E-02	0,008	0,008	8,88E-17	0,016	-2,73E+00
-2,73E-02	0,008	0,016	0,016	0,008	-2,73E+00
-2,73E-02	0,008	0,008	0,008	0,008	-2,73E+00
-2,73E-02	0,008	0,008	0,008	0,008	-2,73E+00
-2,73E-02	0,008	8,88E-17	0,008	0,008	-2,73E+00
-2,73E-02	0,008	0,008	0,008	0,008	-2,73E+00
-2,73E-02	8,88E-17	0,008	0,008	0,008	-2,73E+00
-2,72E-02	0,008	0,008	8,88E-17	0,008	-2,72E+00
-2,72E-02	0,008	8,88E-17	0,008	8,88E-17	-2,72E+00
-2,72E-02	0,008	0,008	0,008	0,008	-2,72E+00
-2,72E-02	0,008	0,008	8,88E-17	0,008	-2,72E+00
-2,72E-02	0,008	0,008	0,008	0,008	-2,72E+00
-2,72E-02	0,008	0,008	0,008	0,008	-2,72E+00
-2,72E-02	8,88E-17	0,008	8,88E-17	0,016	-2,72E+00
-2,72E-02	0,008	0,008	0,008	8,88E-17	-2,72E+00
-2,72E-02	0,008	0,008	0,008	0,008	-2,72E+00
-2,72E-02	0,016	0,008	8,88E-17	0,008	-2,72E+00
-2,71E-02	0,008	0,008	0,008	0,008	-2,71E+00
-2,71E-02	8,88E-17	0,008	0,008	0,008	-2,71E+00
-2,71E-02	0,008	8,88E-17	0,008	0,008	-2,71E+00
-2,71E-02	8,88E-17	8,88E-17	0,008	0,008	-2,71E+00
-2,71E-02	0,008	0,008	0,008	0,008	-2,71E+00
-2,71E-02	0,016	0,008	8,88E-17	0,008	-2,71E+00
-2,71E-02	0,008	0,008	0,008	8,88E-17	-2,71E+00
-2,71E-02	0,008	0,008	8,88E-17	8,88E-17	-2,71E+00
-2,71E-02	0,008	0,008	0,008	0,008	-2,71E+00
-2,71E-02	0,008	0,008	0,008	0,008	-2,71E+00
-2,70E-02	0,008	0,008	8,88E-17	0,008	-2,70E+00
-2,70E-02	0,008	0,008	0,008	8,88E-17	-2,70E+00
-2,70E-02	0,008	0,008	0,008	0,008	-2,70E+00
-2,70E-02	0,008	0,008	0,008	8,88E-17	-2,70E+00
-2,70E-02	0,016	0,008	8,88E-17	8,88E-17	-2,70E+00
-2,70E-02	0,008	0,008	0,008	0,008	-2,70E+00
-2,70E-02	0,008	0,008	0,008	0,008	-2,70E+00
-2,70E-02	0,008	0,008	0,008	0,008	-2,70E+00
-2,70E-02	0,008	8,88E-17	0,008	0,008	-2,70E+00
-2,70E-02	0,008	0,008	8,88E-17	8,88E-17	-2,70E+00
-2,69E-02	8,88E-17	8,88E-17	8,88E-17	0,008	-2,69E+00
-2,69E-02	0,008	0,008	8,88E-17	8,88E-17	-2,69E+00
-2,69E-02	0,008	0,008	0,008	0,008	-2,69E+00
-2,69E-02	8,88E-17	0,008	8,88E-17	0,016	-2,69E+00
-2,69E-02	0,008	0,008	0,008	0,008	-2,69E+00
-2,69E-02	0,008	0,008	0,008	0,008	-2,69E+00
-2,69E-02	0,016	0,008	8,88E-17	0,008	-2,69E+00
-2,69E-02	0,008	0,008	0,008	0,008	-2,69E+00
-2,69E-02	0,008	0,008	0,008	0,008	-2,69E+00
-2,69E-02	0,008	0,008	0,008	0,008	-2,69E+00
-2,68E-02	8,88E-17	0,008	0,008	0,008	-2,68E+00
-2,68E-02	0,008	0,008	0,008	0,008	-2,68E+00
-2,68E-02	0,008	0,008	0,016	0,008	-2,68E+00
-2,68E-02	0,008	0,008	0,008	0,008	-2,68E+00
-2,68E-02	0,008	0,016	0,008	0,008	-2,68E+00
-2,68E-02	0,008	0,008	0,008	8,88E-17	-2,68E+00
-2,68E-02	8,88E-17	0,008	0,008	0,008	-2,68E+00
-2,68E-02	0,008	0,008	0,008	0,008	-2,68E+00
-2,68E-02	0,008	0,008	0,008	8,88E-17	-2,68E+00
-2,68E-02	8,88E-17	8,88E-17	0,008	0,008	-2,68E+00
-2,67E-02	8,88E-17	0,008	8,88E-17	0,008	-2,67E+00
-2,67E-02	0,008	8,88E-17	0,008	0,008	-2,67E+00
-2,67E-02	0,008	0,008	0,008	0,008	-2,67E+00
-2,67E-02	0,008	0,008	0,008	8,88E-17	-2,67E+00
-2,67E-02	0,008	0,008	0,008	0,008	-2,67E+00
-2,67E-02	0,008	0,008	0,008	8,88E-17	-2,67E+00
-2,67E-02	0,008	0,008	0,008	0,008	-2,67E+00
-2,67E-02	0,008	0,008	0,008	0,008	-2,67E+00
-2,67E-02	0,008	0,008	0,008	8,88E-17	-2,67E+00
-2,67E-02	0,008	8,88E-17	0,008	0,008	-2,67E+00
-2,66E-02	0,008	0,008	8,88E-17	0,008	-2,66E+00
-2,66E-02	0,008	0,008	0,008	8,88E-17	-2,66E+00
-2,66E-02	0,008	0,008	0,008	0,008	-2,66E+00
-2,66E-02	0,008	0,008	8,88E-17	0,008	-2,66E+00
-2,66E-02	0,008	0,016	0,008	0,008	-2,66E+00
-2,66E-02	8,88E-17	0,008	0,008	0,008	-2,66E+00
-2,66E-02	0,008	0,008	0,008	0,008	-2,66E+00
-2,66E-02	0,008	0,008	0,008	0,008	-2,66E+00
-2,66E-02	0,008	0,016	0,008	0,008	-2,66E+00
-2,66E-02	0,016	0,008	8,88E-17	0,008	-2,66E+00
-2,65E-02	0,008	8,88E-17	0,008	0,008	-2,65E+00
-2,65E-02	0,008	0,008	0,008	0,008	-2,65E+00
-2,65E-02	0,008	0,008	0,008	8,88E-17	-2,65E+00
-2,65E-02	0,008	0,008	8,88E-17	0,008	-2,65E+00
-2,65E-02	0,008	0,008	0,008	0,008	-2,65E+00
-2,65E-02	0,008	0,008	0,008	0,008	-2,65E+00
-2,65E-02	0,008	8,88E-17	0,008	8,88E-17	-2,65E+00
-2,65E-02	8,88E-17	0,008	0,008	0,008	-2,65E+00
-2,65E-02	0,008	0,008	8,88E-17	0,008	-2,65E+00
-2,65E-02	8,88E-17	0,008	0,008	0,008	-2,65E+00
-2,64E-02	0,008	0,008	0,008	0,008	-2,64E+00
-2,64E-02	8,88E-17	8,88E-17	0,008	0,008	-2,64E+00
-2,64E-02	0,008	0,008	0,008	8,88E-17	-2,64E+00
-2,64E-02	8,88E-17	8,88E-17	0,016	0,008	-2,64E+00
-2,64E-02	0,008	0,008	0,008	0,008	-2,64E+00
-2,64E-02	0,008	0,008	8,88E-17	0,008	-2,64E+00
-2,64E-02	0,008	0,008	0,008	8,88E-17	-2,64E+00
-2,64E-02	0,008	0,008	0,008	8,88E-17	-2,64E+00
-2,64E-02	0,008	0,008	8,88E-17	0,008	-2,64E+00
-2,64E-02	0,008	0,008	0,008	0,008	-2,64E+00
-2,63E-02	8,88E-17	0,008	8,88E-17	8,88E-17	-2,63E+00
-2,63E-02	0,008	0,008	0,008	0,008	-2,63E+00
-2,63E-02	8,88E-17	0,008	0,008	0,008	-2,63E+00
-2,63E-02	0,008	0,008	8,88E-17	0,008	-2,63E+00
-2,63E-02	0,008	8,88E-17	8,88E-17	8,88E-17	-2,63E+00
-2,63E-02	0,016	0,008	8,88E-17	0,008	-2,63E+00
-2,63E-02	8,88E-17	0,008	0,008	0,008	-2,63E+00
-2,63E-02	8,88E-17	8,88E-17	8,88E-17	0,008	-2,63E+00
-2,63E-02	0,008	0,008	0,008	0,008	-2,63E+00
-2,63E-02	8,88E-17	0,008	0,016	0,008	-2,63E+00
-2,62E-02	0,008	0,008	0,008	0,016	-2,62E+00
-2,62E-02	0,008	0,008	0,008	0,008	-2,62E+00
-2,62E-02	0,008	0,008	8,88E-17	0,008	-2,62E+00
-2,62E-02	0,008	8,88E-17	8,88E-17	0,008	-2,62E+00
-2,62E-02	0,008	0,008	0,008	0,008	-2,62E+00
-2,62E-02	0,008	8,88E-17	0,008	0,016	-2,62E+00
-2,62E-02	0,008	0,008	0,008	0,008	-2,62E+00
-2,62E-02	8,88E-17	0,008	0,008	0,008	-2,62E+00
-2,62E-02	8,88E-17	0,008	8,88E-17	0,008	-2,62E+00
-2,62E-02	0,008	0,008	0,008	0,008	-2,62E+00
-2,61E-02	0,008	8,88E-17	8,88E-17	0,008	-2,61E+00
-2,61E-02	0,008	8,88E-17	0,008	0,008	-2,61E+00
-2,61E-02	8,88E-17	0,008	0,008	0,008	-2,61E+00
-2,61E-02	8,88E-17	0,008	0,008	8,88E-17	-2,61E+00
-2,61E-02	0,008	8,88E-17	0,008	0,008	-2,61E+00
-2,61E-02	0,008	0,008	0,016	0,008	-2,61E+00
-2,61E-02	0,008	0,016	0,008	0,008	-2,61E+00
-2,61E-02	0,008	0,008	0,008	0,008	-2,61E+00
-2,61E-02	0,008	0,008	0,008	0,008	-2,61E+00
-2,61E-02	0,008	0,008	0,008	0,008	-2,61E+00
-2,60E-02	0,008	8,88E-17	0,008	0,008	-2,60E+00
-2,60E-02	8,88E-17	0,008	0,008	0,008	-2,60E+00
-2,60E-02	0,008	8,88E-17	0,008	0,008	-2,60E+00
-2,60E-02	0,008	0,008	0,008	0,008	-2,60E+00
-2,60E-02	0,008	0,008	0,008	0,008	-2,60E+00
-2,60E-02	0,008	0,008	0,008	0,008	-2,60E+00
-2,60E-02	0,008	0,008	0,008	0,008	-2,60E+00
-2,60E-02	0,008	8,88E-17	0,008	0,008	-2,60E+00
-2,60E-02	0,008	0,008	0,008	0,016	-2,60E+00
-2,60E-02	0,008	0,008	0,008	0,016	-2,60E+00
-2,59E-02	8,88E-17	0,008	8,88E-17	0,016	-2,59E+00
-2,59E-02	0,008	0,008	0,008	0,008	-2,59E+00
-2,59E-02	0,008	0,008	0,008	8,88E-17	-2,59E+00
-2,59E-02	0,008	0,008	0,008	0,008	-2,59E+00
-2,59E-02	0,008	8,88E-17	8,88E-17	0,016	-2,59E+00
-2,59E-02	0,008	0,008	0,008	0,008	-2,59E+00
-2,59E-02	0,008	0,008	0,008	0,008	-2,59E+00
-2,59E-02	0,008	8,88E-17	0,008	0,008	-2,59E+00
-2,59E-02	0,008	0,008	0,008	0,016	-2,59E+00
-2,59E-02	8,88E-17	0,008	0,008	8,88E-17	-2,59E+00
-2,58E-02	0,008	0,008	0,008	0,008	-2,58E+00
-2,58E-02	0,008	0,008	8,88E-17	0,008	-2,58E+00
-2,58E-02	0,008	0,008	8,88E-17	0,008	-2,58E+00
-2,58E-02	0,008	0,008	0,008	0,008	-2,58E+00
-2,58E-02	0,008	0,008	0,008	8,88E-17	-2,58E+00
-2,58E-02	0,008	0,008	0,008	0,016	-2,58E+00
-2,58E-02	8,88E-17	0,008	0,008	0,008	-2,58E+00
-2,58E-02	0,008	0,008	0,008	0,016	-2,58E+00
-2,58E-02	0,008	0,008	0,008	0,008	-2,58E+00
-2,58E-02	0,008	0,008	0,008	0,008	-2,58E+00
-2,57E-02	0,008	8,88E-17	0,008	0,008	-2,57E+00
-2,57E-02	0,008	0,008	0,008	0,008	-2,57E+00
-2,57E-02	0,008	8,88E-17	0,008	8,88E-17	-2,57E+00
-2,57E-02	8,88E-17	0,008	0,008	0,008	-2,57E+00
-2,57E-02	0,008	0,008	0,008	0,008	-2,57E+00
-2,57E-02	0,008	0,008	0,008	8,88E-17	-2,57E+00
-2,57E-02	0,008	0,008	8,88E-17	8,88E-17	-2,57E+00
-2,57E-02	0,008	0,008	0,008	0,008	-2,57E+00
-2,57E-02	0,016	8,88E-17	8,88E-17	0,008	-2,57E+00
-2,57E-02	8,88E-17	0,008	8,88E-17	0,008	-2,57E+00
-2,56E-02	0,016	0,008	0,008	0,008	-2,56E+00
-2,56E-02	0,008	8,88E-17	0,008	0,008	-2,56E+00
-2,56E-02	8,88E-17	0,008	0,008	0,008	-2,56E+00
-2,56E-02	0,008	8,88E-17	0,008	0,008	-2,56E+00
-2,56E-02	8,88E-17	0,008	0,008	0,008	-2,56E+00
-2,56E-02	8,88E-17	0,008	0,008	0,008	-2,56E+00
-2,56E-02	0,008	0,008	0,008	0,008	-2,56E+00
-2,56E-02	8,88E-17	0,008	0,008	0,008	-2,56E+00
-2,56E-02	0,008	0,008	8,88E-17	0,008	-2,56E+00
-2,56E-02	0,008	8,88E-17	0,008	0,008	-2,56E+00
-2,55E-02	0,008	0,008	8,88E-17	0,008	-2,55E+00
-2,55E-02	0,008	0,008	0,008	0,008	-2,55E+00
-2,55E-02	0,008	0,008	0,008	0,008	-2,55E+00
-2,55E-02	0,008	0,008	0,008	0,008	-2,55E+00
-2,55E-02	0,008	0,008	0,008	0,008	-2,55E+00
-2,55E-02	8,88E-17	0,008	0,008	0,008	-2,55E+00
-2,55E-02	8,88E-17	0,008	0,008	0,008	-2,55E+00
-2,55E-02	0,008	0,008	0,016	0,008	-2,55E+00
-2,55E-02	0,008	0,008	0,008	8,88E-17	-2,55E+00
-2,55E-02	0,008	0,008	0,008	8,88E-17	-2,55E+00
-2,54E-02	0,008	0,008	0,008	0,008	-2,54E+00
-2,54E-02	0,016	0,008	8,88E-17	8,88E-17	-2,54E+00
-2,54E-02	0,008	0,008	0,008	0,016	-2,54E+00
-2,54E-02	0,008	8,88E-17	8,88E-17	0,008	-2,54E+00
-2,54E-02	0,008	8,88E-17	8,88E-17	0,008	-2,54E+00
-2,54E-02	0,008	0,008	8,88E-17	0,008	-2,54E+00
-2,54E-02	0,008	0,008	8,88E-17	8,88E-17	-2,54E+00
-2,54E-02	0,016	0,008	0,008	0,008	-2,54E+00
-2,54E-02	0,008	0,008	8,88E-17	0,008	-2,54E+00
-2,54E-02	8,88E-17	0,008	0,008	0,008	-2,54E+00
-2,53E-02	0,008	0,008	0,008	0,008	-2,53E+00
-2,53E-02	0,008	8,88E-17	0,008	0,008	-2,53E+00
-2,53E-02	0,008	8,88E-17	0,008	0,008	-2,53E+00
-2,53E-02	8,88E-17	0,008	0,008	0,008	-2,53E+00
-2,53E-02	0,008	0,008	0,008	0,008	-2,53E+00
-2,53E-02	0,008	8,88E-17	0,008	8,88E-17	-2,53E+00
-2,53E-02	0,016	8,88E-17	0,008	0,008	-2,53E+00
-2,53E-02	8,88E-17	8,88E-17	0,008	0,008	-2,53E+00
-2,53E-02	0,008	0,008	0,008	0,008	-2,53E+00
-2,53E-02	0,008	0,008	0,008	0,008	-2,53E+00
-2,52E-02	0,008	0,016	0,008	0,008	-2,52E+00
-2,52E-02	0,008	0,008	0,008	0,016	-2,52E+00
-2,52E-02	0,008	0,008	0,008	0,008	-2,52E+00
-2,52E-02	0,008	8,88E-17	0,008	0,008	-2,52E+00
-2,52E-02	0,008	0,008	0,008	0,008	-2,52E+00
-2,52E-02	0,016	0,008	0,008	0,016	-2,52E+00
-2,52E-02	0,008	8,88E-17	0,008	0,008	-2,52E+00
-2,52E-02	8,88E-17	8,88E-17	0,008	0,008	-2,52E+00
-2,52E-02	8,88E-17	0,008	0,008	0,008	-2,52E+00
-2,52E-02	0,008	0,008	0,008	0,008	-2,52E+00
-2,51E-02	0,008	8,88E-17	0,008	0,008	-2,51E+00
-2,51E-02	0,008	8,88E-17	8,88E-17	0,008	-2,51E+00
-2,51E-02	0,008	8,88E-17	8,88E-17	0,008	-2,51E+00
-2,51E-02	8,88E-17	8,88E-17	0,008	0,008	-2,51E+00
-2,51E-02	0,008	8,88E-17	0,008	8,88E-17	-2,51E+00
-2,51E-02	0,008	0,008	0,008	0,008	-2,51E+00
-2,51E-02	8,88E-17	8,88E-17	0,008	0,008	-2,51E+00
-2,51E-02	0,008	8,88E-17	0,008	0,008	-2,51E+00
-2,51E-02	0,008	0,008	0,008	0,008	-2,51E+00
-2,51E-02	8,88E-17	0,008	0,008	0,008	-2,51E+00
-2,50E-02	8,88E-17	0,008	0,008	0,008	-2,50E+00
-2,50E-02	0,008	0,008	0,008	0,008	-2,50E+00
-2,50E-02	8,88E-17	0,008	0,008	0,008	-2,50E+00
-2,50E-02	8,88E-17	8,88E-17	8,88E-17	0,008	-2,50E+00
-2,50E-02	0,008	0,008	0,008	0,008	-2,50E+00
-2,50E-02	0,008	0,008	0,008	0,008	-2,50E+00
-2,50E-02	0,008	0,008	8,88E-17	0,008	-2,50E+00
-2,50E-02	0,008	0,008	0,008	0,008	-2,50E+00
-2,50E-02	0,008	0,008	0,008	0,008	-2,50E+00
-2,50E-02	0,008	0,008	0,008	0,008	-2,50E+00
-2,49E-02	0,008	0,016	0,008	0,008	-2,49E+00
-2,49E-02	0,008	0,008	0,008	8,88E-17	-2,49E+00
-2,49E-02	0,008	0,016	0,008	0,008	-2,49E+00
-2,49E-02	8,88E-17	0,008	0,008	8,88E-17	-2,49E+00
-2,49E-02	0,008	8,88E-17	8,88E-17	8,88E-17	-2,49E+00
-2,49E-02	0,008	8,88E-17	0,008	0,008	-2,49E+00
-2,49E-02	0,008	8,88E-17	0,008	0,008	-2,49E+00
-2,49E-02	0,008	8,88E-17	0,008	0,008	-2,49E+00
-2,49E-02	0,008	8,88E-17	0,008	0,008	-2,49E+00
-2,49E-02	0,008	8,88E-17	0,008	0,008	-2,49E+00
-2,48E-02	0,008	0,008	0,008	0,008	-2,48E+00
-2,48E-02	0,008	0,016	0,008	0,008	-2,48E+00
-2,48E-02	0,008	0,008	0,008	0,008	-2,48E+00
-2,48E-02	0,008	0,008	0,008	0,008	-2,48E+00
-2,48E-02	0,008	0,008	0,008	0,008	-2,48E+00
-2,48E-02	0,008	0,016	0,008	0,008	-2,48E+00
-2,48E-02	8,88E-17	0,008	0,008	8,88E-17	-2,48E+00
-2,48E-02	0,008	8,88E-17	0,008	8,88E-17	-2,48E+00
-2,48E-02	0,008	0,008	0,008	0,008	-2,48E+00
-2,48E-02	0,008	0,008	8,88E-17	0,008	-2,48E+00
-2,47E-02	0,008	0,008	0,008	8,88E-17	-2,47E+00
-2,47E-02	0,008	0,008	0,008	0,008	-2,47E+00
-2,47E-02	8,88E-17	0,016	0,008	0,016	-2,47E+00
-2,47E-02	0,008	0,008	0,008	0,008	-2,47E+00
-2,47E-02	0,008	0,008	8,88E-17	0,008	-2,47E+00
-2,47E-02	0,008	8,88E-17	8,88E-17	0,008	-2,47E+00
-2,47E-02	8,88E-17	0,008	0,008	0,008	-2,47E+00
-2,47E-02	0,008	0,016	0,008	0,008	-2,47E+00
-2,47E-02	0,008	8,88E-17	0,008	0,008	-2,47E+00
-2,47E-02	0,008	0,008	0,008	0,008	-2,47E+00
-2,46E-02	0,008	8,88E-17	0,008	0,008	-2,46E+00
-2,46E-02	0,008	0,008	8,88E-17	0,008	-2,46E+00
-2,46E-02	0,008	0,008	0,008	8,88E-17	-2,46E+00
-2,46E-02	8,88E-17	0,008	0,008	0,008	-2,46E+00
-2,46E-02	8,88E-17	0,008	0,008	8,88E-17	-2,46E+00
-2,46E-02	0,008	0,008	0,008	0,008	-2,46E+00
-2,46E-02	0,008	0,008	0,008	8,88E-17	-2,46E+00
-2,46E-02	0,008	0,008	0,016	0,008	-2,46E+00
-2,46E-02	0,008	8,88E-17	8,88E-17	0,008	-2,46E+00
-2,46E-02	0,008	8,88E-17	8,88E-17	0,008	-2,46E+00
-2,45E-02	0,008	0,008	0,008	0,008	-2,45E+00
-2,45E-02	0,008	8,88E-17	0,008	0,008	-2,45E+00
-2,45E-02	8,88E-17	0,008	0,008	0,008	-2,45E+00
-2,45E-02	8,88E-17	8,88E-17	8,88E-17	0,008	-2,45E+00
-2,45E-02	0,008	0,008	0,008	0,008	-2,45E+00
-2,45E-02	0,008	0,008	0,008	0,008	-2,45E+00
-2,45E-02	0,008	0,008	0,008	0,008	-2,45E+00
-2,45E-02	0,008	0,008	8,88E-17	8,88E-17	-2,45E+00
-2,45E-02	0,008	0,008	0,008	0,008	-2,45E+00
-2,45E-02	0,008	0,008	0,008	0,008	-2,45E+00
-2,44E-02	0,008	0,008	0,008	8,88E-17	-2,44E+00
-2,44E-02	0,008	8,88E-17	8,88E-17	8,88E-17	-2,44E+00
-2,44E-02	8,88E-17	0,008	0,016	0,008	-2,44E+00
-2,44E-02	0,008	0,008	0,008	8,88E-17	-2,44E+00
-2,44E-02	8,88E-17	8,88E-17	0,008	8,88E-17	-2,44E+00
-2,44E-02	8,88E-17	0,008	0,008	8,88E-17	-2,44E+00
-2,44E-02	0,008	0,016	8,88E-17	0,008	-2,44E+00
-2,44E-02	8,88E-17	0,008	0,008	8,88E-17	-2,44E+00
-2,44E-02	0,016	0,008	0,008	0,008	-2,44E+00
-2,44E-02	8,88E-17	8,88E-17	0,008	0,008	-2,44E+00
-2,43E-02	0,008	0,008	8,88E-17	0,008	-2,43E+00
-2,43E-02	0,008	8,88E-17	0,008	0,008	-2,43E+00
-2,43E-02	0,008	0,008	0,008	0,016	-2,43E+00
-2,43E-02	0,016	8,88E-17	0,008	0,008	-2,43E+00
-2,43E-02	0,008	0,008	8,88E-17	8,88E-17	-2,43E+00
-2,43E-02	0,008	0,008	0,008	8,88E-17	-2,43E+00
-2,43E-02	0,008	0,016	8,88E-17	8,88E-17	-2,43E+00
-2,43E-02	0,008	0,008	8,88E-17	0,008	-2,43E+00
-2,43E-02	0,008	0,008	0,008	0,008	-2,43E+00
-2,43E-02	0,008	0,008	0,008	0,008	-2,43E+00
-2,42E-02	0,008	0,008	8,88E-17	0,008	-2,42E+00
-2,42E-02	0,008	0,008	8,88E-17	0,008	-2,42E+00
-2,42E-02	8,88E-17	0,008	0,008	8,88E-17	-2,42E+00
-2,42E-02	0,008	0,008	8,88E-17	0,016	-2,42E+00
-2,42E-02	8,88E-17	0,008	8,88E-17	0,008	-2,42E+00
-2,42E-02	0,008	0,008	0,008	0,008	-2,42E+00
-2,42E-02	0,008	8,88E-17	0,008	8,88E-17	-2,42E+00
-2,42E-02	0,008	0,008	8,88E-17	0,008	-2,42E+00
-2,42E-02	0,008	0,008	0,008	0,008	-2,42E+00
-2,42E-02	0,008	0,008	0,008	0,008	-2,42E+00
-2,41E-02	0,008	8,88E-17	0,008	0,008	-2,41E+00
-2,41E-02	0,008	0,008	0,016	0,008	-2,41E+00
-2,41E-02	0,008	8,88E-17	0,008	0,008	-2,41E+00
-2,41E-02	0,008	0,008	8,88E-17	0,008	-2,41E+00
-2,41E-02	0,008	8,88E-17	0,008	0,008	-2,41E+00
-2,41E-02	0,008	8,88E-17	0,008	8,88E-17	-2,41E+00
-2,41E-02	0,008	0,008	0,008	0,008	-2,41E+00
-2,41E-02	0,008	8,88E-17	0,008	0,008	-2,41E+00
-2,41E-02	0,008	0,008	8,88E-17	8,88E-17	-2,41E+00
-2,41E-02	0,016	0,008	8,88E-17	8,88E-17	-2,41E+00
-2,40E-02	0,008	0,008	0,008	0,016	-2,40E+00
-2,40E-02	0,016	0,008	8,88E-17	0,008	-2,40E+00
-2,40E-02	0,008	0,008	0,008	0,008	-2,40E+00
-2,40E-02	0,008	0,016	0,008	0,008	-2,40E+00
-2,40E-02	0,008	8,88E-17	0,008	0,008	-2,40E+00
-2,40E-02	0,008	8,88E-17	0,008	0,008	-2,40E+00
-2,40E-02	0,008	8,88E-17	0,008	8,88E-17	-2,40E+00
-2,40E-02	0,008	0,008	0,008	0,008	-2,40E+00
-2,40E-02	0,008	8,88E-17	0,008	0,008	-2,40E+00
-2,40E-02	0,008	0,008	0,016	0,008	-2,40E+00
-2,39E-02	0,008	0,008	0,008	0,016	-2,39E+00
-2,39E-02	0,008	8,88E-17	0,016	0,016	-2,39E+00
-2,39E-02	0,008	0,008	0,008	0,008	-2,39E+00
-2,39E-02	0,008	0,008	0,008	0,008	-2,39E+00
-2,39E-02	0,008	0,008	0,008	0,008	-2,39E+00
-2,39E-02	8,88E-17	0,008	0,008	0,008	-2,39E+00
-2,39E-02	8,88E-17	0,008	0,008	0,008	-2,39E+00
-2,39E-02	0,008	0,008	0,008	0,008	-2,39E+00
-2,39E-02	0,008	0,008	0,008	0,008	-2,39E+00
-2,39E-02	0,008	0,008	0,008	8,88E-17	-2,39E+00
-2,38E-02	0,008	0,008	0,008	0,008	-2,38E+00
-2,38E-02	0,008	0,008	0,008	0,008	-2,38E+00
-2,38E-02	0,008	8,88E-17	0,008	8,88E-17	-2,38E+00
-2,38E-02	0,008	0,008	0,008	0,008	-2,38E+00
-2,38E-02	0,008	8,88E-17	0,008	8,88E-17	-2,38E+00
-2,38E-02	0,008	0,008	0,008	0,008	-2,38E+00
-2,38E-02	0,008	0,008	0,008	0,008	-2,38E+00
-2,38E-02	0,008	0,008	0,008	0,008	-2,38E+00
-2,38E-02	0,008	0,008	0,008	0,008	-2,38E+00
-2,38E-02	0,016	0,008	0,008	0,008	-2,38E+00
-2,37E-02	0,008	0,008	0,008	0,008	-2,37E+00
-2,37E-02	0,008	0,008	8,88E-17	0,008	-2,37E+00
-2,37E-02	0,008	0,008	0,008	0,008	-2,37E+00
-2,37E-02	0,008	0,008	0,008	0,008	-2,37E+00
-2,37E-02	0,008	0,008	8,88E-17	0,008	-2,37E+00
-2,37E-02	0,008	0,008	0,008	8,88E-17	-2,37E+00
-2,37E-02	0,008	0,008	0,008	0,008	-2,37E+00
-2,37E-02	0,008	0,008	8,88E-17	0,008	-2,37E+00
-2,37E-02	0,016	0,008	0,008	0,008	-2,37E+00
-2,37E-02	0,008	0,008	8,88E-17	0,008	-2,37E+00
-2,36E-02	0,008	0,008	0,008	0,008	-2,36E+00
-2,36E-02	0,008	0,008	0,008	8,88E-17	-2,36E+00
-2,36E-02	0,008	0,008	0,008	0,008	-2,36E+00
-2,36E-02	0,008	0,008	0,008	0,008	-2,36E+00
-2,36E-02	0,008	0,008	0,008	0,008	-2,36E+00
-2,36E-02	0,008	0,008	0,016	0,008	-2,36E+00
-2,36E-02	0,008	0,008	0,008	0,008	-2,36E+00
-2,36E-02	0,008	0,008	0,008	0,008	-2,36E+00
-2,36E-02	0,008	0,008	0,008	0,008	-2,36E+00
-2,36E-02	0,008	0,016	0,008	0,008	-2,36E+00
-2,35E-02	0,008	0,008	0,008	0,008	-2,35E+00
-2,35E-02	0,008	0,008	0,016	0,008	-2,35E+00
-2,35E-02	0,008	0,008	0,008	0,008	-2,35E+00
-2,35E-02	0,008	0,008	0,008	0,008	-2,35E+00
-2,35E-02	0,008	0,008	0,008	0,008	-2,35E+00
-2,35E-02	8,88E-17	0,008	0,008	0,008	-2,35E+00
-2,35E-02	0,008	0,008	0,008	0,008	-2,35E+00
-2,35E-02	0,008	0,008	0,008	0,008	-2,35E+00
-2,35E-02	0,008	8,88E-17	0,008	0,008	-2,35E+00
-2,35E-02	0,008	0,008	0,008	0,008	-2,35E+00
-2,34E-02	0,016	0,008	0,008	0,008	-2,34E+00
-2,34E-02	0,008	0,008	8,88E-17	8,88E-17	-2,34E+00
-2,34E-02	0,008	0,016	0,008	0,008	-2,34E+00
-2,34E-02	0,008	8,88E-17	0,008	0,008	-2,34E+00
-2,34E-02	0,008	0,008	0,008	0,008	-2,34E+00
-2,34E-02	0,008	0,008	8,88E-17	8,88E-17	-2,34E+00
-2,34E-02	0,008	0,008	0,008	0,008	-2,34E+00
-2,34E-02	8,88E-17	0,008	0,008	0,008	-2,34E+00
-2,34E-02	8,88E-17	8,88E-17	0,008	0,008	-2,34E+00
-2,34E-02	0,008	0,008	8,88E-17	0,008	-2,34E+00
-2,33E-02	0,008	0,008	0,008	0,008	-2,33E+00
-2,33E-02	0,008	0,008	0,008	0,008	-2,33E+00
-2,33E-02	8,88E-17	0,008	0,008	0,008	-2,33E+00
-2,33E-02	8,88E-17	0,008	0,008	0,008	-2,33E+00
-2,33E-02	8,88E-17	0,008	0,008	0,008	-2,33E+00
-2,33E-02	8,88E-17	0,008	0,008	0,008	-2,33E+00
-2,33E-02	0,008	0,008	0,016	0,008	-2,33E+00
-2,33E-02	0,008	8,88E-17	0,008	0,008	-2,33E+00
-2,33E-02	0,016	8,88E-17	0,008	0,008	-2,33E+00
-2,33E-02	0,008	0,008	8,88E-17	0,008	-2,33E+00
-2,32E-02	8,88E-17	0,008	0,008	8,88E-17	-2,32E+00
-2,32E-02	0,008	0,008	0,008	0,008	-2,32E+00
-2,32E-02	0,008	8,88E-17	0,008	0,016	-2,32E+00
-2,32E-02	8,88E-17	0,008	0,008	0,008	-2,32E+00
-2,32E-02	0,008	8,88E-17	8,88E-17	0,008	-2,32E+00
-2,32E-02	0,008	0,008	0,008	0,008	-2,32E+00
-2,32E-02	8,88E-17	0,008	0,008	8,88E-17	-2,32E+00
-2,32E-02	0,008	8,88E-17	0,008	0,008	-2,32E+00
-2,32E-02	0,008	0,016	8,88E-17	0,008	-2,32E+00
-2,32E-02	0,008	0,008	0,008	0,008	-2,32E+00
-2,31E-02	0,008	0,008	8,88E-17	0,008	-2,31E+00
-2,31E-02	0,008	0,008	0,008	0,008	-2,31E+00
-2,31E-02	0,008	0,008	0,008	0,008	-2,31E+00
-2,31E-02	0,008	8,88E-17	8,88E-17	0,008	-2,31E+00
-2,31E-02	0,008	0,008	0,008	0,008	-2,31E+00
-2,31E-02	0,008	8,88E-17	0,008	0,008	-2,31E+00
-2,31E-02	0,008	0,016	0,016	0,016	-2,31E+00
-2,31E-02	0,008	0,008	0,008	0,008	-2,31E+00
-2,31E-02	0,008	0,008	0,008	0,016	-2,31E+00
-2,31E-02	0,008	0,008	0,008	0,008	-2,31E+00
-2,30E-02	0,008	0,008	0,008	0,008	-2,30E+00
-2,30E-02	0,008	0,008	0,008	0,016	-2,30E+00
-2,30E-02	0,008	0,008	8,88E-17	0,008	-2,30E+00
-2,30E-02	0,008	8,88E-17	8,88E-17	0,008	-2,30E+00
-2,30E-02	0,008	0,008	8,88E-17	8,88E-17	-2,30E+00
-2,30E-02	8,88E-17	8,88E-17	0,008	0,008	-2,30E+00
-2,30E-02	0,016	8,88E-17	0,008	0,008	-2,30E+00
-2,30E-02	0,008	8,88E-17	0,008	0,008	-2,30E+00
-2,30E-02	0,008	8,88E-17	0,008	0,008	-2,30E+00
-2,30E-02	8,88E-17	0,008	0,008	8,88E-17	-2,30E+00
-2,29E-02	0,008	0,008	0,008	0,008	-2,29E+00
-2,29E-02	0,008	0,008	0,008	0,016	-2,29E+00
-2,29E-02	0,008	8,88E-17	8,88E-17	0,008	-2,29E+00
-2,29E-02	0,008	0,008	0,008	0,008	-2,29E+00
-2,29E-02	8,88E-17	0,008	8,88E-17	0,008	-2,29E+00
-2,29E-02	0,008	0,008	0,008	0,008	-2,29E+00
-2,29E-02	0,008	8,88E-17	0,008	8,88E-17	-2,29E+00
-2,29E-02	0,008	0,008	0,016	0,008	-2,29E+00
-2,29E-02	8,88E-17	8,88E-17	0,008	0,008	-2,29E+00
-2,29E-02	8,88E-17	0,008	0,008	8,88E-17	-2,29E+00
-2,28E-02	8,88E-17	0,008	8,88E-17	0,008	-2,28E+00
-2,28E-02	0,008	0,008	0,008	0,008	-2,28E+00
-2,28E-02	0,008	0,008	0,008	0,008	-2,28E+00
-2,28E-02	0,008	8,88E-17	0,008	0,008	-2,28E+00
-2,28E-02	0,008	0,008	0,008	0,008	-2,28E+00
-2,28E-02	0,008	0,008	0,008	0,008	-2,28E+00
-2,28E-02	0,008	0,008	8,88E-17	0,008	-2,28E+00
-2,28E-02	0,008	0,008	0,008	0,008	-2,28E+00
-2,28E-02	8,88E-17	0,008	0,008	0,016	-2,28E+00
-2,28E-02	0,008	0,008	8,88E-17	0,008	-2,28E+00
-2,27E-02	8,88E-17	0,008	8,88E-17	0,008	-2,27E+00
-2,27E-02	0,008	0,008	0,008	0,016	-2,27E+00
-2,27E-02	0,008	0,008	0,016	0,008	-2,27E+00
-2,27E-02	0,008	8,88E-17	0,008	0,008	-2,27E+00
-2,27E-02	0,008	0,008	8,88E-17	8,88E-17	-2,27E+00
-2,27E-02	0,008	0,008	0,008	0,008	-2,27E+00
-2,27E-02	0,008	0,008	0,008	8,88E-17	-2,27E+00
-2,27E-02	0,008	0,008	0,008	0,008	-2,27E+00
-2,27E-02	0,008	0,008	0,008	0,008	-2,27E+00
-2,27E-02	0,016	0,008	8,88E-17	0,008	-2,27E+00
-2,26E-02	0,008	0,008	0,008	0,008	-2,26E+00
-2,26E-02	0,016	0,008	8,88E-17	0,008	-2,26E+00
-2,26E-02	0,008	0,008	8,88E-17	0,008	-2,26E+00
-2,26E-02	0,008	8,88E-17	0,008	0,008	-2,26E+00
-2,26E-02	0,008	0,008	0,008	8,88E-17	-2,26E+00
-2,26E-02	0,008	0,008	0,008	8,88E-17	-2,26E+00
-2,26E-02	0,008	0,008	0,008	0,008	-2,26E+00
-2,26E-02	0,008	0,008	0,008	0,008	-2,26E+00
-2,26E-02	0,016	0,008	0,008	8,88E-17	-2,26E+00
-2,26E-02	8,88E-17	0,008	0,008	0,008	-2,26E+00
-2,25E-02	0,008	0,008	0,008	0,008	-2,25E+00
-2,25E-02	0,008	0,008	0,008	0,008	-2,25E+00
-2,25E-02	8,88E-17	8,88E-17	8,88E-17	8,88E-17	-2,25E+00
-2,25E-02	0,016	0,016	8,88E-17	0,008	-2,25E+00
-2,25E-02	0,016	0,008	8,88E-17	8,88E-17	-2,25E+00
-2,25E-02	0,008	8,88E-17	0,008	0,008	-2,25E+00
-2,25E-02	0,008	0,008	8,88E-17	0,008	-2,25E+00
-2,25E-02	0,008	0,008	0,008	0,008	-2,25E+00
-2,25E-02	0,008	0,008	0,008	0,016	-2,25E+00
-2,25E-02	0,008	0,008	0,008	8,88E-17	-2,25E+00
-2,24E-02	0,008	8,88E-17	0,016	0,008	-2,24E+00
-2,24E-02	0,008	8,88E-17	0,008	0,008	-2,24E+00
-2,24E-02	0,008	0,008	0,008	0,008	-2,24E+00
-2,24E-02	0,008	0,008	0,008	8,88E-17	-2,24E+00
-2,24E-02	0,008	0,008	0,008	0,008	-2,24E+00
-2,24E-02	0,008	0,008	0,008	8,88E-17	-2,24E+00
-2,24E-02	8,88E-17	0,008	0,016	0,008	-2,24E+00
-2,24E-02	0,008	0,008	0,008	8,88E-17	-2,24E+00
-2,24E-02	0,008	0,008	0,008	8,88E-17	-2,24E+00
-2,24E-02	0,008	8,88E-17	0,008	0,008	-2,24E+00
-2,23E-02	0,008	0,008	0,008	8,88E-17	-2,23E+00
-2,23E-02	8,88E-17	0,008	0,008	0,008	-2,23E+00
-2,23E-02	8,88E-17	0,008	0,008	8,88E-17	-2,23E+00
-2,23E-02	0,008	8,88E-17	0,008	0,008	-2,23E+00
-2,23E-02	0,008	0,008	0,008	0,008	-2,23E+00
-2,23E-02	0,008	0,008	0,008	0,008	-2,23E+00
-2,23E-02	0,008	0,008	8,88E-17	0,008	-2,23E+00
-2,23E-02	0,008	0,008	8,88E-17	0,008	-2,23E+00
-2,23E-02	0,008	0,008	0,008	8,88E-17	-2,23E+00
-2,23E-02	0,008	8,88E-17	8,88E-17	8,88E-17	-2,23E+00
-2,22E-02	0,008	0,008	0,008	0,008	-2,22E+00
-2,22E-02	0,008	0,008	0,008	0,008	-2,22E+00
-2,22E-02	0,008	8,88E-17	0,008	0,008	-2,22E+00
-2,22E-02	0,008	0,008	0,008	0,008	-2,22E+00
-2,22E-02	0,016	0,008	0,008	0,008	-2,22E+00
-2,22E-02	8,88E-17	0,008	0,008	0,008	-2,22E+00
-2,22E-02	8,88E-17	0,008	0,008	0,008	-2,22E+00
-2,22E-02	0,008	8,88E-17	0,008	0,008	-2,22E+00
-2,22E-02	0,008	0,008	0,008	0,008	-2,22E+00
-2,22E-02	0,008	0,008	0,008	0,008	-2,22E+00
-2,21E-02	0,008	0,008	8,88E-17	0,008	-2,21E+00
-2,21E-02	0,008	0,016	0,008	8,88E-17	-2,21E+00
-2,21E-02	0,008	8,88E-17	0,008	0,008	-2,21E+00
-2,21E-02	0,016	8,88E-17	0,008	8,88E-17	-2,21E+00
-2,21E-02	0,008	0,008	0,008	0,008	-2,21E+00
-2,21E-02	0,008	0,008	0,008	0,008	-2,21E+00
-2,21E-02	0,008	8,88E-17	0,008	0,008	-2,21E+00
-2,21E-02	0,008	0,008	8,88E-17	0,008	-2,21E+00
-2,21E-02	0,008	0,008	0,008	8,88E-17	-2,21E+00
-2,21E-02	0,008	0,008	0,008	8,88E-17	-2,21E+00
-2,20E-02	8,88E-17	0,008	0,008	0,008	-2,20E+00
-2,20E-02	0,008	0,008	8,88E-17	0,008	-2,20E+00
-2,20E-02	0,008	0,008	0,008	0,008	-2,20E+00
-2,20E-02	8,88E-17	0,008	8,88E-17	0,008	-2,20E+00
-2,20E-02	0,008	0,008	8,88E-17	8,88E-17	-2,20E+00
-2,20E-02	0,008	0,008	0,008	0,008	-2,20E+00
-2,20E-02	8,88E-17	0,008	8,88E-17	0,008	-2,20E+00
-2,20E-02	0,008	0,008	0,008	0,008	-2,20E+00
-2,20E-02	0,008	0,008	0,008	8,88E-17	-2,20E+00
-2,20E-02	0,008	0,016	8,88E-17	0,008	-2,20E+00
-2,19E-02	0,008	0,008	8,88E-17	0,008	-2,19E+00
-2,19E-02	0,008	0,008	0,008	0,008	-2,19E+00
-2,19E-02	0,008	0,016	0,008	0,008	-2,19E+00
-2,19E-02	0,008	8,88E-17	0,008	8,88E-17	-2,19E+00
-2,19E-02	0,008	0,008	8,88E-17	0,008	-2,19E+00
-2,19E-02	0,008	0,016	0,008	0,008	-2,19E+00
-2,19E-02	0,008	8,88E-17	0,008	8,88E-17	-2,19E+00
-2,19E-02	0,008	0,008	0,008	0,008	-2,19E+00
-2,19E-02	0,008	0,008	0,008	0,008	-2,19E+00
-2,19E-02	8,88E-17	0,008	0,008	0,008	-2,19E+00
-2,18E-02	8,88E-17	0,008	0,008	0,008	-2,18E+00
-2,18E-02	8,88E-17	8,88E-17	0,008	0,008	-2,18E+00
-2,18E-02	0,008	0,008	0,008	8,88E-17	-2,18E+00
-2,18E-02	0,008	0,008	0,008	0,008	-2,18E+00
-2,18E-02	0,008	0,008	0,008	0,008	-2,18E+00
-2,18E-02	8,88E-17	0,008	0,008	0,008	-2,18E+00
-2,18E-02	0,008	0,008	8,88E-17	0,008	-2,18E+00
-2,18E-02	0,008	0,016	0,008	8,88E-17	-2,18E+00
-2,18E-02	0,008	0,008	0,008	0,008	-2,18E+00
-2,18E-02	0,008	0,008	0,008	0,008	-2,18E+00
-2,17E-02	0,008	0,008	0,008	0,008	-2,17E+00
-2,17E-02	8,88E-17	8,88E-17	0,008	8,88E-17	-2,17E+00
-2,17E-02	0,016	0,008	8,88E-17	0,008	-2,17E+00
-2,17E-02	0,008	8,88E-17	0,008	0,008	-2,17E+00
-2,17E-02	0,008	0,008	0,008	0,008	-2,17E+00
-2,17E-02	8,88E-17	0,008	0,008	0,008	-2,17E+00
-2,17E-02	0,008	0,016	0,008	0,008	-2,17E+00
-2,17E-02	0,008	0,008	0,008	0,008	-2,17E+00
-2,17E-02	0,008	8,88E-17	0,008	0,008	-2,17E+00
-2,17E-02	0,008	0,008	0,008	0,008	-2,17E+00
-2,16E-02	0,008	0,008	0,008	8,88E-17	-2,16E+00
-2,16E-02	8,88E-17	0,008	0,008	0,008	-2,16E+00
-2,16E-02	0,008	0,008	0,008	0,016	-2,16E+00
-2,16E-02	0,008	8,88E-17	0,008	0,008	-2,16E+00
-2,16E-02	0,008	0,008	0,016	0,008	-2,16E+00
-2,16E-02	0,008	0,008	0,008	0,008	-2,16E+00
-2,16E-02	0,008	0,008	0,008	0,016	-2,16E+00
-2,16E-02	0,008	0,008	8,88E-17	0,008	-2,16E+00
-2,16E-02	0,008	0,008	0,008	0,008	-2,16E+00
-2,16E-02	0,008	0,008	0,008	0,008	-2,16E+00
-2,15E-02	0,008	8,88E-17	0,008	0,008	-2,15E+00
-2,15E-02	0,008	0,008	0,008	0,008	-2,15E+00
-2,15E-02	0,008	0,008	0,008	0,016	-2,15E+00
-2,15E-02	8,88E-17	8,88E-17	0,008	0,008	-2,15E+00
-2,15E-02	8,88E-17	0,008	0,008	0,008	-2,15E+00
-2,15E-02	8,88E-17	8,88E-17	0,008	0,008	-2,15E+00
-2,15E-02	0,008	0,016	8,88E-17	0,008	-2,15E+00
-2,15E-02	8,88E-17	0,008	0,008	8,88E-17	-2,15E+00
-2,15E-02	8,88E-17	0,008	8,88E-17	0,008	-2,15E+00
-2,15E-02	0,008	8,88E-17	0,008	0,008	-2,15E+00
-2,14E-02	8,88E-17	8,88E-17	0,008	0,008	-2,14E+00
-2,14E-02	0,008	0,008	0,008	0,008	-2,14E+00
-2,14E-02	0,008	0,008	0,008	8,88E-17	-2,14E+00
-2,14E-02	0,008	0,008	0,008	0,008	-2,14E+00
-2,14E-02	0,008	0,008	0,008	8,88E-17	-2,14E+00
-2,14E-02	0,008	0,008	0,008	0,008	-2,14E+00
-2,14E-02	0,008	0,008	0,008	8,88E-17	-2,14E+00
-2,14E-02	0,008	0,008	0,016	0,008	-2,14E+00
-2,14E-02	8,88E-17	0,008	0,008	0,016	-2,14E+00
-2,14E-02	8,88E-17	0,008	0,008	0,008	-2,14E+00
-2,13E-02	0,016	8,88E-17	8,88E-17	0,008	-2,13E+00
-2,13E-02	0,008	0,008	0,008	8,88E-17	-2,13E+00
-2,13E-02	0,008	0,008	0,008	0,008	-2,13E+00
-2,13E-02	0,008	0,008	8,88E-17	0,008	-2,13E+00
-2,13E-02	0,008	0,008	0,008	8,88E-17	-2,13E+00
-2,13E-02	0,008	0,008	0,008	0,008	-2,13E+00
-2,13E-02	8,88E-17	0,008	0,008	0,008	-2,13E+00
-2,13E-02	0,008	0,008	0,008	0,008	-2,13E+00
-2,13E-02	0,008	0,008	0,008	0,016	-2,13E+00
-2,13E-02	0,008	0,008	0,008	8,88E-17	-2,13E+00
-2,12E-02	8,88E-17	0,008	0,008	0,008	-2,12E+00
-2,12E-02	0,008	8,88E-17	0,008	8,88E-17	-2,12E+00
-2,12E-02	8,88E-17	8,88E-17	0,008	0,008	-2,12E+00
-2,12E-02	8,88E-17	0,008	0,008	8,88E-17	-2,12E+00
-2,12E-02	8,88E-17	8,88E-17	0,008	0,016	-2,12E+00
-2,12E-02	0,008	0,008	0,008	0,008	-2,12E+00
-2,12E-02	0,008	0,008	0,008	0,016	-2,12E+00
-2,12E-02	0,008	8,88E-17	0,008	0,008	-2,12E+00
-2,12E-02	0,008	0,016	0,008	8,88E-17	-2,12E+00
-2,12E-02	0,008	0,008	0,008	0,008	-2,12E+00
-2,11E-02	0,008	0,008	0,008	8,88E-17	-2,11E+00
-2,11E-02	0,008	0,016	0,008	0,008	-2,11E+00
-2,11E-02	0,008	0,008	0,008	0,016	-2,11E+00
-2,11E-02	8,88E-17	0,008	0,008	0,008	-2,11E+00
-2,11E-02	0,008	0,008	0,008	0,008	-2,11E+00
-2,11E-02	0,008	0,008	0,008	8,88E-17	-2,11E+00
-2,11E-02	0,008	0,008	8,88E-17	0,008	-2,11E+00
-2,11E-02	0,008	0,008	0,008	8,88E-17	-2,11E+00
-2,11E-02	8,88E-17	8,88E-17	0,008	0,008	-2,11E+00
-2,11E-02	0,016	8,88E-17	0,008	0,008	-2,11E+00
-2,10E-02	0,008	8,88E-17	0,016	0,008	-2,10E+00
-2,10E-02	0,008	0,008	0,008	0,008	-2,10E+00
-2,10E-02	0,008	0,008	0,008	0,008	-2,10E+00
-2,10E-02	8,88E-17	0,008	0,008	8,88E-17	-2,10E+00
-2,10E-02	0,008	0,008	0,008	0,008	-2,10E+00
-2,10E-02	0,008	0,008	8,88E-17	8,88E-17	-2,10E+00
-2,10E-02	0,008	0,008	0,008	0,008	-2,10E+00
-2,10E-02	8,88E-17	0,008	0,008	0,008	-2,10E+00
-2,10E-02	8,88E-17	8,88E-17	0,008	8,88E-17	-2,10E+00
-2,10E-02	0,008	0,008	8,88E-17	0,008	-2,10E+00
-2,09E-02	0,008	0,008	0,008	0,008	-2,09E+00
-2,09E-02	0,008	0,008	8,88E-17	0,008	-2,09E+00
-2,09E-02	8,88E-17	0,008	0,016	0,008	-2,09E+00
-2,09E-02	0,008	0,008	0,008	0,008	-2,09E+00
-2,09E-02	8,88E-17	0,008	0,008	0,008	-2,09E+00
-2,09E-02	0,008	0,008	0,008	0,008	-2,09E+00
-2,09E-02	0,008	0,008	8,88E-17	8,88E-17	-2,09E+00
-2,09E-02	0,008	0,008	0,008	0,008	-2,09E+00
-2,09E-02	8,88E-17	0,008	0,008	0,008	-2,09E+00
-2,09E-02	8,88E-17	0,008	0,008	0,008	-2,09E+00
-2,08E-02	0,008	0,008	0,008	0,008	-2,08E+00
-2,08E-02	0,008	0,008	0,008	0,008	-2,08E+00
-2,08E-02	0,008	0,008	0,016	8,88E-17	-2,08E+00
-2,08E-02	0,016	0,008	0,008	8,88E-17	-2,08E+00
-2,08E-02	0,008	0,008	0,008	0,008	-2,08E+00
-2,08E-02	8,88E-17	0,008	0,008	0,008	-2,08E+00
-2,08E-02	8,88E-17	0,008	0,008	0,008	-2,08E+00
-2,08E-02	0,008	8,88E-17	0,008	0,016	-2,08E+00
-2,08E-02	0,008	8,88E-17	0,008	8,88E-17	-2,08E+00
-2,08E-02	0,008	8,88E-17	0,008	0,008	-2,08E+00
-2,07E-02	8,88E-17	0,008	0,008	0,008	-2,07E+00
-2,07E-02	0,008	0,008	0,008	0,008	-2,07E+00
-2,07E-02	0,008	0,008	0,008	8,88E-17	-2,07E+00
-2,07E-02	8,88E-17	0,008	0,008	8,88E-17	-2,07E+00
-2,07E-02	0,008	0,008	0,008	0,008	-2,07E+00
-2,07E-02	0,008	8,88E-17	8,88E-17	0,008	-2,07E+00
-2,07E-02	0,008	0,008	0,008	8,88E-17	-2,07E+00
-2,07E-02	0,008	0,008	0,008	0,008	-2,07E+00
-2,07E-02	0,008	0,008	0,008	0,008	-2,07E+00
-2,07E-02	8,88E-17	0,008	0,008	0,008	-2,07E+00
-2,06E-02	0,008	8,88E-17	0,016	0,008	-2,06E+00
-2,06E-02	8,88E-17	0,008	0,016	0,008	-2,06E+00
-2,06E-02	0,008	8,88E-17	8,88E-17	0,008	-2,06E+00
-2,06E-02	0,008	0,008	0,008	0,008	-2,06E+00
-2,06E-02	0,008	0,016	0,008	0,008	-2,06E+00
-2,06E-02	0,008	0,008	0,008	0,008	-2,06E+00
-2,06E-02	0,008	0,008	0,008	8,88E-17	-2,06E+00
-2,06E-02	0,008	0,008	0,008	0,008	-2,06E+00
-2,06E-02	0,008	0,008	0,008	0,008	-2,06E+00
-2,06E-02	0,008	0,008	0,008	0,008	-2,06E+00
-2,05E-02	0,008	0,008	0,016	0,008	-2,05E+00
-2,05E-02	8,88E-17	8,88E-17	0,008	0,008	-2,05E+00
-2,05E-02	0,008	8,88E-17	0,008	8,88E-17	-2,05E+00
-2,05E-02	8,88E-17	0,008	0,008	0,008	-2,05E+00
-2,05E-02	0,008	0,008	0,008	8,88E-17	-2,05E+00
-2,05E-02	8,88E-17	8,88E-17	0,008	8,88E-17	-2,05E+00
-2,05E-02	0,008	0,008	0,008	0,008	-2,05E+00
-2,05E-02	0,008	8,88E-17	0,008	0,008	-2,05E+00
-2,05E-02	0,008	8,88E-17	0,008	0,008	-2,05E+00
-2,05E-02	0,008	0,016	8,88E-17	0,008	-2,05E+00
-2,04E-02	8,88E-17	0,008	8,88E-17	8,88E-17	-2,04E+00
-2,04E-02	0,008	8,88E-17	0,008	0,008	-2,04E+00
-2,04E-02	0,008	0,008	0,008	8,88E-17	-2,04E+00
-2,04E-02	0,008	0,008	0,008	0,008	-2,04E+00
-2,04E-02	0,008	0,008	0,008	8,88E-17	-2,04E+00
-2,04E-02	0,008	0,008	8,88E-17	0,008	-2,04E+00
-2,04E-02	0,016	0,008	8,88E-17	8,88E-17	-2,04E+00
-2,04E-02	8,88E-17	8,88E-17	0,008	0,016	-2,04E+00
-2,04E-02	0,008	8,88E-17	0,008	0,008	-2,04E+00
-2,04E-02	8,88E-17	8,88E-17	0,008	8,88E-17	-2,04E+00
-2,03E-02	0,008	8,88E-17	0,008	0,008	-2,03E+00
-2,03E-02	0,008	8,88E-17	0,008	0,008	-2,03E+00
-2,03E-02	8,88E-17	0,008	0,008	0,008	-2,03E+00
-2,03E-02	0,008	0,008	0,008	0,008	-2,03E+00
-2,03E-02	0,008	0,008	0,008	0,008	-2,03E+00
-2,03E-02	0,008	8,88E-17	0,008	8,88E-17	-2,03E+00
-2,03E-02	0,008	0,008	0,008	0,008	-2,03E+00
-2,03E-02	0,008	0,008	0,008	0,008	-2,03E+00
-2,03E-02	0,008	0,008	8,88E-17	0,008	-2,03E+00
-2,03E-02	8,88E-17	0,008	8,88E-17	0,008	-2,03E+00
-2,02E-02	0,008	0,008	0,008	8,88E-17	-2,02E+00
-2,02E-02	8,88E-17	8,88E-17	0,008	8,88E-17	-2,02E+00
-2,02E-02	0,008	0,008	0,008	8,88E-17	-2,02E+00
-2,02E-02	8,88E-17	8,88E-17	0,008	8,88E-17	-2,02E+00
-2,02E-02	8,88E-17	8,88E-17	8,88E-17	0,008	-2,02E+00
-2,02E-02	8,88E-17	0,008	0,008	8,88E-17	-2,02E+00
-2,02E-02	0,008	0,008	0,008	0,008	-2,02E+00
-2,02E-02	0,008	0,008	0,008	0,008	-2,02E+00
-2,02E-02	0,008	0,008	0,008	0,008	-2,02E+00
-2,02E-02	0,008	0,008	8,88E-17	0,008	-2,02E+00
-2,01E-02	0,008	0,008	0,008	0,008	-2,01E+00
-2,01E-02	0,008	0,008	8,88E-17	0,008	-2,01E+00
-2,01E-02	0,008	8,88E-17	8,88E-17	0,008	-2,01E+00
-2,01E-02	0,008	0,008	8,88E-17	0,008	-2,01E+00
-2,01E-02	0,008	0,008	0,008	0,008	-2,01E+00
-2,01E-02	0,008	0,008	0,008	0,008	-2,01E+00
-2,01E-02	0,008	8,88E-17	0,008	0,008	-2,01E+00
-2,01E-02	8,88E-17	0,008	0,008	0,008	-2,01E+00
-2,01E-02	0,008	0,008	8,88E-17	8,88E-17	-2,01E+00
-2,01E-02	0,008	8,88E-17	0,008	0,008	-2,01E+00
-2,00E-02	0,008	0,008	0,016	8,88E-17	-2,00E+00
-2,00E-02	0,008	0,008	0,008	0,008	-2,00E+00
-2,00E-02	0,008	8,88E-17	0,016	0,008	-2,00E+00
-2,00E-02	0,008	0,008	0,008	0,008	-2,00E+00
-2,00E-02	0,008	0,008	0,008	0,008	-2,00E+00
-2,00E-02	0,008	8,88E-17	8,88E-17	0,008	-2,00E+00
-2,00E-02	8,88E-17	0,008	0,008	0,008	-2,00E+00
-2,00E-02	8,88E-17	0,008	8,88E-17	0,008	-2,00E+00
-2,00E-02	0,008	0,008	0,008	8,88E-17	-2,00E+00
-2,00E-02	0,008	8,88E-17	0,008	8,88E-17	-2,00E+00
-1,99E-02	0,008	0,008	8,88E-17	0,008	-1,99E+00
-1,99E-02	8,88E-17	0,008	8,88E-17	8,88E-17	-1,99E+00
-1,99E-02	0,008	0,016	0,008	0,008	-1,99E+00
-1,99E-02	0,008	0,008	0,008	0,008	-1,99E+00
-1,99E-02	0,008	0,008	0,016	0,008	-1,99E+00
-1,99E-02	8,88E-17	0,008	8,88E-17	0,008	-1,99E+00
-1,99E-02	0,008	0,008	0,008	0,008	-1,99E+00
-1,99E-02	0,008	8,88E-17	8,88E-17	0,008	-1,99E+00
-1,99E-02	8,88E-17	0,008	0,008	8,88E-17	-1,99E+00
-1,99E-02	0,008	0,008	0,008	0,008	-1,99E+00
-1,98E-02	8,88E-17	0,008	0,008	0,008	-1,98E+00
-1,98E-02	8,88E-17	8,88E-17	0,008	8,88E-17	-1,98E+00
-1,98E-02	0,008	0,008	0,008	0,008	-1,98E+00
-1,98E-02	0,008	0,008	0,008	8,88E-17	-1,98E+00
-1,98E-02	0,008	0,008	0,008	0,008	-1,98E+00
-1,98E-02	0,008	8,88E-17	0,008	0,008	-1,98E+00
-1,98E-02	0,008	0,008	0,008	8,88E-17	-1,98E+00
-1,98E-02	0,016	0,008	0,008	8,88E-17	-1,98E+00
-1,98E-02	0,008	8,88E-17	0,008	8,88E-17	-1,98E+00
-1,98E-02	0,008	0,008	8,88E-17	0,008	-1,98E+00
-1,97E-02	8,88E-17	0,008	8,88E-17	8,88E-17	-1,97E+00
-1,97E-02	8,88E-17	0,008	0,008	0,008	-1,97E+00
-1,97E-02	0,008	0,008	8,88E-17	8,88E-17	-1,97E+00
-1,97E-02	0,008	8,88E-17	0,008	8,88E-17	-1,97E+00
-1,97E-02	0,008	0,008	8,88E-17	0,008	-1,97E+00
-1,97E-02	0,008	0,008	0,008	0,016	-1,97E+00
-1,97E-02	0,008	0,008	0,008	8,88E-17	-1,97E+00
-1,97E-02	8,88E-17	0,008	0,008	0,008	-1,97E+00
-1,97E-02	8,88E-17	0,008	8,88E-17	0,008	-1,97E+00
-1,97E-02	0,008	0,008	8,88E-17	8,88E-17	-1,97E+00
-1,96E-02	0,008	0,008	0,008	0,008	-1,96E+00
-1,96E-02	8,88E-17	0,008	0,008	8,88E-17	-1,96E+00
-1,96E-02	8,88E-17	8,88E-17	0,008	0,008	-1,96E+00
-1,96E-02	0,008	8,88E-17	8,88E-17	8,88E-17	-1,96E+00
-1,96E-02	8,88E-17	0,008	0,008	0,008	-1,96E+00
-1,96E-02	0,008	8,88E-17	0,008	0,008	-1,96E+00
-1,96E-02	0,008	0,008	0,008	0,008	-1,96E+00
-1,96E-02	8,88E-17	8,88E-17	8,88E-17	8,88E-17	-1,96E+00
-1,96E-02	0,008	8,88E-17	0,008	8,88E-17	-1,96E+00
-1,96E-02	8,88E-17	0,008	0,008	0,008	-1,96E+00
-1,95E-02	0,008	0,008	0,008	0,008	-1,95E+00
-1,95E-02	0,008	0,008	8,88E-17	0,008	-1,95E+00
-1,95E-02	0,008	0,008	0,008	0,008	-1,95E+00
-1,95E-02	8,88E-17	0,008	0,008	0,008	-1,95E+00
-1,95E-02	0,008	0,008	8,88E-17	0,008	-1,95E+00
-1,95E-02	0,008	0,008	0,008	0,008	-1,95E+00
-1,95E-02	0,008	0,008	0,008	0,016	-1,95E+00
-1,95E-02	0,008	8,88E-17	0,008	0,008	-1,95E+00
-1,95E-02	0,008	8,88E-17	0,008	0,008	-1,95E+00
-1,95E-02	0,008	0,008	0,008	0,008	-1,95E+00
-1,94E-02	0,008	0,008	0,008	0,008	-1,94E+00
-1,94E-02	8,88E-17	0,008	0,008	8,88E-17	-1,94E+00
-1,94E-02	0,008	8,88E-17	8,88E-17	0,008	-1,94E+00
-1,94E-02	0,008	0,008	0,008	0,008	-1,94E+00
-1,94E-02	0,008	0,008	0,008	0,016	-1,94E+00
-1,94E-02	8,88E-17	0,008	0,008	0,008	-1,94E+00
-1,94E-02	0,008	0,008	0,008	0,008	-1,94E+00
-1,94E-02	0,008	0,008	0,008	8,88E-17	-1,94E+00
-1,94E-02	0,008	0,008	0,008	8,88E-17	-1,94E+00
-1,94E-02	0,008	8,88E-17	0,008	0,008	-1,94E+00
-1,93E-02	0,008	8,88E-17	0,008	0,008	-1,93E+00
-1,93E-02	0,008	0,008	0,008	0,008	-1,93E+00
-1,93E-02	8,88E-17	0,008	0,008	0,008	-1,93E+00
-1,93E-02	0,008	0,008	8,88E-17	0,008	-1,93E+00
-1,93E-02	8,88E-17	8,88E-17	0,008	0,008	-1,93E+00
-1,93E-02	0,008	8,88E-17	0,008	0,008	-1,93E+00
-1,93E-02	0,008	0,008	8,88E-17	0,008	-1,93E+00
-1,93E-02	0,008	0,008	0,008	0,008	-1,93E+00
-1,93E-02	0,008	0,016	0,008	0,008	-1,93E+00
-1,93E-02	0,008	0,008	8,88E-17	0,008	-1,93E+00
-1,92E-02	0,008	0,008	8,88E-17	0,008	-1,92E+00
-1,92E-02	0,008	0,008	0,008	0,008	-1,92E+00
-1,92E-02	0,008	0,008	8,88E-17	0,008	-1,92E+00
-1,92E-02	8,88E-17	0,008	0,008	0,008	-1,92E+00
-1,92E-02	0,008	0,008	0,008	0,008	-1,92E+00
-1,92E-02	8,88E-17	0,008	0,008	0,008	-1,92E+00
-1,92E-02	0,008	0,008	8,88E-17	0,008	-1,92E+00
-1,92E-02	0,016	0,008	0,008	0,008	-1,92E+00
-1,92E-02	0,008	0,008	0,008	0,008	-1,92E+00
-1,92E-02	0,008	0,008	0,008	0,008	-1,92E+00
-1,91E-02	0,008	0,008	0,008	0,008	-1,91E+00
-1,91E-02	0,008	8,88E-17	8,88E-17	0,016	-1,91E+00
-1,91E-02	0,008	0,008	0,008	0,008	-1,91E+00
-1,91E-02	0,008	8,88E-17	0,008	0,008	-1,91E+00
-1,91E-02	0,008	0,008	8,88E-17	0,008	-1,91E+00
-1,91E-02	0,008	0,008	8,88E-17	0,008	-1,91E+00
-1,91E-02	0,008	0,008	0,008	0,008	-1,91E+00
-1,91E-02	0,008	0,008	0,008	0,008	-1,91E+00
-1,91E-02	0,008	0,008	0,008	0,008	-1,91E+00
-1,91E-02	0,008	8,88E-17	0,008	0,008	-1,91E+00
-1,90E-02	8,88E-17	0,008	8,88E-17	0,008	-1,90E+00
-1,90E-02	0,008	0,008	8,88E-17	0,008	-1,90E+00
-1,90E-02	8,88E-17	0,008	0,008	0,008	-1,90E+00
-1,90E-02	0,008	8,88E-17	0,008	0,008	-1,90E+00
-1,90E-02	8,88E-17	8,88E-17	0,008	0,008	-1,90E+00
-1,90E-02	0,008	0,008	0,008	0,008	-1,90E+00
-1,90E-02	0,008	8,88E-17	0,008	0,008	-1,90E+00
-1,90E-02	0,008	0,008	0,008	0,008	-1,90E+00
-1,90E-02	0,008	8,88E-17	0,016	0,008	-1,90E+00
-1,90E-02	0,008	0,008	0,008	0,008	-1,90E+00
-1,89E-02	0,008	0,008	0,008	0,008	-1,89E+00
-1,89E-02	0,008	8,88E-17	0,008	0,008	-1,89E+00
-1,89E-02	0,008	0,016	0,008	0,008	-1,89E+00
-1,89E-02	0,008	0,008	0,008	0,008	-1,89E+00
-1,89E-02	0,008	8,88E-17	0,008	0,008	-1,89E+00
-1,89E-02	0,008	0,008	0,008	0,008	-1,89E+00
-1,89E-02	0,008	0,008	8,88E-17	0,008	-1,89E+00
-1,89E-02	8,88E-17	0,008	0,008	0,016	-1,89E+00
-1,89E-02	0,008	8,88E-17	0,008	0,008	-1,89E+00
-1,89E-02	8,88E-17	0,008	8,88E-17	0,008	-1,89E+00
-1,88E-02	8,88E-17	0,008	0,008	0,008	-1,88E+00
-1,88E-02	8,88E-17	0,008	0,008	8,88E-17	-1,88E+00
-1,88E-02	0,008	0,008	0,008	0,008	-1,88E+00
-1,88E-02	0,008	0,008	8,88E-17	0,008	-1,88E+00
-1,88E-02	8,88E-17	0,008	0,008	8,88E-17	-1,88E+00
-1,88E-02	0,008	0,008	0,008	0,008	-1,88E+00
-1,88E-02	0,016	8,88E-17	0,008	0,008	-1,88E+00
-1,88E-02	8,88E-17	0,008	0,008	0,008	-1,88E+00
-1,88E-02	0,008	0,008	0,008	0,008	-1,88E+00
-1,88E-02	0,008	0,008	8,88E-17	0,016	-1,88E+00
-1,87E-02	0,008	0,016	0,008	0,008	-1,87E+00
-1,87E-02	0,008	0,016	8,88E-17	0,008	-1,87E+00
-1,87E-02	0,008	8,88E-17	0,008	0,008	-1,87E+00
-1,87E-02	8,88E-17	8,88E-17	0,008	8,88E-17	-1,87E+00
-1,87E-02	0,008	8,88E-17	8,88E-17	0,008	-1,87E+00
-1,87E-02	0,008	0,008	0,016	0,008	-1,87E+00
-1,87E-02	8,88E-17	0,008	8,88E-17	8,88E-17	-1,87E+00
-1,87E-02	0,008	0,008	8,88E-17	0,008	-1,87E+00
-1,87E-02	0,008	0,008	8,88E-17	8,88E-17	-1,87E+00
-1,87E-02	0,008	0,008	0,008	0,008	-1,87E+00
-1,86E-02	0,008	0,008	0,008	0,008	-1,86E+00
-1,86E-02	0,008	0,008	8,88E-17	8,88E-17	-1,86E+00
-1,86E-02	0,008	0,008	8,88E-17	0,008	-1,86E+00
-1,86E-02	8,88E-17	0,008	0,008	0,008	-1,86E+00
-1,86E-02	0,008	0,016	0,008	0,008	-1,86E+00
-1,86E-02	0,008	0,008	0,008	0,008	-1,86E+00
-1,86E-02	0,008	0,008	0,008	8,88E-17	-1,86E+00
-1,86E-02	0,008	0,008	0,016	0,008	-1,86E+00
-1,86E-02	0,008	0,008	0,008	0,008	-1,86E+00
-1,86E-02	0,016	8,88E-17	0,008	0,008	-1,86E+00
-1,85E-02	8,88E-17	0,008	8,88E-17	0,008	-1,85E+00
-1,85E-02	0,016	0,008	8,88E-17	0,008	-1,85E+00
-1,85E-02	0,016	0,008	8,88E-17	0,016	-1,85E+00
-1,85E-02	0,016	8,88E-17	8,88E-17	0,008	-1,85E+00
-1,85E-02	0,008	0,008	8,88E-17	8,88E-17	-1,85E+00
-1,85E-02	0,008	0,008	8,88E-17	8,88E-17	-1,85E+00
-1,85E-02	8,88E-17	8,88E-17	0,008	0,008	-1,85E+00
-1,85E-02	0,008	0,008	0,008	0,008	-1,85E+00
-1,85E-02	0,008	0,008	0,008	8,88E-17	-1,85E+00
-1,85E-02	0,008	0,016	0,008	0,008	-1,85E+00
-1,84E-02	8,88E-17	8,88E-17	0,008	0,008	-1,84E+00
-1,84E-02	0,008	8,88E-17	0,008	8,88E-17	-1,84E+00
-1,84E-02	0,008	8,88E-17	8,88E-17	0,008	-1,84E+00
-1,84E-02	0,008	0,008	0,008	0,008	-1,84E+00
-1,84E-02	0,008	0,008	0,008	0,008	-1,84E+00
-1,84E-02	0,008	0,008	8,88E-17	0,008	-1,84E+00
-1,84E-02	0,008	0,008	8,88E-17	0,008	-1,84E+00
-1,84E-02	0,008	0,008	8,88E-17	0,008	-1,84E+00
-1,84E-02	0,008	0,016	8,88E-17	0,008	-1,84E+00
-1,84E-02	8,88E-17	0,008	0,016	0,008	-1,84E+00
-1,83E-02	0,008	8,88E-17	0,008	8,88E-17	-1,83E+00
-1,83E-02	0,008	0,008	0,008	0,008	-1,83E+00
-1,83E-02	0,008	8,88E-17	0,008	0,008	-1,83E+00
-1,83E-02	8,88E-17	0,008	0,008	8,88E-17	-1,83E+00
-1,83E-02	0,008	0,008	0,008	0,008	-1,83E+00
-1,83E-02	0,008	0,008	0,008	0,008	-1,83E+00
-1,83E-02	0,008	0,008	0,008	0,008	-1,83E+00
-1,83E-02	0,008	0,008	0,008	0,008	-1,83E+00
-1,83E-02	0,008	0,008	0,016	8,88E-17	-1,83E+00
-1,83E-02	8,88E-17	0,008	0,008	8,88E-17	-1,83E+00
-1,82E-02	0,008	0,008	0,008	0,008	-1,82E+00
-1,82E-02	0,008	0,008	0,016	8,88E-17	-1,82E+00
-1,82E-02	8,88E-17	0,016	0,008	8,88E-17	-1,82E+00
-1,82E-02	0,008	8,88E-17	0,008	8,88E-17	-1,82E+00
-1,82E-02	0,008	0,008	0,008	0,016	-1,82E+00
-1,82E-02	0,008	0,008	8,88E-17	0,008	-1,82E+00
-1,82E-02	8,88E-17	0,008	0,016	0,008	-1,82E+00
-1,82E-02	0,008	0,008	0,008	0,008	-1,82E+00
-1,82E-02	0,008	8,88E-17	0,008	0,008	-1,82E+00
-1,82E-02	0,008	8,88E-17	0,008	8,88E-17	-1,82E+00
-1,81E-02	0,008	0,008	0,008	0,008	-1,81E+00
-1,81E-02	8,88E-17	8,88E-17	0,008	0,008	-1,81E+00
-1,81E-02	0,008	0,008	8,88E-17	0,008	-1,81E+00
-1,81E-02	0,008	0,008	0,008	0,008	-1,81E+00
-1,81E-02	0,008	0,008	0,008	0,008	-1,81E+00
-1,81E-02	0,008	0,008	8,88E-17	0,008	-1,81E+00
-1,81E-02	0,008	0,008	8,88E-17	0,008	-1,81E+00
-1,81E-02	0,008	0,008	0,008	0,008	-1,81E+00
-1,81E-02	8,88E-17	8,88E-17	8,88E-17	0,008	-1,81E+00
-1,81E-02	0,008	8,88E-17	0,008	0,008	-1,81E+00
-1,80E-02	0,008	0,008	8,88E-17	0,008	-1,80E+00
-1,80E-02	0,016	0,008	0,008	0,008	-1,80E+00
-1,80E-02	0,008	0,008	0,008	0,008	-1,80E+00
-1,80E-02	0,008	0,008	0,008	0,008	-1,80E+00
-1,80E-02	0,008	8,88E-17	0,008	0,008	-1,80E+00
-1,80E-02	0,008	8,88E-17	8,88E-17	8,88E-17	-1,80E+00
-1,80E-02	8,88E-17	0,008	0,008	0,008	-1,80E+00
-1,80E-02	0,008	0,008	0,008	0,008	-1,80E+00
-1,80E-02	0,008	0,008	0,008	0,008	-1,80E+00
-1,80E-02	0,008	8,88E-17	0,008	0,008	-1,80E+00
-1,79E-02	8,88E-17	0,008	8,88E-17	0,008	-1,79E+00
-1,79E-02	0,008	0,008	0,008	0,016	-1,79E+00
-1,79E-02	0,008	0,008	0,008	0,008	-1,79E+00
-1,79E-02	0,008	0,008	8,88E-17	0,008	-1,79E+00
-1,79E-02	0,008	0,008	0,008	0,008	-1,79E+00
-1,79E-02	8,88E-17	0,008	0,008	0,008	-1,79E+00
-1,79E-02	0,008	0,008	0,008	0,008	-1,79E+00
-1,79E-02	0,008	8,88E-17	0,008	0,008	-1,79E+00
-1,79E-02	0,008	0,008	0,008	0,008	-1,79E+00
-1,79E-02	0,008	8,88E-17	0,008	0,016	-1,79E+00
-1,78E-02	0,008	0,008	0,008	0,008	-1,78E+00
-1,78E-02	0,008	0,008	0,008	0,008	-1,78E+00
-1,78E-02	0,008	8,88E-17	8,88E-17	0,008	-1,78E+00
-1,78E-02	0,008	0,008	0,008	0,008	-1,78E+00
-1,78E-02	0,008	0,008	0,016	0,008	-1,78E+00
-1,78E-02	8,88E-17	8,88E-17	8,88E-17	8,88E-17	-1,78E+00
-1,78E-02	0,008	0,008	0,008	8,88E-17	-1,78E+00
-1,78E-02	0,008	0,008	0,008	8,88E-17	-1,78E+00
-1,78E-02	0,008	8,88E-17	8,88E-17	0,008	-1,78E+00
-1,78E-02	0,008	0,008	8,88E-17	8,88E-17	-1,78E+00
-1,77E-02	0,008	8,88E-17	0,008	0,008	-1,77E+00
-1,77E-02	0,008	0,008	0,008	0,008	-1,77E+00
-1,77E-02	8,88E-17	0,008	0,008	8,88E-17	-1,77E+00
-1,77E-02	0,008	0,008	0,008	8,88E-17	-1,77E+00
-1,77E-02	0,008	0,008	0,008	0,008	-1,77E+00
-1,77E-02	0,008	8,88E-17	8,88E-17	8,88E-17	-1,77E+00
-1,77E-02	0,008	0,008	0,008	8,88E-17	-1,77E+00
-1,77E-02	0,008	0,008	0,008	0,008	-1,77E+00
-1,77E-02	0,016	0,008	0,016	0,008	-1,77E+00
-1,77E-02	0,008	0,008	0,008	8,88E-17	-1,77E+00
-1,76E-02	0,008	0,008	8,88E-17	0,008	-1,76E+00
-1,76E-02	0,008	0,008	0,008	0,008	-1,76E+00
-1,76E-02	0,008	0,008	0,008	0,008	-1,76E+00
-1,76E-02	0,008	0,008	0,008	8,88E-17	-1,76E+00
-1,76E-02	8,88E-17	0,008	0,008	0,008	-1,76E+00
-1,76E-02	0,016	0,008	0,008	0,008	-1,76E+00
-1,76E-02	0,008	8,88E-17	0,008	0,008	-1,76E+00
-1,76E-02	0,008	0,008	0,008	8,88E-17	-1,76E+00
-1,76E-02	0,008	0,008	8,88E-17	0,008	-1,76E+00
-1,76E-02	0,008	0,008	0,008	8,88E-17	-1,76E+00
-1,75E-02	0,008	0,008	0,008	0,008	-1,75E+00
-1,75E-02	8,88E-17	8,88E-17	0,008	0,008	-1,75E+00
-1,75E-02	0,008	0,008	0,008	0,008	-1,75E+00
-1,75E-02	0,008	8,88E-17	0,008	0,008	-1,75E+00
-1,75E-02	8,88E-17	0,008	0,008	0,008	-1,75E+00
-1,75E-02	8,88E-17	0,008	0,008	0,008	-1,75E+00
-1,75E-02	0,016	0,008	8,88E-17	0,008	-1,75E+00
-1,75E-02	8,88E-17	0,008	0,008	0,008	-1,75E+00
-1,75E-02	0,008	8,88E-17	0,008	8,88E-17	-1,75E+00
-1,75E-02	0,008	8,88E-17	0,008	0,008	-1,75E+00
-1,74E-02	0,008	0,008	8,88E-17	0,008	-1,74E+00
-1,74E-02	0,008	0,008	0,008	0,008	-1,74E+00
-1,74E-02	0,008	0,008	8,88E-17	0,008	-1,74E+00
-1,74E-02	0,008	0,016	0,008	0,008	-1,74E+00
-1,74E-02	0,008	8,88E-17	0,008	0,008	-1,74E+00
-1,74E-02	0,016	0,008	0,008	0,008	-1,74E+00
-1,74E-02	0,008	0,008	0,008	0,008	-1,74E+00
-1,74E-02	0,008	0,008	8,88E-17	0,008	-1,74E+00
-1,74E-02	0,008	8,88E-17	8,88E-17	0,008	-1,74E+00
-1,74E-02	0,008	8,88E-17	8,88E-17	8,88E-17	-1,74E+00
-1,73E-02	0,008	0,008	0,008	0,008	-1,73E+00
-1,73E-02	8,88E-17	0,008	8,88E-17	0,008	-1,73E+00
-1,73E-02	0,008	0,008	0,008	0,008	-1,73E+00
-1,73E-02	8,88E-17	0,008	8,88E-17	0,008	-1,73E+00
-1,73E-02	8,88E-17	8,88E-17	8,88E-17	0,008	-1,73E+00
-1,73E-02	0,008	0,008	0,008	0,008	-1,73E+00
-1,73E-02	0,008	0,008	0,008	8,88E-17	-1,73E+00
-1,73E-02	8,88E-17	0,016	0,008	0,008	-1,73E+00
-1,73E-02	0,008	8,88E-17	8,88E-17	8,88E-17	-1,73E+00
-1,73E-02	0,008	8,88E-17	0,008	0,008	-1,73E+00
-1,72E-02	0,008	0,008	8,88E-17	0,008	-1,72E+00
-1,72E-02	0,016	0,008	0,008	0,008	-1,72E+00
-1,72E-02	0,008	0,008	8,88E-17	0,008	-1,72E+00
-1,72E-02	0,016	0,008	0,008	0,008	-1,72E+00
-1,72E-02	0,008	0,008	0,008	0,008	-1,72E+00
-1,72E-02	0,008	0,008	0,008	0,008	-1,72E+00
-1,72E-02	8,88E-17	0,008	0,008	0,008	-1,72E+00
-1,72E-02	0,008	0,008	8,88E-17	0,008	-1,72E+00
-1,72E-02	0,008	8,88E-17	0,008	0,008	-1,72E+00
-1,72E-02	0,008	0,008	0,008	8,88E-17	-1,72E+00
-1,71E-02	0,008	8,88E-17	0,008	0,008	-1,71E+00
-1,71E-02	0,008	0,008	0,008	0,008	-1,71E+00
-1,71E-02	0,008	8,88E-17	8,88E-17	0,008	-1,71E+00
-1,71E-02	0,008	0,008	0,008	0,008	-1,71E+00
-1,71E-02	0,008	0,008	0,008	0,008	-1,71E+00
-1,71E-02	0,016	8,88E-17	0,008	0,008	-1,71E+00
-1,71E-02	0,008	8,88E-17	8,88E-17	0,008	-1,71E+00
-1,71E-02	0,016	0,008	0,008	8,88E-17	-1,71E+00
-1,71E-02	0,008	0,008	0,008	0,008	-1,71E+00
-1,71E-02	0,008	0,008	0,008	8,88E-17	-1,71E+00
-1,70E-02	0,008	8,88E-17	8,88E-17	8,88E-17	-1,70E+00
-1,70E-02	8,88E-17	0,008	0,008	0,008	-1,70E+00
-1,70E-02	8,88E-17	8,88E-17	0,008	0,008	-1,70E+00
-1,70E-02	0,008	0,008	0,008	0,008	-1,70E+00
-1,70E-02	8,88E-17	0,008	0,008	0,016	-1,70E+00
-1,70E-02	0,008	0,008	0,008	0,008	-1,70E+00
-1,70E-02	0,008	0,008	0,008	8,88E-17	-1,70E+00
-1,70E-02	0,008	8,88E-17	0,008	0,008	-1,70E+00
-1,70E-02	8,88E-17	0,008	8,88E-17	0,008	-1,70E+00
-1,70E-02	0,008	0,008	0,008	8,88E-17	-1,70E+00
-1,69E-02	0,008	0,008	0,008	8,88E-17	-1,69E+00
-1,69E-02	8,88E-17	0,008	0,008	0,016	-1,69E+00
-1,69E-02	0,008	8,88E-17	0,008	0,008	-1,69E+00
-1,69E-02	0,008	8,88E-17	0,008	8,88E-17	-1,69E+00
-1,69E-02	0,008	8,88E-17	0,008	0,008	-1,69E+00
-1,69E-02	0,008	0,008	0,008	0,016	-1,69E+00
-1,69E-02	0,008	0,008	0,008	8,88E-17	-1,69E+00
-1,69E-02	8,88E-17	8,88E-17	0,008	0,008	-1,69E+00
-1,69E-02	0,008	0,008	0,008	8,88E-17	-1,69E+00
-1,69E-02	0,008	0,008	0,008	8,88E-17	-1,69E+00
-1,68E-02	0,008	0,008	0,008	0,008	-1,68E+00
-1,68E-02	0,016	0,008	0,008	0,008	-1,68E+00
-1,68E-02	0,008	0,008	0,008	8,88E-17	-1,68E+00
-1,68E-02	0,008	0,008	8,88E-17	0,008	-1,68E+00
-1,68E-02	0,008	0,008	0,008	8,88E-17	-1,68E+00
-1,68E-02	0,008	0,008	0,008	8,88E-17	-1,68E+00
-1,68E-02	-0,008	0,008	8,88E-17	0,008	-1,68E+00
-1,68E-02	0,008	0,008	0,008	0,008	-1,68E+00
-1,68E-02	0,008	0,016	0,008	0,008	-1,68E+00
-1,68E-02	0,008	8,88E-17	0,008	8,88E-17	-1,68E+00
-1,67E-02	0,008	0,008	0,008	0,008	-1,67E+00
-1,67E-02	0,008	0,008	0,008	8,88E-17	-1,67E+00
-1,67E-02	0,008	0,008	0,016	0,008	-1,67E+00
-1,67E-02	8,88E-17	0,008	0,008	0,008	-1,67E+00
-1,67E-02	0,008	0,016	0,008	0,008	-1,67E+00
-1,67E-02	0,008	8,88E-17	8,88E-17	0,008	-1,67E+00
-1,67E-02	8,88E-17	0,008	8,88E-17	0,008	-1,67E+00
-1,67E-02	0,008	0,008	0,008	0,008	-1,67E+00
-1,67E-02	0,008	0,008	0,008	0,008	-1,67E+00
-1,67E-02	0,008	0,008	0,008	8,88E-17	-1,67E+00
-1,66E-02	0,008	0,008	0,008	0,008	-1,66E+00
-1,66E-02	0,008	0,008	0,008	0,016	-1,66E+00
-1,66E-02	0,008	0,008	8,88E-17	0,008	-1,66E+00
-1,66E-02	-0,008	8,88E-17	8,88E-17	0,008	-1,66E+00
-1,66E-02	8,88E-17	0,008	0,008	0,008	-1,66E+00
-1,66E-02	0,008	8,88E-17	0,008	0,008	-1,66E+00
-1,66E-02	0,008	8,88E-17	0,008	0,008	-1,66E+00
-1,66E-02	0,008	0,008	8,88E-17	0,008	-1,66E+00
-1,66E-02	8,88E-17	0,008	0,008	0,008	-1,66E+00
-1,66E-02	8,88E-17	0,008	0,008	0,016	-1,66E+00
-1,65E-02	0,008	0,008	0,016	8,88E-17	-1,65E+00
-1,65E-02	8,88E-17	0,008	0,008	0,008	-1,65E+00
-1,65E-02	0,008	0,008	0,008	0,008	-1,65E+00
-1,65E-02	0,008	0,008	0,008	0,008	-1,65E+00
-1,65E-02	8,88E-17	0,008	0,008	0,008	-1,65E+00
-1,65E-02	0,008	0,008	0,008	8,88E-17	-1,65E+00
-1,65E-02	0,008	0,008	0,008	0,008	-1,65E+00
-1,65E-02	0,008	0,008	0,008	0,008	-1,65E+00
-1,65E-02	0,016	0,008	0,016	0,008	-1,65E+00
-1,65E-02	0,008	8,88E-17	0,008	0,008	-1,65E+00
-1,64E-02	8,88E-17	0,008	0,008	0,008	-1,64E+00
-1,64E-02	8,88E-17	0,008	0,008	8,88E-17	-1,64E+00
-1,64E-02	8,88E-17	0,008	0,008	0,008	-1,64E+00
-1,64E-02	0,008	0,008	0,008	0,008	-1,64E+00
-1,64E-02	0,008	0,008	0,008	0,008	-1,64E+00
-1,64E-02	0,008	8,88E-17	0,008	0,008	-1,64E+00
-1,64E-02	0,008	0,008	0,008	0,008	-1,64E+00
-1,64E-02	0,008	0,008	0,008	0,008	-1,64E+00
-1,64E-02	8,88E-17	0,008	8,88E-17	8,88E-17	-1,64E+00
-1,64E-02	8,88E-17	8,88E-17	0,008	0,008	-1,64E+00
-1,63E-02	0,008	8,88E-17	0,008	0,008	-1,63E+00
-1,63E-02	0,008	0,008	0,008	0,008	-1,63E+00
-1,63E-02	0,008	8,88E-17	0,016	0,008	-1,63E+00
-1,63E-02	0,008	0,008	0,008	8,88E-17	-1,63E+00
-1,63E-02	0,008	0,008	0,008	0,008	-1,63E+00
-1,63E-02	0,008	0,008	0,008	8,88E-17	-1,63E+00
-1,63E-02	0,008	8,88E-17	0,008	0,008	-1,63E+00
-1,63E-02	8,88E-17	0,008	0,008	0,008	-1,63E+00
-1,63E-02	0,008	0,008	8,88E-17	0,016	-1,63E+00
-1,63E-02	0,008	8,88E-17	0,008	0,008	-1,63E+00
-1,62E-02	8,88E-17	0,008	0,008	8,88E-17	-1,62E+00
-1,62E-02	0,008	0,008	0,008	0,008	-1,62E+00
-1,62E-02	0,008	0,008	0,008	0,008	-1,62E+00
-1,62E-02	0,008	0,008	8,88E-17	8,88E-17	-1,62E+00
-1,62E-02	0,008	0,008	0,008	0,008	-1,62E+00
-1,62E-02	0,008	0,008	0,008	0,008	-1,62E+00
-1,62E-02	0,008	0,008	0,008	0,008	-1,62E+00
-1,62E-02	8,88E-17	0,008	0,016	8,88E-17	-1,62E+00
-1,62E-02	0,008	0,008	0,008	0,008	-1,62E+00
-1,62E-02	0,008	8,88E-17	0,016	0,008	-1,62E+00
-1,61E-02	0,008	8,88E-17	0,008	0,008	-1,61E+00
-1,61E-02	0,008	0,008	0,008	0,008	-1,61E+00
-1,61E-02	0,008	0,008	8,88E-17	0,008	-1,61E+00
-1,61E-02	0,008	8,88E-17	8,88E-17	0,008	-1,61E+00
-1,61E-02	8,88E-17	0,008	8,88E-17	0,008	-1,61E+00
-1,61E-02	0,008	0,008	8,88E-17	0,008	-1,61E+00
-1,61E-02	0,008	0,008	0,008	0,008	-1,61E+00
-1,61E-02	0,008	0,008	0,008	0,008	-1,61E+00
-1,61E-02	0,008	0,008	0,008	0,008	-1,61E+00
-1,61E-02	0,008	0,008	0,008	0,008	-1,61E+00
-1,60E-02	0,008	0,008	0,008	0,008	-1,60E+00
-1,60E-02	0,008	0,008	0,008	0,008	-1,60E+00
-1,60E-02	0,008	8,88E-17	0,008	0,008	-1,60E+00
-1,60E-02	0,008	8,88E-17	8,88E-17	0,008	-1,60E+00
-1,60E-02	0,008	0,008	8,88E-17	0,008	-1,60E+00
-1,60E-02	0,008	0,008	0,008	8,88E-17	-1,60E+00
-1,60E-02	0,008	0,008	0,008	0,008	-1,60E+00
-1,60E-02	0,008	0,008	8,88E-17	0,008	-1,60E+00
-1,60E-02	0,008	0,008	0,008	8,88E-17	-1,60E+00
-1,60E-02	0,008	0,008	8,88E-17	0,016	-1,60E+00
-1,59E-02	0,008	0,016	0,008	0,008	-1,59E+00
-1,59E-02	0,008	0,008	0,008	0,008	-1,59E+00
-1,59E-02	0,008	0,008	8,88E-17	0,008	-1,59E+00
-1,59E-02	8,88E-17	0,008	0,008	0,016	-1,59E+00
-1,59E-02	0,008	8,88E-17	8,88E-17	0,008	-1,59E+00
-1,59E-02	0,008	0,008	0,008	8,88E-17	-1,59E+00
-1,59E-02	0,008	0,008	0,008	0,008	-1,59E+00
-1,59E-02	0,008	0,008	0,008	0,008	-1,59E+00
-1,59E-02	0,008	8,88E-17	0,008	0,008	-1,59E+00
-1,59E-02	0,008	0,008	0,008	8,88E-17	-1,59E+00
-1,58E-02	8,88E-17	0,008	8,88E-17	0,008	-1,58E+00
-1,58E-02	0,008	0,008	0,008	0,008	-1,58E+00
-1,58E-02	0,008	8,88E-17	0,008	8,88E-17	-1,58E+00
-1,58E-02	0,008	8,88E-17	0,008	0,008	-1,58E+00
-1,58E-02	0,008	0,008	8,88E-17	0,008	-1,58E+00
-1,58E-02	0,008	8,88E-17	8,88E-17	0,016	-1,58E+00
-1,58E-02	8,88E-17	0,008	8,88E-17	8,88E-17	-1,58E+00
-1,58E-02	8,88E-17	8,88E-17	0,008	0,016	-1,58E+00
-1,58E-02	0,008	0,008	8,88E-17	0,008	-1,58E+00
-1,58E-02	0,008	0,008	0,008	8,88E-17	-1,58E+00
-1,57E-02	0,008	0,008	0,008	0,008	-1,57E+00
-1,57E-02	0,008	0,008	0,008	0,008	-1,57E+00
-1,57E-02	8,88E-17	8,88E-17	0,008	0,008	-1,57E+00
-1,57E-02	0,008	0,008	8,88E-17	0,008	-1,57E+00
-1,57E-02	8,88E-17	0,008	0,008	8,88E-17	-1,57E+00
-1,57E-02	0,008	8,88E-17	0,008	0,008	-1,57E+00
-1,57E-02	8,88E-17	0,008	0,008	0,008	-1,57E+00
-1,57E-02	0,008	0,008	0,008	0,008	-1,57E+00
-1,57E-02	0,008	8,88E-17	0,008	0,008	-1,57E+00
-1,57E-02	0,008	0,008	0,008	0,008	-1,57E+00
-1,56E-02	0,008	8,88E-17	0,008	8,88E-17	-1,56E+00
-1,56E-02	0,008	0,008	0,008	0,008	-1,56E+00
-1,56E-02	0,008	0,008	0,008	0,008	-1,56E+00
-1,56E-02	0,008	0,008	0,008	0,016	-1,56E+00
-1,56E-02	8,88E-17	0,008	0,008	8,88E-17	-1,56E+00
-1,56E-02	0,008	0,008	0,008	0,008	-1,56E+00
-1,56E-02	0,008	0,008	0,008	0,008	-1,56E+00
-1,56E-02	0,008	0,008	0,008	0,008	-1,56E+00
-1,56E-02	0,008	0,008	0,008	0,008	-1,56E+00
-1,56E-02	8,88E-17	0,008	0,008	0,008	-1,56E+00
-1,55E-02	0,008	8,88E-17	0,008	0,008	-1,55E+00
-1,55E-02	0,016	8,88E-17	0,008	0,008	-1,55E+00
-1,55E-02	0,008	0,008	0,008	0,008	-1,55E+00
-1,55E-02	0,008	0,008	0,008	0,008	-1,55E+00
-1,55E-02	0,008	0,008	8,88E-17	8,88E-17	-1,55E+00
-1,55E-02	8,88E-17	0,008	8,88E-17	0,008	-1,55E+00
-1,55E-02	8,88E-17	0,008	8,88E-17	0,008	-1,55E+00
-1,55E-02	0,008	0,008	0,016	0,008	-1,55E+00
-1,55E-02	0,008	8,88E-17	0,008	0,008	-1,55E+00
-1,55E-02	0,008	0,008	0,008	0,008	-1,55E+00
-1,54E-02	0,008	0,008	0,008	8,88E-17	-1,54E+00
-1,54E-02	0,008	0,008	0,008	0,008	-1,54E+00
-1,54E-02	0,008	8,88E-17	0,008	0,008	-1,54E+00
-1,54E-02	0,008	0,008	0,008	0,008	-1,54E+00
-1,54E-02	8,88E-17	0,008	8,88E-17	8,88E-17	-1,54E+00
-1,54E-02	0,008	0,008	0,008	0,008	-1,54E+00
-1,54E-02	0,008	8,88E-17	0,008	0,008	-1,54E+00
-1,54E-02	0,008	8,88E-17	0,008	0,008	-1,54E+00
-1,54E-02	0,008	0,008	0,008	0,008	-1,54E+00
-1,54E-02	0,008	0,008	0,008	0,008	-1,54E+00
-1,53E-02	8,88E-17	8,88E-17	0,008	0,008	-1,53E+00
-1,53E-02	0,008	0,008	8,88E-17	0,008	-1,53E+00
-1,53E-02	0,008	0,008	0,008	0,008	-1,53E+00
-1,53E-02	8,88E-17	0,008	0,008	0,008	-1,53E+00
-1,53E-02	0,008	0,008	0,008	0,008	-1,53E+00
-1,53E-02	8,88E-17	0,008	0,008	0,008	-1,53E+00
-1,53E-02	0,008	0,008	8,88E-17	0,008	-1,53E+00
-1,53E-02	0,008	0,008	0,008	0,008	-1,53E+00
-1,53E-02	0,008	0,008	8,88E-17	0,008	-1,53E+00
-1,53E-02	0,008	8,88E-17	0,008	0,008	-1,53E+00
-1,52E-02	0,008	0,008	0,008	0,008	-1,52E+00
-1,52E-02	0,008	0,008	8,88E-17	0,008	-1,52E+00
-1,52E-02	0,008	0,008	0,008	0,008	-1,52E+00
-1,52E-02	0,008	8,88E-17	0,008	0,008	-1,52E+00
-1,52E-02	0,008	0,008	0,008	8,88E-17	-1,52E+00
-1,52E-02	0,008	0,008	8,88E-17	0,008	-1,52E+00
-1,52E-02	0,008	8,88E-17	0,008	8,88E-17	-1,52E+00
-1,52E-02	0,008	0,008	0,008	0,008	-1,52E+00
-1,52E-02	0,008	0,008	8,88E-17	0,008	-1,52E+00
-1,52E-02	8,88E-17	0,008	0,008	0,008	-1,52E+00
-1,51E-02	0,008	0,016	0,008	0,008	-1,51E+00
-1,51E-02	0,008	0,008	8,88E-17	8,88E-17	-1,51E+00
-1,51E-02	0,016	0,008	0,008	0,008	-1,51E+00
-1,51E-02	0,008	0,008	0,008	0,008	-1,51E+00
-1,51E-02	0,008	8,88E-17	0,008	8,88E-17	-1,51E+00
-1,51E-02	0,008	8,88E-17	0,008	0,008	-1,51E+00
-1,51E-02	0,008	0,016	0,008	8,88E-17	-1,51E+00
-1,51E-02	0,008	8,88E-17	0,008	0,008	-1,51E+00
-1,51E-02	0,008	0,008	0,008	8,88E-17	-1,51E+00
-1,51E-02	0,008	0,008	0,016	0,008	-1,51E+00
-1,50E-02	0,008	0,008	0,008	0,008	-1,50E+00
-1,50E-02	8,88E-17	0,008	0,008	0,008	-1,50E+00
-1,50E-02	0,008	0,008	8,88E-17	0,008	-1,50E+00
-1,50E-02	0,008	0,008	8,88E-17	0,008	-1,50E+00
-1,50E-02	0,008	8,88E-17	8,88E-17	8,88E-17	-1,50E+00
-1,50E-02	0,008	0,008	0,008	0,008	-1,50E+00
-1,50E-02	8,88E-17	0,008	0,008	0,008	-1,50E+00
-1,50E-02	0,008	0,008	0,008	0,008	-1,50E+00
-1,50E-02	0,008	0,008	0,016	0,008	-1,50E+00
-1,50E-02	0,008	8,88E-17	0,008	0,008	-1,50E+00
-1,49E-02	0,008	0,016	0,008	0,008	-1,49E+00
-1,49E-02	0,008	0,008	0,016	0,008	-1,49E+00
-1,49E-02	0,008	0,008	0,008	8,88E-17	-1,49E+00
-1,49E-02	0,008	0,008	0,008	0,008	-1,49E+00
-1,49E-02	0,008	0,008	8,88E-17	8,88E-17	-1,49E+00
-1,49E-02	0,008	0,008	0,008	8,88E-17	-1,49E+00
-1,49E-02	8,88E-17	0,008	0,008	8,88E-17	-1,49E+00
-1,49E-02	8,88E-17	0,008	0,008	0,008	-1,49E+00
-1,49E-02	0,008	8,88E-17	8,88E-17	8,88E-17	-1,49E+00
-1,49E-02	0,008	0,008	0,008	8,88E-17	-1,49E+00
-1,48E-02	0,008	8,88E-17	8,88E-17	0,008	-1,48E+00
-1,48E-02	8,88E-17	0,008	0,008	0,008	-1,48E+00
-1,48E-02	0,008	0,008	8,88E-17	0,008	-1,48E+00
-1,48E-02	8,88E-17	0,008	0,008	0,008	-1,48E+00
-1,48E-02	0,008	0,008	0,008	0,008	-1,48E+00
-1,48E-02	0,008	0,008	0,008	0,008	-1,48E+00
-1,48E-02	8,88E-17	0,008	8,88E-17	0,008	-1,48E+00
-1,48E-02	8,88E-17	8,88E-17	0,008	0,008	-1,48E+00
-1,48E-02	0,008	8,88E-17	0,008	0,008	-1,48E+00
-1,48E-02	0,008	0,016	0,008	0,008	-1,48E+00
-1,47E-02	0,008	0,008	0,008	0,008	-1,47E+00
-1,47E-02	0,008	8,88E-17	0,008	0,008	-1,47E+00
-1,47E-02	8,88E-17	0,008	0,008	8,88E-17	-1,47E+00
-1,47E-02	0,008	8,88E-17	0,008	0,008	-1,47E+00
-1,47E-02	0,008	0,008	0,008	0,008	-1,47E+00
-1,47E-02	0,008	8,88E-17	8,88E-17	0,008	-1,47E+00
-1,47E-02	0,008	0,008	0,008	8,88E-17	-1,47E+00
-1,47E-02	0,008	0,008	8,88E-17	0,008	-1,47E+00
-1,47E-02	0,008	0,008	8,88E-17	8,88E-17	-1,47E+00
-1,47E-02	0,008	0,008	8,88E-17	0,008	-1,47E+00
-1,46E-02	8,88E-17	0,008	0,008	0,008	-1,46E+00
-1,46E-02	0,008	0,008	8,88E-17	8,88E-17	-1,46E+00
-1,46E-02	0,008	8,88E-17	0,008	0,008	-1,46E+00
-1,46E-02	8,88E-17	0,008	0,008	0,008	-1,46E+00
-1,46E-02	0,008	0,008	0,008	0,008	-1,46E+00
-1,46E-02	0,008	0,008	0,008	8,88E-17	-1,46E+00
-1,46E-02	0,008	0,008	0,008	0,008	-1,46E+00
-1,46E-02	0,008	0,008	8,88E-17	0,008	-1,46E+00
-1,46E-02	8,88E-17	0,008	8,88E-17	0,008	-1,46E+00
-1,46E-02	0,008	8,88E-17	0,008	0,008	-1,46E+00
-1,45E-02	0,008	0,008	8,88E-17	0,008	-1,45E+00
-1,45E-02	0,008	8,88E-17	0,008	0,008	-1,45E+00
-1,45E-02	0,008	0,016	0,008	8,88E-17	-1,45E+00
-1,45E-02	0,008	0,008	0,008	0,008	-1,45E+00
-1,45E-02	0,008	8,88E-17	0,008	8,88E-17	-1,45E+00
-1,45E-02	0,016	0,008	0,008	0,008	-1,45E+00
-1,45E-02	0,008	0,008	0,008	8,88E-17	-1,45E+00
-1,45E-02	0,008	0,008	0,008	8,88E-17	-1,45E+00
-1,45E-02	0,008	0,008	0,008	0,008	-1,45E+00
-1,45E-02	0,008	0,008	8,88E-17	8,88E-17	-1,45E+00
-1,44E-02	0,008	8,88E-17	0,008	0,008	-1,44E+00
-1,44E-02	0,008	0,008	0,008	0,008	-1,44E+00
-1,44E-02	0,008	0,008	0,008	8,88E-17	-1,44E+00
-1,44E-02	0,008	8,88E-17	0,016	0,008	-1,44E+00
-1,44E-02	0,008	8,88E-17	8,88E-17	8,88E-17	-1,44E+00
-1,44E-02	0,008	0,008	0,008	0,008	-1,44E+00
-1,44E-02	0,008	0,008	0,008	0,008	-1,44E+00
-1,44E-02	0,008	0,008	0,008	0,008	-1,44E+00
-1,44E-02	0,008	0,008	0,008	8,88E-17	-1,44E+00
-1,44E-02	0,016	0,008	0,008	8,88E-17	-1,44E+00
-1,43E-02	8,88E-17	0,008	0,008	0,008	-1,43E+00
-1,43E-02	0,008	0,008	0,008	0,008	-1,43E+00
-1,43E-02	0,008	0,016	0,008	0,008	-1,43E+00
-1,43E-02	8,88E-17	0,008	8,88E-17	0,008	-1,43E+00
-1,43E-02	0,008	0,008	0,016	0,016	-1,43E+00
-1,43E-02	0,008	8,88E-17	0,008	8,88E-17	-1,43E+00
-1,43E-02	8,88E-17	0,008	0,008	8,88E-17	-1,43E+00
-1,43E-02	0,008	8,88E-17	0,008	0,008	-1,43E+00
-1,43E-02	0,008	8,88E-17	8,88E-17	0,008	-1,43E+00
-1,43E-02	0,008	8,88E-17	8,88E-17	0,008	-1,43E+00
-1,42E-02	0,008	8,88E-17	0,008	0,008	-1,42E+00
-1,42E-02	0,016	8,88E-17	0,008	0,008	-1,42E+00
-1,42E-02	0,008	0,008	0,008	0,008	-1,42E+00
-1,42E-02	0,008	8,88E-17	0,008	8,88E-17	-1,42E+00
-1,42E-02	0,008	0,008	0,008	8,88E-17	-1,42E+00
-1,42E-02	0,008	8,88E-17	0,008	8,88E-17	-1,42E+00
-1,42E-02	0,008	0,008	0,008	0,008	-1,42E+00
-1,42E-02	8,88E-17	0,008	0,008	8,88E-17	-1,42E+00
-1,42E-02	0,008	0,008	0,008	0,008	-1,42E+00
-1,42E-02	0,008	0,008	0,008	0,008	-1,42E+00
-1,41E-02	0,008	0,008	8,88E-17	0,008	-1,41E+00
-1,41E-02	0,008	8,88E-17	0,008	0,008	-1,41E+00
-1,41E-02	0,008	0,008	0,008	0,008	-1,41E+00
-1,41E-02	0,008	0,008	8,88E-17	0,008	-1,41E+00
-1,41E-02	0,008	0,008	8,88E-17	8,88E-17	-1,41E+00
-1,41E-02	0,008	0,008	0,008	8,88E-17	-1,41E+00
-1,41E-02	0,008	0,008	0,008	0,008	-1,41E+00
-1,41E-02	0,008	8,88E-17	0,008	8,88E-17	-1,41E+00
-1,41E-02	0,008	0,008	0,008	0,008	-1,41E+00
-1,41E-02	0,008	0,008	0,008	0,008	-1,41E+00
-1,40E-02	0,008	0,008	0,008	0,008	-1,40E+00
-1,40E-02	8,88E-17	0,008	0,008	0,008	-1,40E+00
-1,40E-02	0,008	0,008	0,008	0,008	-1,40E+00
-1,40E-02	0,008	0,016	0,008	0,008	-1,40E+00
-1,40E-02	0,008	0,016	8,88E-17	0,008	-1,40E+00
-1,40E-02	0,008	0,008	0,016	0,008	-1,40E+00
-1,40E-02	8,88E-17	0,008	0,008	0,008	-1,40E+00
-1,40E-02	8,88E-17	0,008	0,008	0,008	-1,40E+00
-1,40E-02	0,008	0,008	0,008	0,008	-1,40E+00
-1,40E-02	0,008	0,008	0,016	0,008	-1,40E+00
-1,39E-02	0,008	0,008	0,008	0,008	-1,39E+00
-1,39E-02	0,008	8,88E-17	8,88E-17	8,88E-17	-1,39E+00
-1,39E-02	0,008	0,008	0,008	8,88E-17	-1,39E+00
-1,39E-02	8,88E-17	0,008	8,88E-17	0,008	-1,39E+00
-1,39E-02	0,008	0,008	0,008	8,88E-17	-1,39E+00
-1,39E-02	8,88E-17	0,008	0,016	0,008	-1,39E+00
-1,39E-02	8,88E-17	0,008	8,88E-17	0,008	-1,39E+00
-1,39E-02	0,008	8,88E-17	0,008	0,008	-1,39E+00
-1,39E-02	0,008	8,88E-17	8,88E-17	0,008	-1,39E+00
-1,39E-02	0,008	0,008	0,008	0,008	-1,39E+00
-1,38E-02	8,88E-17	0,008	8,88E-17	0,008	-1,38E+00
-1,38E-02	8,88E-17	8,88E-17	8,88E-17	0,008	-1,38E+00
-1,38E-02	8,88E-17	0,016	0,008	0,008	-1,38E+00
-1,38E-02	0,008	0,008	0,008	0,008	-1,38E+00
-1,38E-02	0,008	0,008	0,008	0,008	-1,38E+00
-1,38E-02	0,008	0,008	0,008	0,008	-1,38E+00
-1,38E-02	0,008	8,88E-17	8,88E-17	0,008	-1,38E+00
-1,38E-02	0,008	0,008	0,008	0,008	-1,38E+00
-1,38E-02	0,016	0,008	0,016	0,008	-1,38E+00
-1,38E-02	0,008	0,008	0,008	0,008	-1,38E+00
-1,37E-02	8,88E-17	8,88E-17	0,008	0,008	-1,37E+00
-1,37E-02	0,008	0,008	8,88E-17	0,008	-1,37E+00
-1,37E-02	8,88E-17	0,008	0,008	0,008	-1,37E+00
-1,37E-02	0,008	8,88E-17	8,88E-17	0,008	-1,37E+00
-1,37E-02	0,008	8,88E-17	0,008	8,88E-17	-1,37E+00
-1,37E-02	0,008	0,008	8,88E-17	0,008	-1,37E+00
-1,37E-02	0,008	0,008	0,008	8,88E-17	-1,37E+00
-1,37E-02	8,88E-17	8,88E-17	0,008	0,016	-1,37E+00
-1,37E-02	8,88E-17	0,008	8,88E-17	0,008	-1,37E+00
-1,37E-02	0,008	8,88E-17	0,008	0,008	-1,37E+00
-1,36E-02	0,008	0,008	0,008	8,88E-17	-1,36E+00
-1,36E-02	0,008	8,88E-17	0,008	0,008	-1,36E+00
-1,36E-02	8,88E-17	0,008	0,008	0,008	-1,36E+00
-1,36E-02	0,008	0,008	0,008	0,008	-1,36E+00
-1,36E-02	0,008	0,008	0,008	0,008	-1,36E+00
-1,36E-02	0,008	0,016	0,008	0,008	-1,36E+00
-1,36E-02	0,008	0,008	0,008	0,008	-1,36E+00
-1,36E-02	0,008	0,008	0,008	0,008	-1,36E+00
-1,36E-02	8,88E-17	0,008	0,008	0,008	-1,36E+00
-1,36E-02	0,008	8,88E-17	0,008	0,008	-1,36E+00
-1,35E-02	0,008	0,008	0,008	8,88E-17	-1,35E+00
-1,35E-02	0,008	0,008	0,008	0,008	-1,35E+00
-1,35E-02	0,008	0,008	0,008	0,008	-1,35E+00
-1,35E-02	0,008	0,008	0,008	0,008	-1,35E+00
-1,35E-02	0,008	0,008	0,008	0,008	-1,35E+00
-1,35E-02	8,88E-17	0,008	0,008	0,008	-1,35E+00
-1,35E-02	0,016	0,008	0,008	0,008	-1,35E+00
-1,35E-02	0,008	0,008	0,008	0,016	-1,35E+00
-1,35E-02	8,88E-17	8,88E-17	8,88E-17	0,008	-1,35E+00
-1,35E-02	0,008	0,008	0,008	8,88E-17	-1,35E+00
-1,34E-02	0,008	0,008	8,88E-17	0,008	-1,34E+00
-1,34E-02	0,008	0,008	8,88E-17	0,008	-1,34E+00
-1,34E-02	0,008	0,008	0,008	0,008	-1,34E+00
-1,34E-02	8,88E-17	8,88E-17	8,88E-17	0,008	-1,34E+00
-1,34E-02	0,008	0,008	0,008	0,008	-1,34E+00
-1,34E-02	0,008	0,008	0,008	0,008	-1,34E+00
-1,34E-02	8,88E-17	0,008	0,008	0,008	-1,34E+00
-1,34E-02	0,008	0,008	0,008	8,88E-17	-1,34E+00
-1,34E-02	0,008	8,88E-17	0,008	0,016	-1,34E+00
-1,34E-02	0,008	8,88E-17	8,88E-17	0,008	-1,34E+00
-1,33E-02	0,008	0,008	0,008	0,008	-1,33E+00
-1,33E-02	0,016	0,008	0,008	0,008	-1,33E+00
-1,33E-02	0,008	8,88E-17	0,008	0,008	-1,33E+00
-1,33E-02	8,88E-17	8,88E-17	0,008	8,88E-17	-1,33E+00
-1,33E-02	0,016	0,008	0,008	8,88E-17	-1,33E+00
-1,33E-02	0,008	0,008	0,008	0,008	-1,33E+00
-1,33E-02	0,016	0,008	0,008	0,008	-1,33E+00
-1,33E-02	0,008	8,88E-17	0,008	0,008	-1,33E+00
-1,33E-02	0,008	8,88E-17	0,008	0,016	-1,33E+00
-1,33E-02	8,88E-17	0,008	8,88E-17	8,88E-17	-1,33E+00
-1,32E-02	8,88E-17	8,88E-17	0,008	0,008	-1,32E+00
-1,32E-02	0,008	0,008	0,008	0,008	-1,32E+00
-1,32E-02	0,008	0,008	0,008	8,88E-17	-1,32E+00
-1,32E-02	0,008	0,008	8,88E-17	0,008	-1,32E+00
-1,32E-02	0,008	8,88E-17	0,008	0,008	-1,32E+00
-1,32E-02	0,008	0,008	0,008	0,008	-1,32E+00
-1,32E-02	0,008	8,88E-17	8,88E-17	0,008	-1,32E+00
-1,32E-02	0,008	0,008	0,008	0,008	-1,32E+00
-1,32E-02	8,88E-17	0,008	0,008	0,008	-1,32E+00
-1,32E-02	0,008	0,008	8,88E-17	0,008	-1,32E+00
-1,31E-02	0,008	0,008	0,008	8,88E-17	-1,31E+00
-1,31E-02	8,88E-17	8,88E-17	8,88E-17	0,008	-1,31E+00
-1,31E-02	0,016	0,008	0,008	0,008	-1,31E+00
-1,31E-02	0,008	0,008	8,88E-17	0,016	-1,31E+00
-1,31E-02	0,008	8,88E-17	0,008	8,88E-17	-1,31E+00
-1,31E-02	0,008	0,008	0,008	0,016	-1,31E+00
-1,31E-02	0,008	0,008	0,008	8,88E-17	-1,31E+00
-1,31E-02	8,88E-17	0,008	8,88E-17	0,008	-1,31E+00
-1,31E-02	0,008	0,008	0,008	0,008	-1,31E+00
-1,31E-02	0,008	0,008	0,008	8,88E-17	-1,31E+00
-1,30E-02	0,016	0,008	0,008	0,008	-1,30E+00
-1,30E-02	0,008	0,008	0,008	0,008	-1,30E+00
-1,30E-02	8,88E-17	0,008	0,008	0,008	-1,30E+00
-1,30E-02	0,008	0,008	8,88E-17	0,008	-1,30E+00
-1,30E-02	8,88E-17	0,008	0,016	0,008	-1,30E+00
-1,30E-02	8,88E-17	0,008	0,008	8,88E-17	-1,30E+00
-1,30E-02	0,008	0,008	0,008	8,88E-17	-1,30E+00
-1,30E-02	0,008	0,016	0,008	0,008	-1,30E+00
-1,30E-02	8,88E-17	0,008	0,008	8,88E-17	-1,30E+00
-1,30E-02	0,008	0,008	0,008	0,008	-1,30E+00
-1,29E-02	0,008	0,016	0,008	0,008	-1,29E+00
-1,29E-02	0,008	0,008	8,88E-17	0,008	-1,29E+00
-1,29E-02	0,008	8,88E-17	0,008	0,008	-1,29E+00
-1,29E-02	0,008	0,008	8,88E-17	0,008	-1,29E+00
-1,29E-02	8,88E-17	8,88E-17	0,008	0,008	-1,29E+00
-1,29E-02	0,016	0,008	8,88E-17	0,008	-1,29E+00
-1,29E-02	0,008	0,008	8,88E-17	8,88E-17	-1,29E+00
-1,29E-02	8,88E-17	0,008	0,008	8,88E-17	-1,29E+00
-1,29E-02	0,008	0,008	8,88E-17	0,008	-1,29E+00
-1,29E-02	0,008	0,008	8,88E-17	8,88E-17	-1,29E+00
-1,28E-02	0,008	8,88E-17	8,88E-17	0,008	-1,28E+00
-1,28E-02	8,88E-17	0,008	8,88E-17	8,88E-17	-1,28E+00
-1,28E-02	8,88E-17	0,008	0,008	8,88E-17	-1,28E+00
-1,28E-02	8,88E-17	0,008	0,008	0,008	-1,28E+00
-1,28E-02	0,008	8,88E-17	0,008	0,008	-1,28E+00
-1,28E-02	8,88E-17	0,008	0,008	0,008	-1,28E+00
-1,28E-02	0,008	0,008	8,88E-17	0,008	-1,28E+00
-1,28E-02	0,008	0,008	0,008	0,008	-1,28E+00
-1,28E-02	0,008	0,016	0,008	8,88E-17	-1,28E+00
-1,28E-02	0,008	0,008	8,88E-17	0,008	-1,28E+00
-1,27E-02	0,008	0,008	0,008	0,008	-1,27E+00
-1,27E-02	0,008	0,008	0,008	0,008	-1,27E+00
-1,27E-02	0,008	0,008	0,008	8,88E-17	-1,27E+00
-1,27E-02	0,008	0,008	0,008	0,008	-1,27E+00
-1,27E-02	0,008	8,88E-17	0,008	8,88E-17	-1,27E+00
-1,27E-02	0,008	0,008	0,008	0,008	-1,27E+00
-1,27E-02	0,008	0,008	0,008	0,008	-1,27E+00
-1,27E-02	0,008	8,88E-17	0,008	0,008	-1,27E+00
-1,27E-02	0,008	0,008	0,008	0,008	-1,27E+00
-1,27E-02	0,008	8,88E-17	0,008	0,008	-1,27E+00
-1,26E-02	0,016	0,008	0,008	0,008	-1,26E+00
-1,26E-02	0,008	8,88E-17	0,008	0,008	-1,26E+00
-1,26E-02	0,008	8,88E-17	0,008	0,008	-1,26E+00
-1,26E-02	0,008	8,88E-17	0,008	0,008	-1,26E+00
-1,26E-02	8,88E-17	0,008	0,008	0,008	-1,26E+00
-1,26E-02	0,008	8,88E-17	8,88E-17	0,008	-1,26E+00
-1,26E-02	0,008	0,008	0,008	0,008	-1,26E+00
-1,26E-02	0,008	0,008	8,88E-17	0,008	-1,26E+00
-1,26E-02	8,88E-17	0,008	0,008	0,008	-1,26E+00
-1,26E-02	8,88E-17	8,88E-17	0,008	8,88E-17	-1,26E+00
-1,25E-02	0,008	8,88E-17	0,008	0,008	-1,25E+00
-1,25E-02	0,008	0,008	0,008	0,016	-1,25E+00
-1,25E-02	0,008	0,008	0,008	0,008	-1,25E+00
-1,25E-02	0,008	0,008	8,88E-17	0,008	-1,25E+00
-1,25E-02	8,88E-17	0,016	8,88E-17	8,88E-17	-1,25E+00
-1,25E-02	0,008	0,008	8,88E-17	0,008	-1,25E+00
-1,25E-02	8,88E-17	8,88E-17	8,88E-17	0,008	-1,25E+00
-1,25E-02	0,016	0,008	8,88E-17	8,88E-17	-1,25E+00
-1,25E-02	8,88E-17	8,88E-17	0,008	0,008	-1,25E+00
-1,25E-02	0,008	0,008	0,008	8,88E-17	-1,25E+00
-1,24E-02	0,008	8,88E-17	0,008	0,008	-1,24E+00
-1,24E-02	0,016	8,88E-17	0,008	0,008	-1,24E+00
-1,24E-02	0,008	0,008	0,008	0,008	-1,24E+00
-1,24E-02	0,008	0,008	0,008	0,008	-1,24E+00
-1,24E-02	0,008	0,008	8,88E-17	0,008	-1,24E+00
-1,24E-02	0,016	8,88E-17	0,008	8,88E-17	-1,24E+00
-1,24E-02	0,008	0,008	0,008	8,88E-17	-1,24E+00
-1,24E-02	0,008	0,008	0,008	0,008	-1,24E+00
-1,24E-02	0,008	0,008	0,008	0,016	-1,24E+00
-1,24E-02	0,008	0,008	0,008	0,008	-1,24E+00
-1,23E-02	8,88E-17	0,008	0,008	0,008	-1,23E+00
-1,23E-02	0,008	0,016	0,008	8,88E-17	-1,23E+00
-1,23E-02	8,88E-17	0,008	0,008	0,008	-1,23E+00
-1,23E-02	0,008	0,008	0,008	0,008	-1,23E+00
-1,23E-02	0,008	0,016	0,008	0,008	-1,23E+00
-1,23E-02	0,016	8,88E-17	0,008	0,008	-1,23E+00
-1,23E-02	0,016	0,008	0,008	0,008	-1,23E+00
-1,23E-02	0,008	0,008	0,008	0,008	-1,23E+00
-1,23E-02	0,008	8,88E-17	0,008	0,008	-1,23E+00
-1,23E-02	0,008	0,008	0,008	0,016	-1,23E+00
-1,22E-02	0,008	0,008	8,88E-17	0,008	-1,22E+00
-1,22E-02	0,008	0,008	8,88E-17	0,008	-1,22E+00
-1,22E-02	0,008	0,016	8,88E-17	0,008	-1,22E+00
-1,22E-02	0,008	0,008	0,008	0,008	-1,22E+00
-1,22E-02	0,008	0,008	0,008	0,008	-1,22E+00
-1,22E-02	0,008	0,008	0,008	0,008	-1,22E+00
-1,22E-02	0,008	0,008	0,008	0,008	-1,22E+00
-1,22E-02	0,008	0,016	0,008	0,008	-1,22E+00
-1,22E-02	0,008	0,008	0,008	0,008	-1,22E+00
-1,22E-02	0,016	0,008	0,008	0,008	-1,22E+00
-1,21E-02	0,008	0,008	0,008	8,88E-17	-1,21E+00
-1,21E-02	0,008	0,008	8,88E-17	8,88E-17	-1,21E+00
-1,21E-02	0,008	0,008	8,88E-17	8,88E-17	-1,21E+00
-1,21E-02	8,88E-17	8,88E-17	0,008	0,008	-1,21E+00
-1,21E-02	0,008	8,88E-17	8,88E-17	0,008	-1,21E+00
-1,21E-02	0,008	8,88E-17	8,88E-17	0,008	-1,21E+00
-1,21E-02	0,008	0,008	8,88E-17	0,008	-1,21E+00
-1,21E-02	0,008	0,008	0,008	0,008	-1,21E+00
-1,21E-02	0,008	8,88E-17	8,88E-17	0,008	-1,21E+00
-1,21E-02	0,008	8,88E-17	0,008	0,008	-1,21E+00
-1,20E-02	0,008	8,88E-17	0,008	0,008	-1,20E+00
-1,20E-02	0,008	0,008	0,008	8,88E-17	-1,20E+00
-1,20E-02	0,008	0,008	0,008	8,88E-17	-1,20E+00
-1,20E-02	0,008	0,008	0,008	0,008	-1,20E+00
-1,20E-02	0,008	0,008	0,008	0,008	-1,20E+00
-1,20E-02	0,008	8,88E-17	0,008	0,008	-1,20E+00
-1,20E-02	0,008	0,008	0,008	0,008	-1,20E+00
-1,20E-02	8,88E-17	0,008	0,008	0,008	-1,20E+00
-1,20E-02	0,008	0,008	8,88E-17	8,88E-17	-1,20E+00
-1,20E-02	0,008	0,008	0,008	8,88E-17	-1,20E+00
-1,19E-02	0,016	0,008	0,008	8,88E-17	-1,19E+00
-1,19E-02	0,008	0,008	8,88E-17	8,88E-17	-1,19E+00
-1,19E-02	0,008	0,008	8,88E-17	0,008	-1,19E+00
-1,19E-02	0,008	8,88E-17	8,88E-17	8,88E-17	-1,19E+00
-1,19E-02	0,008	0,008	0,008	8,88E-17	-1,19E+00
-1,19E-02	8,88E-17	0,008	8,88E-17	0,008	-1,19E+00
-1,19E-02	0,008	0,008	0,008	0,008	-1,19E+00
-1,19E-02	0,008	0,008	0,008	0,008	-1,19E+00
-1,19E-02	0,016	8,88E-17	0,008	0,008	-1,19E+00
-1,19E-02	0,008	0,016	8,88E-17	0,008	-1,19E+00
-1,18E-02	0,008	0,008	0,008	0,008	-1,18E+00
-1,18E-02	0,008	8,88E-17	0,016	0,008	-1,18E+00
-1,18E-02	0,008	0,008	0,008	0,016	-1,18E+00
-1,18E-02	8,88E-17	8,88E-17	0,008	0,008	-1,18E+00
-1,18E-02	0,008	0,008	8,88E-17	0,008	-1,18E+00
-1,18E-02	0,008	8,88E-17	0,008	0,008	-1,18E+00
-1,18E-02	0,008	0,008	0,008	0,008	-1,18E+00
-1,18E-02	8,88E-17	0,008	0,008	0,008	-1,18E+00
-1,18E-02	0,008	0,008	0,008	0,008	-1,18E+00
-1,18E-02	8,88E-17	8,88E-17	0,008	0,008	-1,18E+00
-1,17E-02	8,88E-17	0,008	0,008	0,016	-1,17E+00
-1,17E-02	0,008	0,008	8,88E-17	0,008	-1,17E+00
-1,17E-02	8,88E-17	8,88E-17	0,008	0,008	-1,17E+00
-1,17E-02	8,88E-17	0,008	0,008	0,008	-1,17E+00
-1,17E-02	0,008	0,008	0,008	0,008	-1,17E+00
-1,17E-02	0,008	0,008	0,008	0,008	-1,17E+00
-1,17E-02	8,88E-17	0,008	0,008	0,008	-1,17E+00
-1,17E-02	0,008	0,008	8,88E-17	8,88E-17	-1,17E+00
-1,17E-02	0,008	8,88E-17	0,008	0,008	-1,17E+00
-1,17E-02	0,008	0,008	0,008	0,008	-1,17E+00
-1,16E-02	0,008	8,88E-17	0,008	0,008	-1,16E+00
-1,16E-02	8,88E-17	0,008	8,88E-17	0,008	-1,16E+00
-1,16E-02	0,008	8,88E-17	0,008	0,008	-1,16E+00
-1,16E-02	0,008	0,008	0,008	8,88E-17	-1,16E+00
-1,16E-02	0,008	0,008	0,008	0,008	-1,16E+00
-1,16E-02	0,016	0,008	0,016	0,008	-1,16E+00
-1,16E-02	0,008	0,008	0,008	8,88E-17	-1,16E+00
-1,16E-02	8,88E-17	0,008	0,008	0,008	-1,16E+00
-1,16E-02	0,008	0,008	0,016	0,008	-1,16E+00
-1,16E-02	8,88E-17	0,008	0,008	8,88E-17	-1,16E+00
-1,15E-02	0,008	0,008	0,008	0,008	-1,15E+00
-1,15E-02	0,016	0,008	0,008	0,008	-1,15E+00
-1,15E-02	0,008	0,008	8,88E-17	0,008	-1,15E+00
-1,15E-02	8,88E-17	8,88E-17	0,008	0,008	-1,15E+00
-1,15E-02	0,008	0,008	0,008	0,008	-1,15E+00
-1,15E-02	0,008	0,008	0,008	0,008	-1,15E+00
-1,15E-02	8,88E-17	8,88E-17	0,008	8,88E-17	-1,15E+00
-1,15E-02	0,008	0,008	8,88E-17	8,88E-17	-1,15E+00
-1,15E-02	0,008	0,008	8,88E-17	0,008	-1,15E+00
-1,15E-02	0,008	0,008	8,88E-17	0,008	-1,15E+00
-1,14E-02	0,016	0,008	8,88E-17	0,008	-1,14E+00
-1,14E-02	0,008	0,008	0,008	0,016	-1,14E+00
-1,14E-02	0,008	0,008	0,008	0,008	-1,14E+00
-1,14E-02	0,008	0,008	8,88E-17	8,88E-17	-1,14E+00
-1,14E-02	8,88E-17	0,008	8,88E-17	0,008	-1,14E+00
-1,14E-02	0,008	0,008	0,008	0,008	-1,14E+00
-1,14E-02	0,008	8,88E-17	0,008	0,008	-1,14E+00
-1,14E-02	0,008	0,008	0,008	0,008	-1,14E+00
-1,14E-02	8,88E-17	0,008	0,008	0,008	-1,14E+00
-1,14E-02	0,008	0,008	0,008	8,88E-17	-1,14E+00
-1,13E-02	0,008	0,008	8,88E-17	0,008	-1,13E+00
-1,13E-02	0,008	0,008	0,008	0,008	-1,13E+00
-1,13E-02	0,008	0,008	8,88E-17	0,008	-1,13E+00
-1,13E-02	8,88E-17	0,008	8,88E-17	0,008	-1,13E+00
-1,13E-02	8,88E-17	0,008	0,008	0,008	-1,13E+00
-1,13E-02	0,008	0,008	0,008	0,016	-1,13E+00
-1,13E-02	0,008	0,008	0,008	0,008	-1,13E+00
-1,13E-02	0,008	0,008	0,008	0,016	-1,13E+00
-1,13E-02	0,008	0,008	0,008	0,008	-1,13E+00
-1,13E-02	0,008	8,88E-17	0,008	0,008	-1,13E+00
-1,12E-02	8,88E-17	0,008	0,008	0,008	-1,12E+00
-1,12E-02	0,016	0,008	8,88E-17	0,008	-1,12E+00
-1,12E-02	0,008	8,88E-17	8,88E-17	8,88E-17	-1,12E+00
-1,12E-02	0,008	0,008	0,008	0,008	-1,12E+00
-1,12E-02	0,008	0,008	0,008	0,008	-1,12E+00
-1,12E-02	0,008	0,008	8,88E-17	0,008	-1,12E+00
-1,12E-02	0,008	0,008	0,008	0,008	-1,12E+00
-1,12E-02	0,008	0,008	8,88E-17	0,008	-1,12E+00
-1,12E-02	0,008	0,008	8,88E-17	0,008	-1,12E+00
-1,12E-02	0,008	8,88E-17	0,008	0,008	-1,12E+00
-1,11E-02	0,008	0,008	8,88E-17	8,88E-17	-1,11E+00
-1,11E-02	8,88E-17	0,008	0,008	0,008	-1,11E+00
-1,11E-02	0,008	0,016	0,008	0,008	-1,11E+00
-1,11E-02	0,008	0,008	0,008	0,008	-1,11E+00
-1,11E-02	0,008	8,88E-17	0,008	0,008	-1,11E+00
-1,11E-02	0,008	0,008	0,008	0,008	-1,11E+00
-1,11E-02	0,008	8,88E-17	0,008	0,008	-1,11E+00
-1,11E-02	0,008	0,008	0,008	0,008	-1,11E+00
-1,11E-02	8,88E-17	0,008	0,008	0,008	-1,11E+00
-1,11E-02	0,008	8,88E-17	0,008	0,008	-1,11E+00
-1,10E-02	0,016	8,88E-17	0,008	0,008	-1,10E+00
-1,10E-02	0,008	8,88E-17	0,008	0,008	-1,10E+00
-1,10E-02	0,008	0,008	0,008	0,008	-1,10E+00
-1,10E-02	0,016	0,008	0,008	0,008	-1,10E+00
-1,10E-02	0,008	0,008	0,008	0,008	-1,10E+00
-1,10E-02	0,008	0,008	0,008	0,008	-1,10E+00
-1,10E-02	0,008	8,88E-17	0,008	8,88E-17	-1,10E+00
-1,10E-02	0,008	8,88E-17	0,008	0,008	-1,10E+00
-1,10E-02	8,88E-17	0,008	0,008	0,008	-1,10E+00
-1,10E-02	0,008	0,008	0,008	0,008	-1,10E+00
-1,09E-02	0,008	8,88E-17	0,008	8,88E-17	-1,09E+00
-1,09E-02	0,008	0,008	8,88E-17	0,008	-1,09E+00
-1,09E-02	0,008	8,88E-17	0,008	8,88E-17	-1,09E+00
-1,09E-02	0,016	0,016	0,008	0,008	-1,09E+00
-1,09E-02	0,008	8,88E-17	0,008	0,016	-1,09E+00
-1,09E-02	0,008	8,88E-17	0,008	0,008	-1,09E+00
-1,09E-02	0,008	8,88E-17	8,88E-17	0,008	-1,09E+00
-1,09E-02	0,008	0,008	0,008	0,008	-1,09E+00
-1,09E-02	0,008	0,008	0,008	0,008	-1,09E+00
-1,09E-02	8,88E-17	0,008	0,008	0,008	-1,09E+00
-1,08E-02	0,008	0,008	8,88E-17	0,008	-1,08E+00
-1,08E-02	0,008	0,008	0,016	0,008	-1,08E+00
-1,08E-02	0,008	0,008	8,88E-17	0,008	-1,08E+00
-1,08E-02	0,008	0,008	0,008	0,008	-1,08E+00
-1,08E-02	0,008	0,008	0,008	0,008	-1,08E+00
-1,08E-02	0,008	8,88E-17	8,88E-17	0,008	-1,08E+00
-1,08E-02	0,008	0,008	0,008	0,008	-1,08E+00
-1,08E-02	0,008	0,008	0,008	0,008	-1,08E+00
-1,08E-02	8,88E-17	0,008	0,008	8,88E-17	-1,08E+00
-1,08E-02	0,008	0,008	8,88E-17	0,008	-1,08E+00
-1,07E-02	0,008	0,008	0,008	0,008	-1,07E+00
-1,07E-02	0,008	8,88E-17	8,88E-17	8,88E-17	-1,07E+00
-1,07E-02	8,88E-17	0,008	0,008	0,008	-1,07E+00
-1,07E-02	0,008	0,008	0,008	0,008	-1,07E+00
-1,07E-02	0,008	8,88E-17	0,008	0,008	-1,07E+00
-1,07E-02	0,008	0,008	0,008	0,008	-1,07E+00
-1,07E-02	0,008	0,008	0,016	0,008	-1,07E+00
-1,07E-02	0,008	0,008	0,008	0,008	-1,07E+00
-1,07E-02	0,008	0,008	8,88E-17	8,88E-17	-1,07E+00
-1,07E-02	8,88E-17	8,88E-17	8,88E-17	0,008	-1,07E+00
-1,06E-02	0,008	0,008	0,008	0,008	-1,06E+00
-1,06E-02	0,008	0,008	0,008	0,008	-1,06E+00
-1,06E-02	0,008	8,88E-17	0,008	8,88E-17	-1,06E+00
-1,06E-02	0,008	0,008	0,008	0,008	-1,06E+00
-1,06E-02	0,008	8,88E-17	0,008	8,88E-17	-1,06E+00
-1,06E-02	0,008	0,008	0,008	0,008	-1,06E+00
-1,06E-02	0,016	8,88E-17	0,008	0,016	-1,06E+00
-1,06E-02	0,008	8,88E-17	0,008	0,008	-1,06E+00
-1,06E-02	0,008	8,88E-17	0,008	8,88E-17	-1,06E+00
-1,06E-02	0,008	0,008	0,008	8,88E-17	-1,06E+00
-1,05E-02	8,88E-17	0,008	0,008	0,008	-1,05E+00
-1,05E-02	0,008	0,008	0,008	0,008	-1,05E+00
-1,05E-02	0,008	8,88E-17	0,008	8,88E-17	-1,05E+00
-1,05E-02	0,008	0,008	0,008	0,008	-1,05E+00
-1,05E-02	0,008	0,008	0,008	0,008	-1,05E+00
-1,05E-02	0,008	0,008	0,016	0,008	-1,05E+00
-1,05E-02	0,008	0,008	0,008	0,008	-1,05E+00
-1,05E-02	0,008	0,008	0,008	0,008	-1,05E+00
-1,05E-02	0,008	0,008	0,016	8,88E-17	-1,05E+00
-1,05E-02	8,88E-17	0,008	8,88E-17	0,008	-1,05E+00
-1,04E-02	0,008	0,008	0,008	0,008	-1,04E+00
-1,04E-02	0,008	0,008	0,008	0,016	-1,04E+00
-1,04E-02	0,008	0,008	0,008	8,88E-17	-1,04E+00
[truncated: 6,037 more rows]
