# Supplementary material for: Fibered luminescent concentrator: A bridge between flashlamp devices and laser technologies for skin therapy
Source: PLoS One. 2024 Dec 18;19(12):e0311425. doi: 10.1371/journal.pone.0311425 (PMC11654970; doi:10.1371/journal.pone.0311425)
Supplement: S7 Data — (CSV) [file pone.0311425.s007.csv]

IPL 2ms	PMMA ROUGE	IPL 2ms	PMMA JAUNE	ILP 2ms	ALEX
0,988	0,149223675	0,988	0,1461679	1	0,218997202
1,172	0,173160578	1,172	0,171123395	1,2	0,257194388
1,424	0,209320581	1,424	0,208811285	1,424	0,308633266
1,904	0,281131291	1,904	0,282149883	1,92	0,412020317
3,464	0,501147085	3,464	0,524574692	3,36	0,743571894
5,52	0,769036685	5,52	0,835245141	5,2	1,120450799
7,72	1,069521218	7,72	1,186659256	7,54	1,558445203
10,28	1,410749416	10,28	1,589002952	9,98	2,001532564
10,84	1,492236746	10,84	1,639932534	10,4	2,083019895
15,19	2,700636943	15,19	2,063694268	18,9875	4,50955414
18,2	3,261146497	18,2	2,280254777
21,56	3,643312102	21,56	2,588535032	26,95	5,719745223
		24,36	2,547770701
26,6	4,305732484	26,6	2,802547771	33,25	6,369426752
2,94	0,713375796	2,94	0,65477707	3,675	1,080254777
6,09	1,222929936	6,09	0,878980892	7,6125	2,076433121
