# Supplementary material for: Fibered luminescent concentrator: A bridge between flashlamp devices and laser technologies for skin therapy
Source: PLoS One. 2024 Dec 18;19(12):e0311425. doi: 10.1371/journal.pone.0311425 (PMC11654970; doi:10.1371/journal.pone.0311425)
Supplement: S8 Data — (CSV) [file pone.0311425.s008.csv]

	ALEXANDRITE.		RED PMMA.		YELLOW PMMA.		IPL WITHOUT FILTER.
Densité de puissance J/cm2	4,5		3,26		2,28		18,5
	Somme	K	Somme	K	Somme	K	Somme	K
	65,97244076	0,0682103	64,25483631	0,050735481	39,49126786	0,057734282	215,2122461	0,085961651
Wavelength(nm)	signal spectro	Alexandrite J/cm2/nm	signal spectro	Red PMMA J/cm2/nm	signal spectro	Yellow PMMA J/cm2/nm	signal spectro	IPL J/cm2/nm	Rapport :
340,455	-0,001341217	-9,14848E-05	-0,003812212	-0,000193414	0,000370224	2,13746E-05	-0,000230794	-1,98394E-05
340,745	0,000574149	3,91629E-05	0,002913713	0,000147829	0,000286268	1,65275E-05	0,000918546	7,89597E-05
341,035	-0,001776625	-0,000121184	0,004786755	0,000242858	0,003443124	0,000198786	0,003916449	0,000336664
341,325	-0,001486052	-0,000101364	-7,86868E-05	-3,99221E-06	0,002517812	0,000145364	0,003033325	0,00026075
341,615	-0,001037192	-7,07472E-05	-0,003620174	-0,000183671	0,001715695	9,90544E-05	-0,001829189	-0,00015724
341,905	-0,001699572	-0,000115928	7,76248E-06	3,93833E-07	-0,005392336	-0,000311323	-0,00245959	-0,00021143
342,195	-0,000700912	-4,78094E-05	-0,002264461	-0,000114889	-0,01110649	-0,000641225	-0,002646197	-0,000227471
342,485	0,000181834	1,2403E-05	-0,00310504	-0,000157536	-0,004207337	-0,000242908	-0,00085448	-7,34525E-05
342,775	-0,000748731	-5,10711E-05	-0,00342502	-0,00017377	0,005662169	0,000326901	0,00207797	0,000178626
343,065	-0,002796018	-0,000190717	-0,001597921	-8,10713E-05	-0,008885554	-0,000513001	-0,002597545	-0,000223289
343,355	-0,003385494	-0,000230926	0,001534692	7,78633E-05	0,009508778	0,000548982	0,002674751	0,000229926
343,645	0,000568224	3,87587E-05	-0,000809513	-4,1071E-05	-0,004113734	-0,000237503	-0,005792439	-0,000497928
343,935	0,000733994	5,0066E-05	-0,005317393	-0,000269781	-0,002447583	-0,000141309	0,004119167	0,00035409
344,224	-0,003750132	-0,000255798	-0,002835551	-0,000143863	-0,006340167	-0,000366045	-0,00011864	-1,01985E-05
344,514	-0,001530178	-0,000104374	0,001210293	6,14048E-05	0,001138327	6,57205E-05	-0,001546644	-0,000132952
344,804	0,003478967	0,000237301	-0,002134069	-0,000108273	-0,003210335	-0,000185346	0,000392009	3,36977E-05
345,094	-0,001682094	-0,000114736	5,06537E-05	2,56994E-06	0,002025134	0,00011692	-0,002212651	-0,000190203
345,384	-0,002770762	-0,000188995	0,002926493	0,000148477	-0,004257589	-0,000245809	-0,003521674	-0,000302729
345,673	9,00926E-05	6,14524E-06	-0,003929439	-0,000199362	0,001003075	5,79118E-05	-0,004854074	-0,000417264
345,963	-0,000213762	-1,45808E-05	-0,002106186	-0,000106858	-0,006829506	-0,000394297	0,006227524	0,000535328
346,253	-0,000897562	-6,1223E-05	0,002233057	0,000113295	-0,007918137	-0,000457148	0,006492142	0,000558075
346,543	0,000905574	6,17694E-05	-0,002655117	-0,000134709	0,007300987	0,000421517	0,0043853	0,000376968
346,832	-0,002303087	-0,000157094	-0,001973031	-0,000100103	0,006106012	0,000352526	-0,005963326	-0,000512617
347,122	-0,000976137	-6,65826E-05	-0,001456657	-7,39042E-05	-0,006122187	-0,00035346	-0,00416948	-0,000358415
347,412	-0,001774937	-0,000121069	-0,000861465	-4,37068E-05	-0,009432653	-0,000544587	0,003004133	0,00025824
347,701	0,000322442	2,19938E-05	-0,004371157	-0,000221773	-0,003021845	-0,000174464	-0,0029214	-0,000251128
347,991	0,000142341	9,70915E-06	-0,002000821	-0,000101513	0,008874547	0,000512366	0,002140397	0,000183992
348,281	0,00052136	3,55621E-05	0,00703955	0,000357155	-0,000653379	-3,77223E-05	-0,005905168	-0,000507618
348,570	-0,00057237	-3,90415E-05	-1,84021E-05	-9,33639E-07	-0,008196061	-0,000473194	-0,002553081	-0,000219467
348,860	-0,000704632	-4,80632E-05	-0,003192252	-0,00016196	-0,001861156	-0,000107453	-0,003908197	-0,000335955
349,149	0,001422593	9,70355E-05	0,000315406	1,60023E-05	0,005520952	0,000318748	-0,005861055	-0,000503826
349,439	-9,25696E-05	-6,3142E-06	0,000743901	3,77422E-05	-0,004528769	-0,000261465	0,008306471	0,000714038
349,729	-0,000156912	-1,0703E-05	-0,001868077	-9,47778E-05	0,006112635	0,000352909	0,002627308	0,000225848
350,018	-0,000995966	-6,79351E-05	-0,000668376	-3,39104E-05	3,87521E-05	2,23733E-06	0,000349684	3,00594E-05
350,308	-0,000314227	-2,14335E-05	-0,002920728	-0,000148185	0,015411175	0,000889753	0,005055301	0,000434562
350,597	-0,001945617	-0,000132711	-0,000574773	-2,91614E-05	-0,005503252	-0,000317726	0,005293368	0,000455027
350,886	-0,000717182	-4,89192E-05	0,001762594	8,94261E-05	-0,003698218	-0,000213514	-0,001404836	-0,000120762
351,176	0,000404428	2,75861E-05	0,000998512	5,066E-05	0,003274226	0,000189035	-0,000452159	-3,88684E-05
351,465	-0,001760479	-0,000120083	0,002437781	0,000123682	-0,004529098	-0,000261484	-0,002732308	-0,000234874
351,755	0,000786737	5,36635E-05	-0,002749738	-0,000139509	-0,009185352	-0,00053031	-0,000459779	-3,95234E-05
352,044	0,000943706	6,43705E-05	-5,77332E-05	-2,92912E-06	-0,003268462	-0,000188702	0,001897334	0,000163098
352,334	-0,002089922	-0,000142554	0,004009603	0,000203429	-0,008921484	-0,000515075	-0,005750364	-0,000494311
352,623	-0,003108702	-0,000212045	0,000628962	3,19107E-05	0,002943886	0,000169963	0,003815615	0,000327997
352,912	-0,000253453	-1,72881E-05	-0,000650795	-3,30184E-05	-0,00764287	-0,000441256	-0,002255526	-0,000193889
353,202	-0,000903335	-6,16167E-05	-0,001283855	-6,5137E-05	0,00283297	0,000163559	0,002924778	0,000251419
353,491	0,001795867	0,000122497	0,002091826	0,00010613	-0,001259592	-7,27216E-05	0,004210007	0,000361899
353,780	0,001897904	0,000129457	-0,006834783	-0,000346766	0,003131218	0,000180779	0,003228852	0,000277557
354,069	3,08958E-05	2,10741E-06	0,001443125	7,32176E-05	-0,003092713	-0,000178556	-0,00116938	-0,000100522
354,359	-0,000334033	-2,27845E-05	-0,008058265	-0,00040884	0,0052302	0,000301962	0,002199317	0,000189057
354,648	1,34271E-05	9,15869E-07	-0,003185925	-0,000161639	0,001413208	8,15906E-05	0,00537675	0,000462194
354,937	-0,001282154	-8,74561E-05	-0,001919393	-9,73813E-05	0,002505199	0,000144636	-0,001683059	-0,000144678
355,226	0,000501093	3,41797E-05	-0,001333708	-6,76663E-05	-0,003481034	-0,000200975	0,005421884	0,000466074
355,515	0,000160968	1,09797E-05	-0,001524411	-7,73417E-05	0,00524597	0,000302872	0,003971411	0,000341389
355,805	-0,000960221	-6,5497E-05	0,001957941	9,93371E-05	-0,006070239	-0,000350461	-0,002684344	-0,000230751
356,094	-0,000998262	-6,80918E-05	0,000373017	1,89252E-05	-0,010120184	-0,000584282	-0,003260083	-0,000280242
356,383	-0,002646536	-0,000180521	0,00114928	5,83093E-05	0,001835348	0,000105962	0,003600916	0,000309541
356,672	-0,001113816	-7,59737E-05	0,001046934	5,31167E-05	0,007681338	0,000443477	0,000882307	7,58446E-05
356,961	0,000417867	2,85028E-05	0,00273808	0,000138918	0,003195855	0,00018451	0,002063594	0,00017739
357,250	-0,000880416	-6,00535E-05	-0,001773075	-8,99578E-05	0,006592814	0,000380631	-0,001901308	-0,00016344
357,539	-0,001020304	-6,95952E-05	0,000132302	6,71241E-06	-0,001989165	-0,000114843	0,000837456	7,19891E-05
357,828	0,000558284	3,80807E-05	-0,002070735	-0,00010506	0,01502744	0,000867598	0,006154444	0,000529046
358,117	-0,001014283	-6,91845E-05	-0,00543624	-0,00027581	-0,00244084	-0,00014092	0,005922647	0,00050912
358,406	0,001009316	6,88458E-05	-0,000810529	-4,11226E-05	-0,00317701	-0,000183422	0,000219851	1,88988E-05
358,695	-0,000538452	-3,6728E-05	0,000672013	3,40949E-05	-0,00024873	-1,43602E-05	0,001158191	9,956E-05
358,984	-0,001191367	-8,12635E-05	-0,000183035	-9,28638E-06	0,002882747	0,000166433	-0,002960744	-0,00025451
359,273	-0,000442805	-3,02039E-05	-0,003192601	-0,000161978	-0,004438848	-0,000256274	-0,001600343	-0,000137568
359,562	0,000800471	5,46004E-05	-0,000802105	-4,06952E-05	0,000460847	2,66067E-05	-0,003089748	-0,0002656
359,851	0,000174702	1,19165E-05	0,000235507	1,19486E-05	-0,001157538	-6,68296E-05	0,007222996	0,000620901
360,140	0,001505492	0,00010269	0,001287522	6,5323E-05	-0,0078603	-0,000453809	-0,002840082	-0,000244138
360,428	-0,002683571	-0,000183047	-0,00366831	-0,000186113	-0,013564327	-0,000783127	-0,005250811	-0,000451368
360,717	0,000537602	3,667E-05	-0,00153519	-7,78886E-05	-0,027989158	-0,001615934	-0,001392856	-0,000119732
361,006	0,000675314	4,60634E-05	-0,001008036	-5,11432E-05	0,000907809	5,24117E-05	0,003990765	0,000343053
361,295	0,000398632	2,71908E-05	0,001092273	5,5417E-05	0,003899309	0,000225124	-0,007644689	-0,00065715
361,584	-0,001243477	-8,4818E-05	-0,004382539	-0,00022235	0,010855116	0,000626712	0,007597506	0,000653094
361,872	-0,001089104	-7,42881E-05	-0,000568415	-2,88388E-05	0,006818841	0,000393681	0,000113347	9,74351E-06
362,161	-0,000261208	-1,78171E-05	0,001112016	5,64187E-05	-0,001398475	-8,074E-05	0,005752479	0,000494493
362,450	-0,000234417	-1,59896E-05	-0,001844962	-9,3605E-05	0,003446623	0,000198988	-0,000913766	-7,85488E-05
362,739	-0,002970621	-0,000202627	0,004885095	0,000247848	0,000456786	2,63722E-05	0,004526421	0,000389099
363,027	-0,000604034	-4,12014E-05	0,000462202	2,345E-05	-0,005289915	-0,000305409	-0,005128993	-0,000440897
363,316	0,00034287	2,33873E-05	-0,003318603	-0,000168371	-0,007904884	-0,000456383	-0,001120064	-9,62826E-05
363,605	-0,001923875	-0,000131228	-0,002631048	-0,000133487	0,003812481	0,000220111	0,003033897	0,000260799
363,893	-0,001416624	-9,66284E-05	0,001437688	7,29418E-05	-0,000583453	-3,36852E-05	0,001932605	0,00016613
364,182	-9,59446E-05	-6,54441E-06	-0,002695241	-0,000136744	0,004436654	0,000256147	0,007742349	0,000665545
364,471	0,00019319	1,31775E-05	-0,005339203	-0,000270887	-0,003735527	-0,000215668	0,00175888	0,000151196
364,759	-0,000615058	-4,19533E-05	-0,000481617	-2,44351E-05	0,001829952	0,000105651	0,004651792	0,000399876
365,048	0,00078735	5,37054E-05	-0,001966991	-9,97962E-05	0,000345199	1,99298E-05	0,010862759	0,000933781
365,336	-0,000126332	-8,61712E-06	-0,000279277	-1,41692E-05	0,002643069	0,000152596	0,007312792	0,00062862
365,625	-0,002602963	-0,000177549	-0,00388731	-0,000197225	-0,003771236	-0,00021773	0,005293839	0,000455067
365,913	-0,001000834	-6,82672E-05	-0,001368682	-6,94407E-05	0,00626355	0,000361622	0,007663735	0,000658787
366,202	0,000277513	1,89293E-05	-0,000211904	-1,0751E-05	-0,000448391	-2,58875E-05	-0,005399506	-0,00046415
366,490	-0,000540273	-3,68522E-05	-0,003308682	-0,000167868	-0,007614404	-0,000439612	0,00404198	0,000347455
366,779	0,000935919	6,38393E-05	-0,001767671	-8,96836E-05	0,000463409	2,67546E-05	0,005248217	0,000451145
367,067	-0,000216363	-1,47582E-05	-0,003667421	-0,000186068	-0,003083572	-0,000178028	0,001208391	0,000103875
367,356	-0,001280992	-8,73769E-05	-0,00726811	-0,000368751	0,00484511	0,000279729	0,000787973	6,77354E-05
367,644	0,001500297	0,000102336	-0,008040747	-0,000407951	0,002165004	0,000124995	0,007870335	0,000676547
367,932	-0,000100569	-6,85984E-06	-0,001617633	-8,20714E-05	0,005116392	0,000295391	0,002707877	0,000232774
368,221	0,001066273	7,27308E-05	0,001724379	8,74872E-05	0,003364621	0,000194254	0,002208456	0,000189843
368,509	-0,001442784	-9,84127E-05	-0,006935762	-0,000351889	-0,000273578	-1,57948E-05	0,003196442	0,000274771
368,797	-0,002201769	-0,000150183	0,003634683	0,000184407	0,003987895	0,000230238	0,002902224	0,00024948
369,086	0,001120777	7,64485E-05	-0,00638028	-0,000323707	-0,004758687	-0,000274739	0,00433339	0,000372505
369,374	0,001316989	8,98322E-05	0,00057396	2,91202E-05	0,005339908	0,000308296	0,002220848	0,000190908
369,662	0,000939713	6,40981E-05	-0,000737116	-3,7398E-05	-0,000141191	-8,15159E-06	-0,002918946	-0,000250917
369,950	-0,000736845	-5,02604E-05	-0,001273044	-6,45885E-05	-0,00088303	-5,09811E-05	0,004073651	0,000350178
370,239	0,000130954	8,93244E-06	-0,00390041	-0,000197889	-0,008460498	-0,000488461	0,003940265	0,000338712
370,527	-6,00527E-05	-4,09621E-06	-0,000324678	-1,64727E-05	0,003439032	0,00019855	-0,001959548	-0,000168446
370,815	0,001662895	0,000113427	1,2278E-05	6,22928E-07	0,002692347	0,000155441	0,00488111	0,000419588
371,103	-0,000259184	-1,7679E-05	-0,001558114	-7,90517E-05	0,00077968	4,50143E-05	-0,000736017	-6,32693E-05
371,391	-0,000245104	-1,67186E-05	-0,001406264	-7,13475E-05	0,000322097	1,8596E-05	0,00487665	0,000419205
371,680	-0,000903413	-6,16221E-05	0,003559744	0,000180605	-0,002517344	-0,000145337	0,000893518	7,68082E-05
371,968	-0,002234406	-0,00015241	0,004465695	0,000226569	0,002571847	0,000148484	0,002055471	0,000176692
372,256	-0,002121116	-0,000144682	0,000261483	1,32665E-05	-0,002311648	-0,000133461	0,003474087	0,000298638
372,544	-0,0022666	-0,000154605	-0,000659983	-3,34846E-05	0,002380005	0,000137408	0,002144743	0,000184366
372,832	-0,001945373	-0,000132695	-0,00301643	-0,00015304	0,006897882	0,000398244	0,004008282	0,000344559
373,120	0,000965827	6,58793E-05	-0,002724904	-0,000138249	0,0022993	0,000132748	-0,003303322	-0,000283959
373,408	0,000315198	2,14998E-05	0,00103253	5,23859E-05	0,007772081	0,000448716	-0,00042536	-3,65646E-05
373,696	-0,002690648	-0,00018353	-0,000371831	-1,8865E-05	-0,008142595	-0,000470107	-0,001718055	-0,000147687
373,984	-0,000119116	-8,12495E-06	0,000785933	3,98747E-05	0,002408692	0,000139064	0,004189932	0,000360173
374,272	-0,000273859	-1,868E-05	-0,001059163	-5,37371E-05	-0,002142338	-0,000123686	0,009364206	0,000804963
374,560	0,000344349	2,34882E-05	-0,002054489	-0,000104235	0,000847163	4,89104E-05	-0,001330955	-0,000114411
374,848	-0,000867314	-5,91597E-05	0,00105555	5,35538E-05	0,011820464	0,000682446	-0,007218516	-0,000620516
375,136	0,002733052	0,000186422	-0,001718612	-8,71946E-05	-0,008796259	-0,000507846	0,004777164	0,000410653
375,424	-0,001279369	-8,72662E-05	-0,001309384	-6,64322E-05	0,001347869	7,78183E-05	-0,004540638	-0,000390321
375,711	-0,000926257	-6,31803E-05	-0,001632131	-8,2807E-05	-0,000873276	-5,0418E-05	0,002315412	0,000199037
375,999	-0,000310972	-2,12115E-05	-0,001877869	-9,52746E-05	-0,000149826	-8,65011E-06	-0,001779738	-0,000152989
376,287	7,53484E-05	5,13953E-06	-0,0021679	-0,000109989	0,001763866	0,000101836	0,00174055	0,000149621
376,575	0,000973392	6,63954E-05	-2,12643E-05	-1,07886E-06	-0,003522297	-0,000203357	0,006448966	0,000554364
376,863	0,000383049	2,61279E-05	-0,002997448	-0,000152077	-0,004567351	-0,000263693	0,011353967	0,000976006
377,151	-0,000280046	-1,9102E-05	0,001262723	6,40648E-05	-0,004496217	-0,000259586	-0,003926865	-0,00033756
377,438	-0,002153665	-0,000146902	-0,003706973	-0,000188075	0,002781225	0,000160572	0,004024445	0,000345948
377,726	8,7769E-05	5,98675E-06	-0,003274727	-0,000166145	0,005766804	0,000332942	0,001184104	0,000101788
378,014	-0,000769279	-5,24727E-05	0,001291719	6,5536E-05	-0,005017412	-0,000289677	-0,003127888	-0,000268878
378,302	-0,001810782	-0,000123514	-0,010019377	-0,000508338	-0,005197817	-0,000300092	0,003553357	0,000305452
378,589	0,000190539	1,29967E-05	-0,0017953	-9,10854E-05	0,009107741	0,000525829	-0,000145239	-1,2485E-05
378,877	0,001321249	9,01228E-05	-0,000454272	-2,30477E-05	-0,003364716	-0,000194259	0,007387024	0,000635001
379,164	-0,000800698	-5,46159E-05	-0,006899198	-0,000350034	0,007656958	0,000442069	0,006316987	0,000543019
379,452	-0,001405887	-9,5896E-05	0,000715858	3,63194E-05	-0,002970334	-0,00017149	0,004351568	0,000374068
379,740	0,000317079	2,16281E-05	0,000859505	4,36074E-05	-0,004128903	-0,000238379	-0,002501612	-0,000215043
380,027	-0,001117417	-7,62193E-05	-0,000609144	-3,09052E-05	-0,002175498	-0,000125601	-0,000986982	-8,48426E-05
380,315	0,002344339	0,000159908	-0,003015285	-0,000152982	0,002545001	0,000146934	0,00190254	0,000163545
380,602	0,000190747	1,30109E-05	0,000240087	1,21809E-05	-0,007473415	-0,000431472	0,000919809	7,90683E-05
380,890	-0,000529835	-3,61402E-05	-0,002667071	-0,000135315	0,004651389	0,000268545	0,006512464	0,000559822
381,177	-0,000650083	-4,43423E-05	-0,002625103	-0,000133186	0,00082403	4,75748E-05	-0,002080591	-0,000178851
381,465	-0,000530665	-3,61968E-05	-0,00509534	-0,000258515	0,003730189	0,00021536	0,004491806	0,000386123
381,752	-0,000302161	-2,06105E-05	-0,001212189	-6,1501E-05	-0,005451229	-0,000314723	-0,003370588	-0,000289741
382,040	0,000199128	1,35826E-05	0,001048937	5,32183E-05	0,008592233	0,000496066	0,000785409	6,75151E-05
382,327	-0,001105683	-7,5419E-05	-0,002323913	-0,000117905	0,006234932	0,000359969	0,009347157	0,000803497
382,615	-0,000303093	-2,06741E-05	-0,00503719	-0,000255564	0,000840863	4,85466E-05	0,000477455	4,10428E-05
382,902	-0,000415613	-2,83491E-05	-0,003452998	-0,000175189	0,010998357	0,000634982	-0,000192633	-1,65591E-05
383,190	-0,002958261	-0,000201784	-0,002392304	-0,000121375	-0,007788224	-0,000449648	0,015367167	0,001320987
383,477	-0,001375403	-9,38167E-05	-0,002200583	-0,000111648	0,000837643	4,83607E-05	-0,001301	-0,000111836
383,764	0,000854639	5,82952E-05	-0,003500276	-0,000177588	0,006112433	0,000352897	-0,006248433	-0,000537126
384,052	-0,002828603	-0,00019294	-0,001116615	-5,6652E-05	-0,005796756	-0,000334672	0,00126938	0,000109118
384,339	-0,002813048	-0,000191879	-0,005794151	-0,000293969	0,004305729	0,000248588	-0,002598347	-0,000223358
384,626	-0,000860656	-5,87056E-05	-0,000426771	-2,16524E-05	0,001070243	6,17897E-05	0,000930828	8,00155E-05
384,913	-0,001621643	-0,000110613	0,000349267	1,77203E-05	0,001626761	9,39199E-05	0,002419743	0,000208005
385,201	-0,003618257	-0,000246802	-0,001351513	-6,85696E-05	-0,006394038	-0,000369155	0,008422151	0,000723982
385,488	0,000463583	3,16211E-05	-0,0044495	-0,000225748	0,001879483	0,000108511	-0,002860405	-0,000245885
385,775	0,000867506	5,91728E-05	-0,003281436	-0,000166485	-0,008294231	-0,000478861	0,007395289	0,000635711
386,062	-0,000904178	-6,16742E-05	0,001538253	7,8044E-05	0,005571856	0,000321687	-0,000304014	-2,61335E-05
386,349	-0,001618706	-0,000110412	0,004669592	0,000236914	0,001433552	8,27651E-05	-0,004279817	-0,0003679
386,637	-0,002857372	-0,000194902	0,002357436	0,000119606	-0,00445904	-0,000257439	0,007562737	0,000650105
386,924	-0,000474096	-3,23382E-05	-0,000495955	-2,51625E-05	-0,003828757	-0,000221051	0,009269976	0,000796862
387,211	-0,000340778	-2,32446E-05	-0,001588762	-8,06066E-05	0,005442828	0,000314238	-0,003894484	-0,000334776
387,498	-0,000169111	-1,15351E-05	-0,004289097	-0,000217609	0,000452326	2,61147E-05	0,008889516	0,000764157
387,785	-0,000207437	-1,41493E-05	-0,001630668	-8,27327E-05	0,000755047	4,35921E-05	-0,00568538	-0,000488725
388,072	-0,000716144	-4,88484E-05	0,000219389	1,11308E-05	-0,00406655	-0,000234779	0,002042195	0,00017555
388,359	0,000301492	2,05648E-05	-0,00291014	-0,000147647	0,004872292	0,000281298	-0,000681445	-5,85781E-05
388,646	-0,00160966	-0,000109795	-0,004287666	-0,000217537	0,00363713	0,000209987	0,000260361	2,2381E-05
388,933	0,001843898	0,000125773	-0,001101736	-5,58971E-05	0,004129201	0,000238396	-0,000637936	-5,4838E-05
389,220	-0,001719498	-0,000117287	-0,004334913	-0,000219934	0,000183739	1,06081E-05	-0,003621411	-0,000311302
389,507	-0,001042406	-7,11028E-05	-0,001210696	-6,14253E-05	0,00777766	0,000449038	0,004569077	0,000392765
389,794	-0,000672383	-4,58634E-05	-0,005149931	-0,000261284	0,001222448	7,05771E-05	0,002036581	0,000175068
390,081	0,00216826	0,000147898	0,000475683	2,4134E-05	0,01053257	0,00060809	0,005699965	0,000489978
390,368	0,001605035	0,00010948	0,000698911	3,54596E-05	-0,005604237	-0,000323557	0,000482135	4,14451E-05
390,655	-0,0015269	-0,00010415	-0,001044664	-5,30015E-05	0,002656056	0,000153345	0,001145111	9,84357E-05
390,942	0,000677683	4,6225E-05	0,00194077	9,84659E-05	-0,00331404	-0,000191334	-0,00013665	-1,17466E-05
391,228	0,000845215	5,76524E-05	0,001026872	5,20988E-05	0,004590725	0,000265042	-0,002952376	-0,000253791
391,515	-0,000316523	-2,15901E-05	-0,003979482	-0,000201901	-0,003705252	-0,00021392	-0,001889579	-0,000162431
391,802	-0,001548744	-0,00010564	0,00092888	4,71272E-05	-0,006745645	-0,000389455	-0,008050204	-0,000692009
392,089	-0,001455877	-9,93058E-05	-0,00036582	-1,85601E-05	-0,006660189	-0,000384521	0,004848392	0,000416776
392,376	0,001537719	0,000104888	-0,000219344	-1,11285E-05	-4,42867E-05	-2,55686E-06	0,006746161	0,000579911
392,662	-0,000730662	-4,98387E-05	-0,000302709	-1,53581E-05	-0,0063163	-0,000364667	0,009038676	0,00077698
392,949	-0,000363535	-2,47968E-05	-0,000254669	-1,29207E-05	-0,004468225	-0,00025797	-0,001155773	-9,93522E-05
393,236	-0,001736182	-0,000118426	-0,000628347	-3,18795E-05	-0,004222955	-0,000243809	0,001448801	0,000124541
393,523	-0,001055329	-7,19843E-05	-0,000540754	-2,74354E-05	-0,003579894	-0,000206683	0,000849791	7,30494E-05
393,809	-0,000587156	-4,00501E-05	0,001730259	8,77855E-05	-0,002810804	-0,00016228	0,005599022	0,000481301
394,096	9,81242E-05	6,69308E-06	0,000184128	9,34183E-06	-0,005696372	-0,000328876	0,004197228	0,000360801
394,382	0,000770213	5,25365E-05	0,001363701	6,9188E-05	9,68671E-05	5,59255E-06	0,004992107	0,00042913
394,669	0,000529534	3,61197E-05	-0,001730853	-8,78157E-05	-0,001352689	-7,80965E-05	-0,002008832	-0,000172682
394,956	-0,00094983	-6,47882E-05	-0,002380539	-0,000120778	0,00580529	0,000335164	-0,006239705	-0,000536375
395,242	-0,002180322	-0,00014872	-0,001730947	-8,78205E-05	0,005689585	0,000328484	-0,003950105	-0,000339558
395,529	-0,000622052	-4,24303E-05	-0,003541673	-0,000179688	0,000125384	7,23895E-06	0,001215466	0,000104483
395,815	-0,000553587	-3,77604E-05	-0,000813327	-4,12646E-05	0,00879605	0,000507834	0,004002881	0,000344094
396,102	-0,001095701	-7,47381E-05	-0,001049814	-5,32628E-05	0,000771589	4,45471E-05	-0,007449269	-0,000640351
396,388	-0,000511744	-3,49062E-05	-0,002467147	-0,000125172	-0,001987811	-0,000114765	0,001039483	8,93557E-05
396,675	-0,001128201	-7,69549E-05	-0,002642114	-0,000134049	0,005464703	0,000315501	-0,001861155	-0,000159988
396,961	0,000500775	3,4158E-05	-0,002534106	-0,000128569	0,000460082	2,65625E-05	0,001459456	0,000125457
397,248	0,000312635	2,13249E-05	0,004059108	0,000205941	-0,012611403	-0,00072811	0,004424372	0,000380326
397,534	-0,000707297	-4,8245E-05	-0,003502121	-0,000177682	0,000108658	6,27332E-06	-0,000958234	-8,23714E-05
397,821	-0,000633402	-4,32045E-05	-0,000255017	-1,29384E-05	0,00407139	0,000235059	0,008189885	0,000704016
398,107	-0,000249852	-1,70425E-05	0,001318141	6,68765E-05	-0,000450156	-2,59894E-05	-0,001711091	-0,000147088
398,393	0,000351616	2,39838E-05	-0,003779273	-0,000191743	-0,003719454	-0,00021474	0,000721555	6,20261E-05
398,680	-0,001369691	-9,3427E-05	-0,0042911	-0,000217711	-0,005960088	-0,000344101	0,003205227	0,000275527
398,966	0,000109171	7,44656E-06	-0,002044726	-0,00010374	0,002724666	0,000157307	0,003039927	0,000261317
399,252	-0,000181029	-1,2348E-05	-0,002154959	-0,000109333	0,009618309	0,000555306	0,002236713	0,000192272
399,538	0,000100945	6,88552E-06	-0,003311482	-0,00016801	-0,001817293	-0,00010492	0,002439266	0,000209683
399,825	-0,001284653	-8,76265E-05	0,000450248	2,28436E-05	-0,001741902	-0,000100567	0,005575612	0,000479289
400,111	-0,00026024	-1,7751E-05	-0,000107174	-5,43752E-06	-0,002610839	-0,000150735	0,002080669	0,000178858
400,397	-0,000994057	-6,78049E-05	-0,004052579	-0,00020561	0,005314516	0,00030683	0,006370519	0,00054762
400,683	0,000393266	2,68248E-05	-0,002899139	-0,000147089	5,17706E-05	2,98894E-06	0,000809009	6,95438E-05
400,970	-0,002480387	-0,000169188	-0,00252635	-0,000128176	0,000740314	4,27415E-05	0,005335036	0,000458609
401,256	0,001444931	9,85592E-05	0,000920614	4,67078E-05	0,010926578	0,000630838	-0,004405106	-0,00037867
401,542	-0,000525446	-3,58408E-05	0,003187685	0,000161729	-0,000306061	-1,76702E-05	0,002324579	0,000199825
401,828	-0,001256401	-8,56995E-05	-0,001643736	-8,33957E-05	-0,011536688	-0,000666062	0,001693103	0,000145542
402,114	-0,000194851	-1,32908E-05	0,000884591	4,48801E-05	-0,000710399	-4,10144E-05	0,007825535	0,000672696
402,400	-0,000156206	-1,06549E-05	-0,004707161	-0,00023882	-0,011117648	-0,000641869	0,001227854	0,000105548
402,686	-0,000730104	-4,98006E-05	0,001619107	8,21462E-05	0,014271222	0,000823939	0,00158045	0,000135858
402,972	-0,000385655	-2,63056E-05	-0,001001646	-5,0819E-05	-0,002445603	-0,000141195	0,003740878	0,000321572
403,258	-0,002610653	-0,000178073	-0,001811578	-9,19113E-05	-0,003634789	-0,000209852	0,0046101	0,000396292
403,544	3,21222E-05	2,19106E-06	0,003102477	0,000157406	-0,004153308	-0,000239788	0,002425881	0,000208533
403,830	0,001769814	0,00012072	-0,000950108	-4,82042E-05	0,012100026	0,000698586	0,000945587	8,12842E-05
404,116	0,001856996	0,000126666	4,46773E-05	2,26672E-06	0,003757314	0,000216926	0,000834205	7,17096E-05
404,402	0,002020055	0,000137789	0,000320844	1,62782E-05	-0,006144314	-0,000354738	0,002872346	0,000246912
404,688	0,000299943	2,04592E-05	-0,006134097	-0,000311216	0,001210922	6,99117E-05	0,006542396	0,000562395
404,974	0,001123192	7,66133E-05	0,000954188	4,84112E-05	0,013415804	0,000774552	0,008299399	0,00071343
405,260	-0,000260585	-1,77746E-05	0,000280751	1,4244E-05	-6,62308E-05	-3,82379E-06	0,004095624	0,000352067
405,546	-9,71481E-05	-6,6265E-06	-0,004461264	-0,000226344	0,008540608	0,000493086	0,007170047	0,000616349
405,832	0,000572471	3,90484E-05	-0,002312658	-0,000117334	-0,007100616	-0,000409949	0,002300758	0,000197777
406,118	-0,000234703	-1,60092E-05	-0,00498104	-0,000252715	0,000685413	3,95718E-05	0,001008317	8,66766E-05
406,403	-0,000831496	-5,67166E-05	0,000941631	4,77741E-05	-0,001338842	-7,72971E-05	0,006477051	0,000556778
406,689	0,002636801	0,000179857	-0,000469758	-2,38334E-05	0,000667416	3,85328E-05	0,005234395	0,000449957
406,975	-0,001480561	-0,00010099	-0,00077279	-3,92079E-05	-0,000663639	-3,83147E-05	-0,001280514	-0,000110075
407,261	0,001509158	0,00010294	0,00069109	3,50628E-05	0,004487418	0,000259078	0,011434782	0,000982953
407,546	0,000832485	5,67841E-05	0,003171437	0,000160904	0,000674608	3,8948E-05	0,001320849	0,000113542
407,832	0,001867692	0,000127396	-0,001910174	-9,69136E-05	-0,000979467	-5,65488E-05	0,013964193	0,001200385
408,118	5,96182E-05	4,06657E-06	0,001002135	5,08438E-05	0,00768896	0,000443917	0,003456409	0,000297119
408,403	0,00025259	1,72292E-05	-0,002470581	-0,000125346	0,009619644	0,000555383	0,01496459	0,001286381
408,689	-0,002386912	-0,000162812	-0,00384051	-0,00019485	0,058787742	0,003394068	0,012199921	0,001048725
408,975	0,001068181	7,2861E-05	-0,00131568	-6,67517E-05	0,039808439	0,002298312	0,016820778	0,001445942
409,260	0,001381529	9,42345E-05	-0,003829094	-0,000194271	0,002940616	0,000169774	0,009802846	0,000842669
409,546	-0,002305742	-0,000157275	-0,000111339	-5,64883E-06	0,002043473	0,000117978	0,014438771	0,001241181
409,831	-0,000337173	-2,29986E-05	-0,000158903	-8,06202E-06	0,000582568	3,36341E-05	0,013346674	0,001147302
410,117	-0,00036401	-2,48292E-05	0,003230417	0,000163897	0,000393876	2,27401E-05	0,015753548	0,001354201
410,403	-0,000411095	-2,80409E-05	-0,005075405	-0,000257503	0,001817376	0,000104925	0,01356547	0,00116611
410,688	0,000916901	6,25421E-05	0,002174046	0,000110301	0,000809791	4,67527E-05	0,013859281	0,001191367
410,974	0,002344187	0,000159898	-0,000437168	-2,21799E-05	0,006735846	0,000388889	0,011726443	0,001008024
411,259	0,001003419	6,84435E-05	-0,000580499	-2,94519E-05	0,003405113	0,000196592	0,018788927	0,001615127
411,544	0,000627039	4,27705E-05	-0,003722106	-0,000188843	-0,002618044	-0,000151151	0,016550237	0,001422686
411,830	-0,000405627	-2,7668E-05	-0,001904546	-9,6628E-05	0,006867625	0,000396497	0,022390794	0,00192475
412,115	0,002220611	0,000151469	0,002111603	0,000107133	-0,002281474	-0,000131719	0,016280385	0,001399489
412,401	0,002611864	0,000178156	-4,34889E-05	-2,20643E-06	0,003565775	0,000205867	0,014654677	0,00125974
412,686	0,000601041	4,09972E-05	0,000106041	5,38002E-06	0,000659281	3,80631E-05	0,016931112	0,001455426
412,971	-0,000841357	-5,73892E-05	0,000280528	1,42327E-05	0,001904653	0,000109964	0,018427765	0,001584081
413,257	0,001113049	7,59214E-05	0,001650932	8,37608E-05	-0,006202676	-0,000358107	0,014697443	0,001263416
413,542	0,000662538	4,51919E-05	-0,003061418	-0,000155323	0,005113621	0,000295231	0,018437513	0,001584919
413,827	0,003420301	0,0002333	0,000866913	4,39833E-05	0,002982828	0,000172211	0,013917352	0,001196359
414,113	0,002653786	0,000181016	-0,002911762	-0,00014773	0,014550146	0,000840042	0,019042035	0,001636885
414,398	0,002179762	0,000148682	0,000367485	1,86445E-05	0,001767592	0,000102051	0,017867799	0,001535946
414,683	0,000989916	6,75224E-05	-0,002570416	-0,000130411	-0,010486948	-0,000605456	0,009207168	0,000791463
414,968	-0,001274635	-8,69432E-05	-0,000285127	-1,4466E-05	-0,021142579	-0,001220652	0,012080167	0,001038431
415,253	-0,000254776	-1,73784E-05	-0,000182813	-9,27508E-06	0,004334068	0,000250224	0,012917833	0,001110438
415,539	-0,000283199	-1,93171E-05	0,001554024	7,88442E-05	0,000494266	2,85361E-05	0,012255236	0,00105348
415,824	0,002849501	0,000194365	-0,001845344	-9,36244E-05	-0,006433334	-0,000371424	0,011244126	0,000966564
416,109	-0,000491648	-3,35354E-05	0,001294103	6,56569E-05	-0,00023222	-1,3407E-05	0,010279357	0,000883631
416,394	0,001308293	8,92391E-05	-0,002283218	-0,00011584	-0,007822453	-0,000451624	0,016497593	0,00141816
416,679	0,002365178	0,00016133	-0,001103165	-5,59696E-05	-0,0001946	-1,12351E-05	0,020776091	0,001785947
416,964	0,000785432	5,35746E-05	-0,003945495	-0,000200177	0,003700932	0,000213671	0,021454633	0,001844276
417,249	0,001928397	0,000131537	-0,003825374	-0,000194082	0,005325384	0,000307457	0,025145495	0,002161548
417,534	0,002321209	0,00015833	-0,003119093	-0,000158249	-0,002353006	-0,000135849	0,028027113	0,002409257
417,819	0,000830241	5,6631E-05	-0,002335454	-0,00011849	0,004495281	0,000259532	0,027774773	0,002387565
418,104	0,001165861	7,95237E-05	0,001454284	7,37838E-05	0,000184536	1,06541E-05	0,027796034	0,002389393
418,389	0,000845703	5,76857E-05	0,000488272	2,47727E-05	-0,001592234	-9,19265E-05	0,032253002	0,002772521
418,674	4,51738E-05	3,08132E-06	0,001181232	5,99304E-05	-0,002065954	-0,000119276	0,030374182	0,002611015
418,959	0,002163839	0,000147596	-0,002250532	-0,000114182	0,001584587	9,1485E-05	0,041905134	0,003602235
419,244	0,003612908	0,000246438	0,000415719	2,10917E-05	0,000397469	2,29476E-05	0,043603375	0,003748218
419,529	0,000181816	1,24017E-05	0,000185557	9,41434E-06	0,003655424	0,000211043	0,058245765	0,005006902
419,814	-0,000245256	-1,6729E-05	0,003580855	0,000181676	0,006852171	0,000395605	0,045272595	0,003891707
420,099	0,001977525	0,000134888	-0,002043423	-0,000103674	-0,002995656	-0,000172952	0,054384341	0,004674968
420,383	-0,000166856	-1,13813E-05	0,00326021	0,000165408	0,002889801	0,000166841	0,055970369	0,004811305
420,668	0,001610259	0,000109836	-0,005076581	-0,000257563	0,002119907	0,000122391	0,064771101	0,005567831
420,953	0,001799256	0,000122728	-0,005444698	-0,000276239	0,000626779	3,61866E-05	0,071060766	0,006108501
421,238	0,002261993	0,000154291	0,003385352	0,000171757	-0,005582059	-0,000322276	0,077001439	0,006619171
421,523	-0,000358546	-2,44565E-05	0,000777062	3,94246E-05	0,001642329	9,48187E-05	0,067239684	0,005780034
421,807	0,001603398	0,000109368	-0,002418439	-0,000122701	0,014678762	0,000847468	0,074318108	0,006388507
422,092	0,002335335	0,000159294	-0,003305727	-0,000167718	0,006806632	0,000392976	0,063432729	0,005452782
422,377	0,002322016	0,000158385	-0,002805441	-0,000142335	0,011184671	0,000645739	0,085398744	0,007341017
422,661	0,001157309	7,89404E-05	-0,00230843	-0,000117119	0,007846979	0,00045304	0,083064042	0,007140322
422,946	0,000950502	6,4834E-05	-0,000400795	-2,03345E-05	0,000720521	4,15988E-05	0,080433027	0,006914156
423,231	-0,000442658	-3,01938E-05	-0,001348208	-6,8402E-05	-0,00301915	-0,000174308	0,085397951	0,007340949
423,515	0,003056695	0,000208498	-0,001406167	-7,13426E-05	-0,006086079	-0,000351375	0,082206222	0,007066583
423,800	0,001207414	8,23581E-05	0,000863893	4,383E-05	-0,000701094	-4,04772E-05	0,077304443	0,006645218
424,084	-7,78212E-05	-5,3082E-06	0,00200986	0,000101971	0,00561656	0,000324268	0,078227799	0,006724591
424,369	-0,001365911	-9,31692E-05	-0,000571596	-2,90002E-05	-0,000639905	-3,69444E-05	0,081253214	0,00698466
424,653	0,002745666	0,000187283	-0,002825249	-0,00014334	-0,006547628	-0,000378023	0,073274117	0,006298764
424,938	0,002349134	0,000160235	-0,001076459	-5,46146E-05	0,002374179	0,000137072	0,078467609	0,006745205
425,222	0,000980805	6,6901E-05	-0,000433512	-2,19944E-05	0,006131562	0,000354001	0,069263618	0,005954015
425,507	0,002275031	0,000155181	0,000707623	3,59016E-05	0,000295339	1,70512E-05	0,068913968	0,005923958
425,791	0,003678061	0,000250882	-0,001327444	-6,73485E-05	-0,009409019	-0,000543223	0,06148416	0,00528528
426,076	0,002070225	0,000141211	-0,00267006	-0,000135467	0,007032153	0,000405996	0,071625937	0,006157084
426,360	0,002410521	0,000164422	0,001444364	7,32805E-05	-0,004803075	-0,000277302	0,066039069	0,005676827
426,645	0,004333724	0,000295605	-0,002948485	-0,000149593	0,001529527	8,83061E-05	0,071123522	0,006113895
426,929	0,000386954	2,63942E-05	0,000416544	2,11336E-05	-0,005518073	-0,000318582	0,074331409	0,006389651
427,213	0,00417445	0,00028474	0,002047917	0,000103902	0,01317679	0,000760753	0,081385052	0,006995993
427,498	0,000125777	8,57931E-06	-0,000156835	-7,95709E-06	-0,009048715	-0,000522421	0,076834927	0,006604857
427,782	-0,000289653	-1,97573E-05	-0,004928482	-0,000250049	-0,005011048	-0,000289309	0,083886781	0,007211046
428,066	-0,000234071	-1,59661E-05	0,001521402	7,71891E-05	0,008504507	0,000491002	0,081621141	0,007016288
428,350	0,002615368	0,000178395	0,00142478	7,22869E-05	0,014657147	0,00084622	0,088005772	0,007565121
428,635	-0,000829227	-5,65618E-05	0,001707559	8,66338E-05	0,001207304	6,97028E-05	0,104789366	0,009007867
428,919	0,002957291	0,000201718	-0,002650443	-0,000134471	0,007090167	0,000409346	0,092943926	0,007989613
429,203	0,001102786	7,52214E-05	-0,00054918	-2,78629E-05	0,003776329	0,000218024	0,100996266	0,008681806
429,487	0,003675322	0,000250695	-0,000336222	-1,70584E-05	0,00775509	0,000447735	0,112241044	0,009648425
429,771	0,001562827	0,000106601	-0,00341704	-0,000173365	-0,007610355	-0,000439378	0,117575022	0,010106943
430,056	0,000270423	1,84456E-05	0,00182752	9,27201E-05	-0,009538913	-0,000550722	0,12662043	0,010884501
430,340	-0,000981079	-6,69197E-05	0,000516698	2,62149E-05	-0,002476011	-0,000142951	0,136261249	0,011713242
430,624	0,001821791	0,000124265	0,002349202	0,000119188	-0,001103744	-6,37238E-05	0,143713503	0,01235385
430,908	0,001950545	0,000133047	2,61416E-05	1,32631E-06	0,003183103	0,000183774	0,14304339	0,012296246
431,192	0,002586263	0,00017641	-0,001551976	-7,87403E-05	-0,010083767	-0,000582179	0,13775413	0,011841572
431,476	0,00031216	2,12925E-05	0,000911617	4,62513E-05	0,003881863	0,000224117	0,148359223	0,012753204
431,760	0,002247332	0,000153291	-0,001866646	-9,47052E-05	-0,010431401	-0,000602249	0,159269854	0,0136911
432,044	0,001629798	0,000111169	-0,00198972	-0,000100949	0,005303604	0,0003062	0,160957624	0,013836183
432,328	0,000538963	3,67628E-05	-0,00489265	-0,000248231	-0,002777403	-0,000160351	0,160154136	0,013767114
432,612	0,000766811	5,23044E-05	0,002293308	0,000116352	0,001740625	0,000100494	0,170268351	0,014636549
432,896	0,001920536	0,000131	-0,002857647	-0,000144984	0,002570367	0,000148398	0,167798615	0,014424246
433,180	0,001688515	0,000115174	-0,002270404	-0,00011519	-0,004516586	-0,000260762	0,161382701	0,013872723
433,464	0,000228745	1,56027E-05	0,004381567	0,000222301	-0,006107815	-0,00035263	0,171754183	0,014764273
433,747	-0,000247445	-1,68783E-05	8,97455E-07	4,55328E-08	0,001911782	0,000110375	0,17276876	0,014851488
434,031	0,002729963	0,000186212	-0,002021676	-0,000102571	0,000786082	4,53839E-05	0,171852376	0,014772714
434,315	0,00241864	0,000164976	0,000821035	4,16556E-05	-0,00417054	-0,000240783	0,169929934	0,014607458
434,599	0,002736155	0,000186634	8,7791E-05	4,45412E-06	0,004460464	0,000257522	0,171405742	0,014734321
434,883	0,002721656	0,000185645	0,002344529	0,000118951	-0,002684693	-0,000154999	0,17311921	0,014881613
435,166	0,001058674	7,22125E-05	0,001809141	9,17876E-05	0,010237965	0,000591082	0,158106087	0,01359106
435,450	0,000828715	5,65269E-05	0,006441498	0,000326813	0,001797956	0,000103804	0,161494081	0,013882298
435,734	0,001788025	0,000121962	-0,000512616	-2,60078E-05	0,003435913	0,00019837	0,152841385	0,013138498
436,018	0,000670735	4,57511E-05	-0,001426484	-7,23734E-05	0,00429538	0,000247991	0,161475664	0,013880715
436,301	0,003371163	0,000229948	0,002669977	0,000135463	0,005011953	0,000289362	0,159731877	0,013730816
436,585	0,001659331	0,000113183	-0,003219277	-0,000163332	-0,001793635	-0,000103554	0,167085823	0,014362973
436,869	0,002957162	0,000201709	-0,001555569	-7,89225E-05	-0,003956266	-0,000228412	0,165509649	0,014227483
437,152	0,001727763	0,000117851	0,004139326	0,000210011	0,001072261	6,19062E-05	0,154255948	0,013260096
437,436	0,003973277	0,000271018	-0,002739658	-0,000138998	0,003605754	0,000208176	0,173065571	0,014877002
437,719	0,002357308	0,000160793	0,004513292	0,000228984	-0,000122872	-7,09393E-06	0,179580228	0,015437013
438,003	0,001431308	9,76299E-05	-0,001807443	-9,17015E-05	0,009780895	0,000564693	0,175495514	0,015085884
438,286	0,002328175	0,000158806	-0,000414433	-2,10265E-05	0,006823351	0,000393941	0,194312846	0,016703453
438,570	0,000546385	3,72691E-05	-0,004197051	-0,000212939	-0,002664741	-0,000153847	0,194211572	0,016694747
438,853	0,000585712	3,99516E-05	-0,000753776	-3,82432E-05	0,005437021	0,000313903	0,199554335	0,01715402
439,137	0,001453677	9,91557E-05	-0,005797203	-0,000294124	0,007661133	0,00044231	0,190062458	0,016338083
439,420	0,00227292	0,000155037	-0,000833071	-4,22663E-05	0,004105808	0,000237046	0,194968666	0,016759828
439,704	0,000948999	6,47315E-05	-0,004057093	-0,000205839	0,002344467	0,000135356	0,189333258	0,016275399
439,987	0,00135851	9,26644E-05	-0,002269036	-0,000115121	0,002158349	0,000124611	0,194271599	0,016699907
440,271	0,002980781	0,00020332	-0,002651364	-0,000134518	-0,001051379	-6,07006E-05	0,206103052	0,017716959
440,554	0,003711284	0,000253148	-0,002075248	-0,000105289	-0,005827405	-0,000336441	0,214943846	0,018476928
440,837	0,002838773	0,000193634	-0,001986669	-0,000100795	0,009674678	0,000558561	0,216092942	0,018575706
441,121	0,003581281	0,00024428	-0,002462441	-0,000124933	-0,004862733	-0,000280746	0,224793635	0,019323632
441,404	0,000294466	2,00856E-05	-0,001996939	-0,000101316	0,004445617	0,000256665	0,246681315	0,021205133
441,687	0,002209758	0,000150728	-0,000383498	-1,9457E-05	0,00437263	0,000252451	0,247159913	0,021246274
441,971	0,001754665	0,000119686	0,00118807	6,02773E-05	-0,003352488	-0,000193553	0,25324077	0,021768995
442,254	0,003513735	0,000239673	0,001913589	9,70869E-05	0,006122244	0,000353463	0,262577259	0,022571575
442,537	0,000641967	4,37888E-05	0,004296136	0,000217967	-0,005685283	-0,000328236	0,265082771	0,022786953
442,820	0,002828787	0,000192952	-0,000907119	-4,60231E-05	-0,004280292	-0,00024712	0,265433105	0,022817068
443,103	0,001581698	0,000107888	0,001402715	7,11674E-05	0,005741912	0,000331505	0,268288399	0,023062514
443,387	0,003234481	0,000220625	-0,004141377	-0,000210115	-0,00681853	-0,000393663	0,271681598	0,023354199
443,670	0,004079108	0,000278237	0,000783581	3,97554E-05	0,006893795	0,000398008	0,279079305	0,023990118
443,953	0,001224907	8,35513E-05	-0,000374307	-1,89907E-05	-0,003258739	-0,000188141	0,285052659	0,024503597
444,236	-0,000512624	-3,49662E-05	-0,002484854	-0,00012607	0,001086228	6,27126E-05	0,297774426	0,025597181
444,519	0,000732321	4,99519E-05	-0,001263122	-6,40851E-05	-0,011524637	-0,000665367	0,295697546	0,025418649
444,802	0,000521028	3,55395E-05	0,003049095	0,000154697	-0,009838307	-0,000568008	0,313192664	0,026922559
445,085	0,001443142	9,84372E-05	0,001695382	8,6016E-05	-0,003889953	-0,000224584	0,312850865	0,026893177
445,368	0,004589411	0,000313045	-0,00409801	-0,000207915	-0,006987581	-0,000403423	0,316119301	0,027174137
445,651	0,0034987	0,000238647	0,000733982	3,7239E-05	-6,98428E-05	-4,03232E-06	0,325397448	0,027971702
445,934	0,00395195	0,000269564	0,000732107	3,71438E-05	0,001339892	7,73577E-05	0,330820089	0,028437841
446,217	0,000387471	2,64295E-05	-0,000431665	-2,19007E-05	0,003068954	0,000177184	0,342552386	0,029446369
446,500	0,00295974	0,000201885	0,004617483	0,00023427	0,003658024	0,000211193	0,326267661	0,028046507
446,783	0,00318415	0,000217192	-0,001338346	-6,79016E-05	-0,01375715	-0,000794259	0,335674227	0,028855111
447,066	0,002609878	0,000178021	0,005243453	0,000266029	6,56811E-05	3,79205E-06	0,331633771	0,028507787
447,349	0,005766077	0,000393306	-0,004870424	-0,000247103	0,000580386	3,35082E-05	0,345168559	0,029671259
447,631	0,001428067	9,74089E-05	-0,004663251	-0,000236592	-0,001679264	-9,69511E-05	0,335934304	0,028877467
447,914	0,000628699	4,28838E-05	-0,00115343	-5,85198E-05	0,005190278	0,000299657	0,350296983	0,030112107
448,197	0,003269183	0,000222992	-0,000340065	-1,72533E-05	0,011124949	0,000642291	0,362742484	0,031181943
448,480	0,003279091	0,000223668	0,000702125	3,56227E-05	0,001102416	6,36472E-05	0,356436218	0,030639846
448,763	0,00082179	5,60546E-05	0,00318257	0,000161469	-0,005127247	-0,000296018	0,373720879	0,032125664
449,045	0,002686355	0,000183237	-0,000955191	-4,84621E-05	-0,001038398	-5,99512E-05	0,3823988	0,032871632
449,328	0,003344516	0,00022813	-0,002380443	-0,000120773	0,007584414	0,000437881	0,391263254	0,033633635
449,611	0,001058588	7,22066E-05	-0,000278256	-1,41175E-05	-0,000160118	-9,24431E-06	0,413908684	0,035580274
449,893	0,001953026	0,000133216	-0,001497193	-7,59608E-05	0,006313815	0,000364524	0,528946359	0,045469102
450,176	0,000672027	4,58392E-05	0,000666929	3,3837E-05	0,001100081	6,35124E-05	0,649744399	0,055853101
450,459	0,000586132	3,99802E-05	-0,00138308	-7,01713E-05	0,01454382	0,000839677	0,473596481	0,040711135
450,741	0,001078108	7,35381E-05	0,00068677	3,48436E-05	-0,003257329	-0,00018806	0,447308755	0,038451399
451,024	0,000877921	5,98833E-05	-0,001848871	-9,38034E-05	-0,001184878	-6,84081E-05	0,420515973	0,036148247
451,307	0,000904887	6,17226E-05	-0,001202203	-6,09944E-05	0,002404435	0,000138818	0,439186564	0,037753202
451,589	0,001367441	9,32736E-05	0,003416927	0,000173359	0,000754636	4,35684E-05	0,429116404	0,036887555
451,872	0,003767342	0,000256972	-0,002712311	-0,00013761	0,007384101	0,000426316	0,457103748	0,039293393
452,154	0,002591501	0,000176767	-0,004322414	-0,0002193	-0,011533335	-0,000665869	0,499975791	0,042978744
452,437	0,003262457	0,000222533	0,000398553	2,02208E-05	-0,006921754	-0,000399623	0,637554509	0,054805238
452,719	0,002496901	0,000170314	-0,001608727	-8,16195E-05	0,002209613	0,00012757	0,511250999	0,04394798
453,001	0,006977902	0,000475965	0,004780274	0,00024253	-0,000246611	-1,42379E-05	0,479283438	0,041199996
453,284	0,001848887	0,000126113	0,001896993	9,62449E-05	0,008364929	0,000482943	0,48165149	0,041403557
453,566	0,001914728	0,000130604	-0,00296123	-0,000150239	0,008684489	0,000501393	0,487718305	0,041925071
453,849	0,002347152	0,0001601	-0,000962885	-4,88524E-05	0,001364202	7,87613E-05	0,48623206	0,041797311
454,131	0,003224841	0,000219967	-0,001541321	-7,81997E-05	0,017033583	0,000983422	0,504466487	0,043364772
454,413	0,002736756	0,000186675	0,002143624	0,000108758	0,006679275	0,000385623	0,508053952	0,043673157
454,696	0,001511672	0,000103112	0,000258786	1,31296E-05	0,004941921	0,000285318	0,51769601	0,044502004
454,978	0,003264278	0,000222657	0,000656246	3,3295E-05	0,00722335	0,000417035	0,524165735	0,045058152
455,260	0,003368795	0,000229787	-0,002097406	-0,000106413	-0,005810015	-0,000335437	0,550513429	0,047323043
455,543	-1,65987E-05	-1,1322E-06	-0,00272455	-0,000138231	0,003094181	0,00017864	0,520727806	0,044762622
455,825	0,001882474	0,000128404	-0,000808617	-4,10256E-05	-0,002749412	-0,000158735	0,528067655	0,045393568
456,107	0,002772781	0,000189132	0,004726096	0,000239781	0,002075968	0,000119855	0,556260032	0,047817031
456,389	0,00284059	0,000193758	-0,001225189	-6,21605E-05	0,005645615	0,000325946	0,554401148	0,047657238
456,671	0,002331487	0,000159031	-0,003611933	-0,000183253	0,003303982	0,000190753	0,577435989	0,049637351
456,953	0,001282121	8,74539E-05	-0,000873862	-4,43358E-05	-0,001243796	-7,18097E-05	0,591417195	0,050839199
457,236	0,003008998	0,000205245	-0,000643732	-3,26601E-05	-0,002595733	-0,000149863	0,606363187	0,052123981
457,518	0,000694674	4,73839E-05	-0,002456174	-0,000124615	0,008454881	0,000488137	0,618296603	0,053149797
457,800	0,003984652	0,000271794	0,000178728	9,06785E-06	-0,002172841	-0,000125447	0,608277799	0,052288564
458,082	0,002467165	0,000168286	0,000264794	1,34345E-05	-0,007923235	-0,000457442	0,627221771	0,053917019
458,364	0,004082152	0,000278445	-0,000330874	-1,6787E-05	0,005096384	0,000294236	0,650992753	0,055960412
458,646	0,002756341	0,000188011	-0,007121722	-0,000361324	-0,008287316	-0,000478462	0,629958489	0,054152272
458,928	0,003406443	0,000232355	0,001000073	5,07392E-05	0,001814251	0,000104744	0,605354744	0,052037293
459,210	0,00242919	0,000165696	-0,002919641	-0,000148129	0,000555614	3,2078E-05	0,598198996	0,051422173
459,492	0,004065112	0,000277283	-0,003319806	-0,000168432	0,0052813	0,000304912	0,596443867	0,0512713
459,774	0,004968462	0,0003389	-0,007325619	-0,000371669	0,011023319	0,000636423	0,601666875	0,051720278
460,056	0,005391232	0,000367738	-0,001101984	-5,59097E-05	0,010672452	0,000616166	0,642888097	0,055263722
460,338	0,004840575	0,000330177	-0,006871626	-0,000348635	-0,00438573	-0,000253207	0,641867812	0,055176017
460,619	0,005575997	0,00038034	-0,000153047	-7,76489E-06	-6,14989E-05	-3,55059E-06	0,645401202	0,055479753
460,901	0,002614794	0,000178356	-0,002251448	-0,000114228	0,001063449	6,13975E-05	0,655895767	0,056381883
461,183	0,003742779	0,000255296	-0,000320286	-1,62499E-05	-0,004229565	-0,000244191	0,701522214	0,060304008
461,465	0,001511474	0,000103098	0,0002971	1,50735E-05	0,004973746	0,000287156	0,72760945	0,06254651
461,747	0,002681455	0,000182903	0,000436613	2,21518E-05	-0,000608819	-3,51497E-05	0,764081912	0,065681743
462,028	0,001989697	0,000135718	-0,00345452	-0,000175267	0,003691456	0,000213124	0,79986686	0,068757876
462,310	0,001795882	0,000122498	-0,001477127	-7,49427E-05	0,001748899	0,000100971	0,877689102	0,075447604
462,592	0,00271778	0,000185381	0,001937215	9,82855E-05	-0,001497524	-8,64585E-05	0,903270095	0,077646589
462,874	0,004800082	0,000327415	-0,002107961	-0,000106948	0,004190384	0,000241929	0,913324861	0,078510913
463,155	0,006070897	0,000414098	0,002007928	0,000101873	-0,004129156	-0,000238394	0,890750271	0,076570364
463,437	0,003485779	0,000237766	0,001431208	7,2613E-05	0,007295983	0,000421228	0,816910222	0,070222951
463,718	0,002230147	0,000152119	-0,000384255	-1,94954E-05	0,005974221	0,000344917	0,817249931	0,070252153
464,000	0,002517704	0,000171733	-0,000596706	-3,02742E-05	0,000953121	5,50277E-05	0,777375099	0,066824447
464,282	0,004264479	0,000290881	-0,001979445	-0,000100428	0,000933751	5,39095E-05	0,761819456	0,065487258
464,563	0,002939751	0,000200521	0,000114313	5,79974E-06	0,001446185	8,34944E-05	0,767644678	0,065988004
464,845	0,005208621	0,000355282	0,000155648	7,89685E-06	-0,004476556	-0,000258451	0,771187011	0,066292509
465,126	0,003741258	0,000255192	-0,003662135	-0,0001858	-0,003397116	-0,00019613	0,774652113	0,066590375
465,408	0,004254663	0,000290212	-0,002822603	-0,000143206	-0,008103312	-0,000467839	0,795112146	0,068349153
465,689	0,003389257	0,000231182	0,000546751	2,77397E-05	-0,000156955	-9,06169E-06	0,810498133	0,069671758
465,971	0,004297899	0,000293161	0,00117644	5,96873E-05	-0,001906019	-0,000110043	0,822655552	0,07071683
466,252	0,003914851	0,000267033	-0,002931977	-0,000148755	0,00193446	0,000111685	0,864614077	0,074323654
466,534	0,007939247	0,000541538	-0,002113268	-0,000107218	-0,002020111	-0,00011663	0,92268803	0,079315786
466,815	0,003475	0,000237031	-0,000362699	-1,84017E-05	-0,000962634	-5,5577E-05	1,068032219	0,091809813
467,096	0,005502739	0,000375343	-0,002446505	-0,000124125	-0,004718056	-0,000272394	1,324103986	0,113822165
467,378	0,004601132	0,000313845	-0,001035691	-5,25463E-05	0,002623302	0,000151454	1,317057258	0,113216416
467,659	0,004610519	0,000314485	-0,001863935	-9,45677E-05	0,001469489	8,48399E-05	1,31922564	0,113402814
467,940	0,006292019	0,000429181	-0,002769506	-0,000140512	-0,001976336	-0,000114102	1,284113918	0,110384553
468,222	0,004120779	0,00028108	-0,001196887	-6,07247E-05	0,011203598	0,000646832	1,129312984	0,097077609
468,503	0,00818425	0,00055825	-0,000359741	-1,82516E-05	-0,000719628	-4,15472E-05	1,070291608	0,092004034
468,784	0,005959156	0,000406476	0,00170852	8,66826E-05	0,006560002	0,000378737	1,006865031	0,08655178
469,065	0,003461935	0,00023614	0,004744064	0,000240692	0,001606436	9,27464E-05	0,996661073	0,085674631
469,347	0,003201924	0,000218404	0,001348895	6,84368E-05	-0,008193404	-0,00047304	0,977161461	0,083998412
469,628	0,007812176	0,000532871	-0,001989778	-0,000100952	0,037965369	0,002191903	0,996923243	0,085697168
469,909	0,005899051	0,000402376	-0,002486024	-0,00012613	0,004791531	0,000276636	1,008846414	0,086722103
470,190	0,005739652	0,000391503	-9,36838E-05	-4,75309E-06	0,005057189	0,000291973	0,980943389	0,084323513
470,471	0,007247517	0,000494355	0,000322569	1,63657E-05	-0,003882501	-0,000224153	0,947597643	0,081457058
470,752	0,005823607	0,00039723	-0,001980366	-0,000100475	-0,001987849	-0,000114767	0,903021354	0,077625207
471,033	0,005710916	0,000389543	0,000107036	5,43053E-06	0,003458781	0,00019969	0,878384985	0,075507424
471,314	0,005743225	0,000391747	0,002337287	0,000118583	0,008990676	0,00051907	0,853996063	0,073410912
471,595	0,004819387	0,000328732	-0,000571172	-2,89787E-05	-0,008481923	-0,000489698	0,867077938	0,074535451
471,876	0,005002206	0,000341202	0,000863585	4,38144E-05	-0,004910721	-0,000283517	0,870161667	0,074800534
472,157	0,009248936	0,000630873	0,00288002	0,000146119	-0,007631376	-0,000440592	0,854147395	0,07342392
472,438	0,004884167	0,00033315	-0,002090089	-0,000106042	0,003349598	0,000193387	0,882854057	0,075891592
472,719	0,005866977	0,000400188	-0,002024274	-0,000102703	-0,004247973	-0,000245254	0,890373217	0,076537952
473,000	0,007513572	0,000512503	0,00013867	7,03547E-06	0,001339722	7,73479E-05	0,989256903	0,085038157
473,281	0,005366383	0,000366043	0,000934391	4,74068E-05	0,003519749	0,00020321	1,333333333	0,114615535
473,562	0,006639775	0,000452901	0,001685185	8,54987E-05	0,00676864	0,000390783	1,315909367	0,113117742
473,843	0,003861478	0,000263393	0,000383075	1,94355E-05	0,004977997	0,000287401	1,018941547	0,087589898
474,124	0,007358673	0,000501937	0,003413054	0,000173163	-0,007089185	-0,000409289	0,961583161	0,082659276
474,404	0,006752955	0,000460621	0,002512254	0,00012746	0,004527176	0,000261373	0,925588446	0,079565111
474,685	0,006635709	0,000452624	-0,000477537	-2,42281E-05	0,00035503	2,04974E-05	0,912965726	0,078480041
474,966	0,008105824	0,000552901	-0,002025353	-0,000102757	0,000825681	4,76701E-05	0,902327172	0,077565533
475,247	0,005213389	0,000355607	-0,002046497	-0,00010383	0,006593168	0,000380652	0,906580263	0,077931136
475,527	0,007405625	0,00050514	0,00040053	2,03211E-05	-0,002589432	-0,000149499	0,89211287	0,076687495
475,808	0,006530689	0,00044546	0,003559945	0,000180616	0,003824507	0,000220805	0,917792218	0,078894934
476,089	0,006656455	0,000454039	0,002584841	0,000131143	0,007460176	0,000430708	0,90848907	0,07809522
476,369	0,006226428	0,000424707	-0,002933594	-0,000148837	0,008034748	0,00046388	0,929980867	0,079942691
476,650	0,006866435	0,000468362	-0,001934834	-9,81648E-05	0,003379513	0,000195114	0,925747242	0,079578761
476,931	0,011142357	0,000760024	0,002107035	0,000106901	0,010119211	0,000584225	0,926299637	0,079626246
477,211	0,004036571	0,000275336	-0,000291539	-1,47914E-05	-0,002761981	-0,000159461	0,925233729	0,079534619
477,492	0,006271689	0,000427794	0,000116035	5,88709E-06	0,002006613	0,00011585	0,939734359	0,080781117
477,772	0,009273662	0,000632559	0,001641723	8,32936E-05	-0,007725864	-0,000446047	0,920565481	0,079133329
478,053	0,006171201	0,000420939	0,000565735	2,87029E-05	0,002468446	0,000142514	0,922953051	0,079338568
478,333	0,009373052	0,000639339	0,001597656	8,10578E-05	0,005890347	0,000340075	0,953865462	0,08199585
478,614	0,007511738	0,000512378	0,002534638	0,000128596	-0,003492161	-0,000201617	0,953294621	0,081946779
478,894	0,006776832	0,00046225	-0,00383929	-0,000194788	-0,000170277	-9,83082E-06	0,971602152	0,083520525
479,175	0,004412274	0,000300963	0,002501255	0,000126902	0,005133048	0,000296353	0,977812866	0,084054408
479,455	0,007762311	0,00052947	-0,002375823	-0,000120539	0,010633669	0,000613927	1,007561922	0,086611686
479,735	0,008316094	0,000567243	0,00077612	3,93768E-05	-0,004554382	-0,000262944	1,00710659	0,086572545
480,016	0,008313586	0,000567072	-0,004938805	-0,000250573	0,006717742	0,000387844	1,017368091	0,087454641
480,296	0,005827277	0,00039748	-0,000929875	-4,71776E-05	0,011442118	0,000660602	1,08054715	0,092885617
480,576	0,008541633	0,000582627	0,002146268	0,000108892	-0,007228309	-0,000417321	1,238090014	0,106428262
480,857	0,007218625	0,000492385	-0,003883738	-0,000197043	0,004568288	0,000263747	1,314783148	0,11302093
481,137	0,008066637	0,000550228	5,06339E-05	2,56894E-06	0,001615052	9,32439E-05	1,266567268	0,108876214
481,417	0,005152104	0,000351427	-0,000261014	-1,32427E-05	0,008744742	0,000504871	1,179817434	0,101419055
481,697	0,007709085	0,000525839	-0,002660097	-0,000134961	-0,001321015	-7,62679E-05	1,12497356	0,096704585
481,978	0,006751194	0,000460501	-0,000553873	-2,8101E-05	0,002240148	0,000129333	1,10239421	0,094763626
482,258	0,009157808	0,000624657	-0,000732208	-3,71489E-05	-0,002237775	-0,000129196	1,083641672	0,093151627
482,538	0,007567118	0,000516155	0,000457763	2,32248E-05	0,010845242	0,000626142	1,130254421	0,097158536
482,818	0,007317015	0,000499096	-0,002208074	-0,000112028	-0,000205025	-1,18369E-05	1,218667137	0,104758639
483,098	0,008262485	0,000563587	0,001547961	7,85365E-05	0,003862038	0,000222972	1,229397469	0,105681036
483,378	0,009747552	0,000664883	-0,000942147	-4,78003E-05	-0,001842495	-0,000106375	1,175032244	0,101007712
483,658	0,007624835	0,000520092	-0,00195534	-9,92051E-05	0,003589839	0,000207257	1,146372419	0,098544066
483,938	0,007728974	0,000527196	-0,000312522	-1,58559E-05	-0,003876156	-0,000223787	1,135393724	0,097600319
484,219	0,011762732	0,000802339	-0,00046167	-2,3423E-05	-0,002117388	-0,000122246	1,229732025	0,105709795
484,499	0,007745926	0,000528352	0,000686873	3,48488E-05	0,008057198	0,000465177	1,182704091	0,101667196
484,779	0,007260875	0,000495266	0,001871949	9,49742E-05	-0,000952436	-5,49882E-05	1,104697685	0,094961637
485,058	0,008164662	0,000556914	0,000461672	2,34232E-05	-0,000613298	-3,54083E-05	1,086795896	0,09342277
485,338	0,006539279	0,000446046	0,002649894	0,000134444	0,003590573	0,000207299	1,046711927	0,089977085
485,618	0,011893722	0,000811274	-0,00101769	-5,1633E-05	-0,001327423	-7,66378E-05	1,036347603	0,089086151
485,898	0,006189647	0,000422198	-0,001017278	-5,16121E-05	0,002348971	0,000135616	1,030374414	0,088572686
486,178	0,008959295	0,000611116	-0,001100261	-5,58223E-05	0,000344111	1,9867E-05	1,030800749	0,088609334
486,458	0,006840364	0,000466583	0,00268983	0,00013647	0,000136183	7,8624E-06	1,011931399	0,086987294
486,738	0,005987663	0,00040842	8,32891E-05	4,22571E-06	0,000693466	4,00368E-05	1,009324891	0,086763234
487,018	0,0080291	0,000547667	0,00102202	5,18527E-05	0,000152073	8,77982E-06	1,030482705	0,088581995
487,297	0,008069385	0,000550415	0,001137116	5,76921E-05	0,003197083	0,000184581	1,021727272	0,087829363
487,577	0,007227044	0,000492959	0,002169926	0,000110092	0,004735137	0,00027338	1,03003839	0,088543801
487,857	0,007132287	0,000486495	-0,001072057	-5,43914E-05	0,003835425	0,000221436	1,019325382	0,087622893
488,137	0,009036671	0,000616394	0,007261074	0,000368394	0,000367586	2,12223E-05	1,026171661	0,08821141
488,416	0,011825277	0,000806606	0,000440658	2,2357E-05	0,001914294	0,00011052	1,037511015	0,08918616
488,696	0,007340141	0,000500673	-0,002253477	-0,000114331	-0,000798258	-4,60868E-05	1,05478216	0,090670816
488,976	0,00681219	0,000464662	-0,006348219	-0,00032208	-0,010146999	-0,00058583	1,040889623	0,089476591
489,255	0,008167355	0,000557098	0,000810078	4,10997E-05	-0,001208264	-6,97583E-05	1,035011484	0,088971296
489,535	0,009018248	0,000615137	-0,002310452	-0,000117222	-0,00451737	-0,000260807	1,020431935	0,087718014
489,814	0,007290257	0,000497271	-0,002727784	-0,000138395	0,008388353	0,000484296	1,018191402	0,087525414
490,094	0,008142077	0,000555373	-0,00085452	-4,33545E-05	-0,006258785	-0,000361346	1,010992318	0,086906569
490,374	0,011146295	0,000760292	0,000730338	3,70541E-05	0,003135052	0,000181	1,034941597	0,088965288
490,653	0,00846713	0,000577545	0,000916908	4,65198E-05	0,007921124	0,00045732	1,022433782	0,087890096
490,933	0,005615492	0,000383034	-0,002109986	-0,000107051	0,002102366	0,000121379	1,053768122	0,090583648
491,212	0,007687629	0,000524375	0,001093113	5,54596E-05	-0,003218741	-0,000185832	1,090663972	0,093755276
491,491	0,006573973	0,000448413	0,00077164	3,91495E-05	2,50446E-05	1,44593E-06	1,22343569	0,105168552
491,771	0,009177928	0,000626029	0,003074797	0,000156001	0,00475834	0,000274719	1,318236428	0,11331778
492,050	0,010591595	0,000722456	-0,005306409	-0,000269223	-0,008102419	-0,000467787	1,286491911	0,110588969
492,330	0,007716402	0,000526338	-0,001324441	-6,71961E-05	-0,000256491	-1,48083E-05	1,255152036	0,107894941
492,609	0,007542444	0,000514472	-0,001504651	-7,63392E-05	-3,24315E-05	-1,87241E-06	1,234856611	0,106150313
492,888	0,004722613	0,000322131	0,004316754	0,000219013	0,003394106	0,000195956	1,200420309	0,103190112
493,168	0,00871774	0,00059464	0,002537979	0,000128766	0,003279546	0,000189342	1,149443261	0,09880804
493,447	0,008107748	0,000553032	-0,00053136	-2,69588E-05	0,002698718	0,000155809	1,112835348	0,095661164
493,726	0,004787761	0,000326575	1,93824E-05	9,83375E-07	0,00112586	6,50007E-05	1,055592149	0,090740444
494,005	0,007118636	0,000485564	0,00298164	0,000151275	0,000448512	2,58945E-05	1,046240812	0,089936588
494,285	0,006997904	0,000477329	-0,002451873	-0,000124397	0,000497923	2,87472E-05	1,02463926	0,088079682
494,564	0,008292545	0,000565637	-0,000708677	-3,59551E-05	0,003530971	0,000203858	1,023913411	0,088017287
494,843	0,011129043	0,000759115	0,001751385	8,88573E-05	0,006742413	0,000389268	0,997177547	0,085719028
495,122	0,00806596	0,000550182	-0,003051324	-0,00015481	0,014381665	0,000830315	1,010625236	0,086875014
495,401	0,006234954	0,000425288	3,17199E-05	1,60932E-06	0,005254504	0,000303365	1,014113437	0,087174865
495,680	0,004926967	0,00033607	0,004534133	0,000230041	0,00740015	0,000427242	0,99960154	0,085927399
495,960	0,007000934	0,000477536	0,001531623	7,77076E-05	-0,002544006	-0,000146876	0,989781135	0,085083221
496,239	0,006047843	0,000412525	0,001690023	8,57441E-05	0,004518175	0,000260854	0,985468733	0,084712519
496,518	0,006972622	0,000475605	-0,00229468	-0,000116422	-0,002419685	-0,000139699	0,972200408	0,083571952
496,797	0,00627742	0,000428185	-0,002985223	-0,000151457	-0,003655626	-0,000211055	0,982072692	0,08442059
497,076	0,006624106	0,000451832	-0,00233722	-0,00011858	-0,001884915	-0,000108824	0,971919955	0,083547844
497,355	0,005982767	0,000408086	-0,002505414	-0,000127113	0,010383041	0,000599457	0,976263559	0,083921227
497,634	0,004373484	0,000298317	-0,003453968	-0,000175239	0,007697273	0,000444397	0,985552383	0,08471971
497,913	0,005861266	0,000399799	0,004657241	0,000236287	0,000489548	2,82637E-05	0,978841948	0,08414287
498,191	0,006582368	0,000448985	-0,000826888	-4,19526E-05	-0,001595213	-9,20985E-05	0,972944586	0,083635923
498,470	0,006957168	0,000474551	0,001401872	7,11247E-05	-0,005808389	-0,000335343	0,980717981	0,084304137
498,749	0,007290885	0,000497313	0,005878021	0,000298224	0,004781499	0,000276056	0,974412819	0,083762135
499,028	0,007316011	0,000499027	0,00092273	4,68151E-05	0,0006806	3,92939E-05	0,961805654	0,082678402
499,307	0,005342878	0,000364439	-0,001886818	-9,57286E-05	0,006102148	0,000352303	0,963789576	0,082848943
499,586	0,005222805	0,000356249	-0,000744063	-3,77504E-05	0,013863102	0,000800376	0,960861262	0,082597221
499,864	0,006594176	0,000449791	0,000943968	4,78927E-05	0,005959526	0,000344069	0,968352307	0,083241163
500,143	0,009009185	0,000614519	0,001423681	7,22312E-05	0,001541237	8,89822E-05	0,966631989	0,083093282
500,422	0,006873421	0,000468838	-0,000741488	-3,76197E-05	-0,003159746	-0,000182426	0,967971766	0,083208451
500,701	0,005029442	0,00034306	0,001358918	6,89453E-05	-0,006056594	-0,000349673	0,969069146	0,083302784
500,979	0,007843764	0,000535025	-0,00173322	-8,79357E-05	0,004386371	0,000253244	0,954524732	0,082052522
501,258	0,006463121	0,000440851	0,002939069	0,000149115	-0,005010453	-0,000289275	0,965597799	0,083004381
501,537	0,00336848	0,000229765	0,002634479	0,000133662	0,009141136	0,000527757	0,966963076	0,083121742
501,815	0,005776071	0,000393988	-0,001159203	-5,88127E-05	-0,00509401	-0,000294099	0,959280929	0,082461372
502,094	0,007103363	0,000484523	0,00260561	0,000132197	-0,001359305	-7,84785E-05	0,962155633	0,082708487
502,372	0,007567373	0,000516173	-0,000884054	-4,48529E-05	-0,000657641	-3,79685E-05	0,955054355	0,082098049
502,651	0,004209931	0,000287161	0,001481261	7,51525E-05	0,007191393	0,00041519	0,975636374	0,083867313
502,929	0,006931793	0,00047282	-0,004204824	-0,000213334	0,005147421	0,000297183	0,985263335	0,084694863
503,208	0,004815064	0,000328437	-0,001584581	-8,03945E-05	0,002429378	0,000140258	0,980480406	0,084283715
503,486	0,005131336	0,00035001	-0,001597869	-8,10687E-05	-0,009138768	-0,00052762	0,950298871	0,08168926
503,765	0,004009238	0,000273471	-0,002266189	-0,000114976	-0,00141606	-8,17552E-05	0,96318054	0,082796589
504,043	0,007788426	0,000531251	-0,001931329	-9,79869E-05	-0,008328003	-0,000480811	0,961925925	0,082688741
504,322	0,005842982	0,000398552	-0,001491167	-7,56551E-05	0,009564053	0,000552174	0,939487422	0,08075989
504,600	0,00490848	0,000334809	-0,001627311	-8,25624E-05	0,000869032	5,0173E-05	0,942413153	0,081011391
504,878	0,004148697	0,000282984	-0,002151252	-0,000109145	0,01261322	0,000728215	0,922574109	0,079305994
505,157	0,003713774	0,000253318	-0,002749814	-0,000139513	-0,001467938	-8,47503E-05	0,925357175	0,079545231
505,435	0,002599763	0,000177331	-0,002508494	-0,00012727	-0,000195378	-1,128E-05	0,934856515	0,08036181
505,713	0,006799946	0,000463826	0,000575536	2,92001E-05	0,001962661	0,000113313	0,940534442	0,080849894
505,992	0,003511471	0,000239519	-0,000718212	-3,64388E-05	0,001176333	6,79148E-05	0,928712074	0,079833623
506,270	0,006294429	0,000429345	0,000687961	3,4904E-05	-0,00240148	-0,000138648	0,927960406	0,079769009
506,548	0,0045438	0,000309934	5,90021E-05	2,9935E-06	0,009484677	0,000547591	0,922368309	0,079288303
506,826	0,004908199	0,00033479	-0,002021466	-0,00010256	0,001139429	6,57841E-05	0,926301788	0,079626431
507,104	0,0069258	0,000472411	-0,002571034	-0,000130443	0,003595058	0,000207558	0,931383843	0,080063293
507,383	0,003694687	0,000252016	-0,002680374	-0,00013599	0,007032666	0,000406026	0,935498205	0,08041697
507,661	0,008675598	0,000591765	-0,002583054	-0,000131052	0,002734206	0,000157857	0,934275682	0,08031188
507,939	0,004403194	0,000300343	0,00254126	0,000128932	-0,005098508	-0,000294359	0,935332274	0,080402707
508,217	0,004199817	0,000286471	5,3822E-05	2,73069E-06	2,53295E-05	1,46238E-06	0,942169952	0,080990485
508,495	0,0080994	0,000552463	-0,001250324	-6,34358E-05	0,002107541	0,000121677	0,93043796	0,079981983
508,773	0,00548372	0,000374046	-0,001669438	-8,46997E-05	0,007060171	0,000407614	0,920018374	0,079086298
509,051	0,006750947	0,000460484	-0,003239861	-0,000164376	-0,005939206	-0,000342896	0,946083308	0,081326883
509,329	0,00584692	0,00039882	-0,002832575	-0,000143712	-0,01051201	-0,000606903	0,923435288	0,079380022
509,607	0,005836136	0,000398085	-0,001021402	-5,18213E-05	-0,004746635	-0,000274044	0,923501672	0,079385728
509,885	0,00611664	0,000417218	-0,002079904	-0,000105525	0,002617729	0,000151133	0,916780031	0,078807925
510,163	0,005044275	0,000344071	-0,00132666	-6,73087E-05	-0,001706781	-9,85398E-05	0,940141776	0,080816139
510,441	0,006583744	0,000449079	-0,000303293	-1,53877E-05	-0,002711513	-0,000156547	0,924844067	0,079501123
510,719	0,003717928	0,000253601	0,000147013	7,45875E-06	-0,005083731	-0,000293506	0,927159795	0,079700187
510,996	0,00498694	0,000340161	-0,002222246	-0,000112747	0,003977984	0,000229666	0,923968702	0,079425875
511,274	0,005585481	0,000380987	-0,000520702	-2,6418E-05	-0,002552976	-0,000147394	0,91851563	0,07895712
511,552	0,00502114	0,000342493	-0,002670676	-0,000135498	-0,002467091	-0,000142436	0,926809102	0,079670041
511,830	0,003764083	0,000256749	0,000650542	3,30056E-05	-0,003866047	-0,000223203	0,919322181	0,079026452
512,108	0,005902305	0,000402598	0,002056048	0,000104315	0,015542468	0,000897333	0,922997596	0,079342397
512,385	0,003222642	0,000219817	-0,000356199	-1,80719E-05	0,003770453	0,000217684	0,92429875	0,079454247
512,663	0,00338749	0,000231062	-0,001578375	-8,00796E-05	0,00681053	0,000393201	0,937541789	0,08059264
512,941	0,005332441	0,000363727	-0,000498859	-2,53098E-05	0,005931921	0,000342475	0,944815718	0,081217919
513,218	-0,003036893	-0,000207147	0,021921918	0,001112219	0,022058657	0,001273541	0,940093255	0,080811968
513,496	0,00314067	0,000214226	-0,001657099	-8,40737E-05	0,006559649	0,000378717	0,929277621	0,079882239
513,774	0,002778558	0,000189526	0,001089847	5,52939E-05	0,004888165	0,000282215	0,938119325	0,080642286
514,051	0,003740934	0,00025517	-0,001700244	-8,62627E-05	-0,002590735	-0,000149574	0,930355097	0,07997486
514,329	0,003456581	0,000235774	-0,003129944	-0,000158799	-0,000914329	-5,27881E-05	0,908115897	0,078063142
514,606	0,004289111	0,000292562	-0,001575705	-7,99441E-05	-0,000914329	-5,27881E-05	0,917553143	0,078874383
514,884	0,045102573	0,00307646	-0,006561996	-0,000332926	-0,000914329	-5,27881E-05	0,92979755	0,079926932
515,161	0,004576097	0,000312137	-0,002714454	-0,000137719	-0,000624532	-3,60569E-05	0,919077219	0,079005395
515,439	0,00369733	0,000252196	-0,000922549	-4,6806E-05	0,006274311	0,000362243	0,919144347	0,079011166
515,716	0,00415395	0,000283342	-0,001197063	-6,07336E-05	0,002423129	0,000139898	0,909240231	0,078159791
515,994	0,00411242	0,000280509	0,000350373	1,77763E-05	0,002041873	0,000117886	0,914925981	0,078648548
516,271	0,007195913	0,000490835	0,002578083	0,0001308	-0,004102612	-0,000236861	0,912654747	0,078453309
516,549	0,003455005	0,000235667	0,003521138	0,000178647	0,003914087	0,000225977	0,911257362	0,078333187
516,826	0,004700246	0,000320605	-0,002369928	-0,000120239	0,009388367	0,000542031	0,910438228	0,078262773
517,103	0,004610159	0,00031446	0,003171145	0,00016089	-0,002392326	-0,000138119	0,910946125	0,078306433
517,381	0,002003557	0,000136663	0,004431954	0,000224857	0,006063472	0,00035007	0,915464879	0,078694872
517,658	0,005515994	0,000376248	-0,002897079	-0,000146985	0,000903628	5,21703E-05	0,921011103	0,079171635
517,935	0,000987696	6,73711E-05	0,000586513	2,9757E-05	-0,00495364	-0,000285995	0,908194911	0,078069934
518,212	0,004439751	0,000302837	0,000679287	3,4464E-05	0,002382321	0,000137542	0,921810935	0,07924039
518,490	0,002591955	0,000176798	0,005203383	0,000263996	0,006858479	0,000395969	0,922853465	0,079330008
518,767	0,003512506	0,000239589	-0,001194486	-6,06028E-05	2,64305E-05	1,52595E-06	0,942879972	0,081051519
519,044	0,005023027	0,000342622	0,00055122	2,79664E-05	0,006672147	0,000385212	0,925645947	0,079570054
519,321	-0,000585654	-3,99477E-05	0,000273401	1,38711E-05	-0,006361661	-0,000367286	0,926059945	0,079605642
519,598	0,00371887	0,000253665	-0,001681863	-8,53301E-05	-0,006937075	-0,000400507	0,928576329	0,079821954
519,875	0,002614066	0,000178306	0,000614937	3,11991E-05	0,003816759	0,000220358	0,916279602	0,078764907
520,153	-9,59857E-06	-6,54722E-07	-0,000439368	-2,22915E-05	0,005224274	0,00030162	0,926059677	0,079605619
520,430	0,00364393	0,000248554	-0,00225226	-0,000114269	-0,00127258	-7,34715E-05	0,924135526	0,079440216
520,707	0,002821636	0,000192465	-0,000498577	-2,52956E-05	0,004923047	0,000284229	0,924921307	0,079507763
520,984	0,003572434	0,000243677	-0,002092469	-0,000106162	-0,00549418	-0,000317203	0,908002203	0,078053368
521,261	0,003723958	0,000254012	-0,002403645	-0,00012195	-0,000186593	-1,07728E-05	0,917620353	0,078880161
521,538	-0,000150885	-1,02919E-05	0,001070753	5,43252E-05	0,004471208	0,000258142	0,91489326	0,078645735
521,815	0,002472643	0,00016866	0,002449006	0,000124252	-0,00183071	-0,000105695	0,925735898	0,079577786
522,091	0,00440326	0,000300348	-0,0008656	-4,39167E-05	0,013137024	0,000758457	0,915360777	0,078685924
522,368	0,003992966	0,000272361	0,000293653	1,48986E-05	-0,001460491	-8,43204E-05	0,929856804	0,079932026
522,645	0,005417947	0,00036956	-0,002051096	-0,000104063	0,000164976	9,52479E-06	0,92329566	0,079368019
522,922	0,00343456	0,000234272	-0,005334418	-0,000270644	0,005450903	0,000314704	0,922756585	0,07932168
523,199	0,002968084	0,000202454	-0,00442545	-0,000224527	0,003892421	0,000224726	0,912180728	0,078412561
523,476	0,00484252	0,00033031	-0,001326481	-6,72996E-05	0,001077687	6,22195E-05	0,907847749	0,078040091
523,752	0,003889135	0,000265279	-0,007143947	-0,000362452	0,010392285	0,000599991	0,912387288	0,078430318
524,029	0,002917022	0,000198971	0,003056884	0,000155092	0,005801469	0,000334944	0,91154711	0,078358095
524,306	0,004473094	0,000305111	0,002245136	0,000113908	0,008120042	0,000468805	0,91795349	0,078908798
524,583	0,000729341	4,97486E-05	0,000838959	4,2565E-05	-0,011892354	-0,000686597	0,911352198	0,07834134
524,859	0,00030032	2,04849E-05	-4,07445E-06	-2,06719E-07	0,004374951	0,000252585	0,921552482	0,079218173
525,136	0,004796577	0,000327176	-0,000784537	-3,98039E-05	-0,007601762	-0,000438882	0,909912726	0,0782176
525,413	0,00232628	0,000158676	0,000562431	2,85352E-05	0,004636872	0,000267707	0,90700497	0,077967645
525,689	0,003807443	0,000259707	-0,000843746	-4,28079E-05	-0,006560098	-0,000378743	0,924391591	0,079462227
525,966	0,0003446	2,35053E-05	-0,001655494	-8,39923E-05	0,004725517	0,000272824	0,911989039	0,078396084
526,242	0,002593582	0,000176909	-0,004094101	-0,000207716	-0,005258519	-0,000303597	0,917712918	0,078888118
526,519	0,00195856	0,000133594	0,001007156	5,10985E-05	0,006005436	0,00034672	0,9254843	0,079556158
526,796	-0,000436827	-2,97961E-05	-0,00011745	-5,95886E-06	-0,007898974	-0,000456042	0,916755211	0,078805792
527,072	0,001400154	9,5505E-05	-0,000209626	-1,06355E-05	0,002736855	0,00015801	0,918624965	0,078966519
527,348	0,002319498	0,000158214	-0,00339909	-0,000172454	-0,006445779	-0,000372142	0,927620834	0,079739818
527,625	0,001441022	9,82925E-05	-0,000487835	-2,47506E-05	0,001309333	7,55934E-05	0,910039302	0,078228481
527,901	0,002866002	0,000195491	0,002798848	0,000142001	-0,007071899	-0,000408291	0,920801646	0,07915363
528,178	3,98876E-05	2,72075E-06	-0,002768332	-0,000140453	0,007462645	0,00043085	0,924357579	0,079459304
528,454	0,003468689	0,0002366	0,002739639	0,000138997	0,003088425	0,000178308	0,915227019	0,078674426
528,731	0,001447847	9,87581E-05	0,000144604	7,33655E-06	0,003587597	0,000207127	0,947468079	0,08144592
529,007	0,002966465	0,000202343	-0,003138717	-0,000159244	-0,000180156	-1,04012E-05	1,010963682	0,086904107
529,283	0,001675988	0,00011432	-0,003637608	-0,000184556	0,001661906	9,5949E-05	0,955322667	0,082121114
529,559	0,001415512	9,65525E-05	-0,003197927	-0,000162248	0,000883167	5,0989E-05	0,921080075	0,079177564
529,836	0,001922855	0,000131159	-0,0002241	-1,13698E-05	0,002855187	0,000164842	0,917028126	0,078829252
530,112	0,001156743	7,89018E-05	-0,000253705	-1,28718E-05	-0,000890907	-5,14359E-05	0,930239445	0,079964919
530,388	0,005446999	0,000371541	-0,001597311	-8,10403E-05	-0,000413394	-2,3867E-05	0,944334001	0,08117651
530,664	0,00389434	0,000265634	0,002252516	0,000114282	0,004287726	0,000247549	0,916474803	0,078781687
530,940	0,004888593	0,000333452	0,001534625	7,786E-05	0,003032477	0,000175078	0,928822958	0,079843155
531,217	0,000489386	3,33812E-05	0,001129592	5,73104E-05	6,61257E-05	3,81772E-06	0,930592344	0,079995254
531,493	0,003862005	0,000263429	-0,001371586	-6,95881E-05	-0,002532014	-0,000146184	0,933265041	0,080225004
531,769	0,00450044	0,000306976	0,00094524	4,79572E-05	0,000912854	5,2703E-05	0,922287712	0,079281374
532,045	0,001187415	8,09939E-05	-0,00183751	-9,32269E-05	-0,002140135	-0,000123559	0,921347166	0,079200524
532,321	0,001488758	0,000101549	0,001073745	5,4477E-05	-0,002074153	-0,00011975	0,940600629	0,080855583
532,597	0,002745193	0,00018725	0,003703428	0,000187895	0,004554664	0,00026296	0,940081628	0,080810969
532,873	0,002765627	0,000188644	-0,002301753	-0,000116781	-0,005754265	-0,000332218	0,932858056	0,080190019
533,149	0,002804788	0,000191315	0,001548074	7,85423E-05	0,001979188	0,000114267	0,932278835	0,080140228
533,425	0,002300858	0,000156942	-0,00186039	-9,43878E-05	0,003084827	0,0001781	0,939066612	0,080723716
533,701	0,003107837	0,000211987	-0,00126428	-6,41439E-05	0,005923228	0,000341973	0,977731214	0,084047389
533,977	0,003446635	0,000235096	-0,000636884	-3,23126E-05	-0,006356718	-0,000367001	0,954649524	0,082063249
534,253	0,00041452	2,82745E-05	-0,001198346	-6,07987E-05	-0,000377686	-2,18055E-05	0,941564471	0,080938436
534,528	0,001652228	0,000112699	0,002088337	0,000105953	-0,003993823	-0,000230581	0,955377997	0,08212587
534,804	0,001991026	0,000135808	0,000838589	4,25462E-05	0,007421749	0,000428489	0,950141708	0,08167575
535,080	0,002442187	0,000166582	-0,001443589	-7,32412E-05	0,007032881	0,000406038	0,935029224	0,080376656
535,356	0,002256621	0,000153925	0,000310094	1,57327E-05	0,009546389	0,000551154	0,942499503	0,081018813
535,632	0,001172144	7,99523E-05	-0,001033512	-5,24357E-05	-0,005181083	-0,000299126	0,939511454	0,080761956
535,907	0,004132763	0,000281897	0,000469884	2,38398E-05	0,002444072	0,000141107	0,945375847	0,081266069
536,183	0,002636286	0,000179822	-0,000998864	-5,06779E-05	0,000387421	2,23675E-05	0,948289427	0,081516525
536,459	0,002282174	0,000155668	0,001912391	9,70261E-05	0,00829415	0,000478857	0,933016355	0,080203626
536,734	0,003220245	0,000219654	-0,003029075	-0,000153682	0,000952575	5,49963E-05	0,945043333	0,081237485
537,010	0,002248132	0,000153346	-0,001838536	-9,3279E-05	0,005112207	0,00029515	0,957532003	0,082311032
537,286	0,002062565	0,000140688	-0,001774283	-9,00191E-05	0,000954582	5,51121E-05	0,949324827	0,081605529
537,561	0,003281546	0,000223835	-0,001803888	-9,15211E-05	-0,0015136	-8,73866E-05	0,929173878	0,079873321
537,837	0,003376889	0,000230339	0,002108511	0,000106976	-0,004458292	-0,000257396	0,954971323	0,082090912
538,112	-0,001303228	-8,88936E-05	-0,000705525	-3,57951E-05	0,009296509	0,000536727	0,947747751	0,081469961
538,388	-0,000627339	-4,2791E-05	0,002456016	0,000124607	-0,001618887	-9,34653E-05	0,944117348	0,081157886
538,663	0,002464371	0,000168095	0,000392838	1,99308E-05	-0,006382979	-0,000368517	0,951828509	0,08182075
538,939	6,89834E-05	4,70538E-06	0,001614663	8,19207E-05	0,005833996	0,000336822	0,949422594	0,081613934
539,214	0,002168147	0,00014789	-0,00238823	-0,000121168	0,008239206	0,000475685	0,969398704	0,083331113
539,490	-0,001687969	-0,000115137	-0,001416691	-7,18765E-05	-0,006055076	-0,000349585	0,954848281	0,082080335
539,765	0,000523558	3,5712E-05	-0,001133438	-5,75055E-05	0,005035604	0,000290727	0,962258339	0,082717316
540,041	0,001836175	0,000125246	0,001715245	8,70238E-05	0,009650086	0,000557141	0,967239495	0,083145504
540,316	0,002380973	0,000162407	-0,000191504	-9,71605E-06	-0,001481906	-8,55568E-05	0,954857017	0,082081086
540,591	0,00161486	0,00011015	0,00162475	8,24325E-05	-0,000419586	-2,42245E-05	0,959296187	0,082462684
540,867	0,00172893	0,000117931	-0,002503286	-0,000127005	0,008483482	0,000489788	0,97286883	0,083629411
541,142	0,003004093	0,00020491	-9,26035E-05	-4,69828E-06	-0,003146679	-0,000181671	0,955528181	0,08213878
541,417	0,001245433	8,49514E-05	-0,00275021	-0,000139533	-0,000806447	-4,65596E-05	0,981325626	0,084356371
541,692	0,002707869	0,000184705	-0,000777528	-3,94482E-05	0,005692413	0,000328647	1,016597795	0,087388425
541,968	0,001960483	0,000133725	0,001007441	5,1113E-05	0,004415505	0,000254926	0,9970892	0,085711434
542,243	0,002711282	0,000184937	-0,00139988	-7,10236E-05	-0,008752482	-0,000505318	0,979989433	0,08424151
542,518	0,003368443	0,000229763	0,00279409	0,000141759	0,012648131	0,000730231	0,965238274	0,082973476
542,793	0,003632332	0,000247762	0,004923201	0,000249781	0,00194933	0,000112543	0,957974555	0,082349074
543,068	0,00389622	0,000265762	0,002578452	0,000130819	0,012693457	0,000732848	0,971105579	0,083477839
543,343	0,000995196	6,78826E-05	0,003237134	0,000164238	0,003424184	0,000197693	0,981486526	0,084370202
543,618	0,001053085	7,18312E-05	0,004146101	0,000210354	0,007800411	0,000450351	0,969164268	0,083310961
543,893	0,002047337	0,00013965	-0,001139507	-5,78135E-05	0,002668108	0,000154041	0,970170858	0,083397489
544,168	0,00055086	3,75744E-05	-0,003703257	-0,000187887	0,005788083	0,000334171	0,966721117	0,083100943
544,443	0,000908385	6,19612E-05	0,001304142	6,61663E-05	-0,009134326	-0,000527364	0,976841106	0,083970874
544,718	0,00285773	0,000194927	-0,001854036	-9,40654E-05	0,006916385	0,000399313	0,97094239	0,083463811
544,993	0,004320166	0,00029468	-0,001758498	-8,92182E-05	0,004534841	0,000261816	0,977148034	0,083997258
545,268	-0,00050977	-3,47715E-05	0,002591901	0,000131501	0,007264944	0,000419436	0,976809695	0,083968174
545,543	0,002993941	0,000204218	-0,001629993	-8,26985E-05	0,000616474	3,55917E-05	0,969786859	0,08336448
545,818	0,002621101	0,000178786	0,001124833	5,7069E-05	0,002675132	0,000154447	0,973081836	0,083647721
546,093	-0,000448469	-3,05902E-05	-0,00184563	-9,36389E-05	0,002351242	0,000135747	0,982479177	0,084455532
546,368	0,00320506	0,000218618	0,000909195	4,61285E-05	0,010301291	0,000594738	0,978126126	0,084081337
546,642	0,001577492	0,000107601	0,002506449	0,000127166	0,010562209	0,000609802	0,986379274	0,084790791
546,917	0,003114836	0,000212464	0,002414273	0,000122489	0,011624529	0,000671134	0,972712087	0,083615937
547,192	0,001187632	8,10087E-05	0,001727668	8,76541E-05	0,009979408	0,000576154	0,989054882	0,085020791
547,467	0,003005886	0,000205032	0,001760635	8,93267E-05	0,012146364	0,000701262	0,985665361	0,084729422
547,741	0,001247226	8,50737E-05	0,002419316	0,000122745	0,01067452	0,000616286	0,979887086	0,084232712
548,016	0,003608572	0,000246142	0,004798714	0,000243465	0,010610545	0,000612592	0,97083682	0,083454736
548,291	-0,000359908	-2,45494E-05	0,001546678	7,84715E-05	0,013665541	0,00078897	0,968711934	0,083272077
548,565	0,001795437	0,000122467	0,000641073	3,25251E-05	0,018280023	0,001055384	0,976001551	0,083898705
548,840	0,002321508	0,000158351	0,003802613	0,000192927	0,012866146	0,000742818	0,990638093	0,085156886
549,115	0,001237031	8,43783E-05	-0,000763423	-3,87326E-05	0,01917007	0,00110677	0,965448679	0,082991562
549,389	0,000939101	6,40564E-05	0,000771259	3,91302E-05	0,031971852	0,001845872	0,977796834	0,08405303
549,664	0,003468992	0,000236621	0,001179655	5,98504E-05	0,025713253	0,001484536	0,977779673	0,084051555
549,938	0,001466878	0,000100056	0,001181336	5,99356E-05	0,0301328	0,001739696	0,975634713	0,083867171
550,213	0,000700765	4,77994E-05	0,000275731	1,39893E-05	0,047656357	0,002751406	0,982221755	0,084433404
550,487	0,000365381	2,49227E-05	0,001998127	0,000101376	0,045231494	0,002611408	0,971926927	0,083548443
550,761	-0,00103746	-7,07655E-05	0,006379811	0,000323683	0,057080257	0,003295488	0,991862891	0,085262172
551,036	0,003421342	0,000233371	0,004911063	0,000249165	0,049911958	0,002881631	0,990099329	0,085110573
551,310	-0,001577139	-0,000107577	0,005319459	0,000269885	0,064944671	0,003749534	0,961959101	0,082691593
551,585	0,001327298	9,05354E-05	0,001128851	5,72728E-05	0,063581124	0,003670811	0,980048297	0,08424657
551,859	0,004737372	0,000323138	0,003476962	0,000176405	0,080216642	0,00463125	0,98270092	0,084474594
552,133	0,003016167	0,000205734	0,003103215	0,000157443	0,073459874	0,004241153	0,982061477	0,084419626
552,408	0,001557145	0,000106213	0,003136181	0,000159116	0,080716818	0,004660128	0,981261447	0,084350854
552,682	0,004274309	0,000291552	-0,000272283	-1,38144E-05	0,090551245	0,005227911	0,973796992	0,083709197
552,956	0,001504376	0,000102614	-0,001709746	-8,67448E-05	0,111973517	0,006464711	0,987369635	0,084875924
553,230	0,005401359	0,000368428	-0,000456635	-2,31676E-05	0,103960496	0,006002085	0,969908544	0,08337494
553,504	0,004167064	0,000284237	0,002360763	0,000119774	0,116025854	0,006698669	0,983340672	0,084529588
553,779	0,003906589	0,00026647	0,003238444	0,000164304	0,120445401	0,006953829	0,975474747	0,08385342
554,053	0,002241566	0,000152898	-0,002141021	-0,000108626	0,127030899	0,007334038	1,007153747	0,086576599
554,327	0,002336909	0,000159401	0,007465381	0,00037876	0,136128902	0,007859304	0,988488242	0,084972081
554,601	0,003406071	0,000232329	-0,00110523	-5,60744E-05	0,140548449	0,008114464	0,984717323	0,084647927
554,875	0,001984503	0,000135364	0,000492024	2,49631E-05	0,151899042	0,008769782	0,994897534	0,085523035
555,149	0,003746575	0,000255555	0,002996564	0,000152032	0,165004057	0,009526391	0,993615738	0,085412849
555,423	0,002605917	0,00017775	0,003749103	0,000190213	0,157402568	0,009087524	0,983963264	0,084583107
555,697	0,000453984	3,09664E-05	-0,000378933	-1,92254E-05	0,1715689	0,009905407	0,981095656	0,084336602
555,971	0,00163551	0,000111559	-0,00112811	-5,72352E-05	0,171786498	0,00991797	0,993764989	0,085425679
556,245	0,000794489	5,41923E-05	0,002502717	0,000126977	0,192212432	0,011097247	0,981924497	0,084407851
556,519	0,000889831	6,06957E-05	0,001378111	6,99191E-05	0,193642964	0,011179838	0,985078959	0,084679014
556,793	0,00156572	0,000106798	0,006698368	0,000339845	0,191564654	0,011059848	0,991645927	0,085243521
557,067	0,002185427	0,000149069	-0,001121386	-5,6894E-05	0,210561059	0,012156592	0,999818781	0,085946073
557,341	-0,000603233	-4,11467E-05	0,001883726	9,55718E-05	0,216258517	0,01248553	0,981996366	0,084414029
557,614	0,001608294	0,000109702	0,002761408	0,000140101	0,221002956	0,012759447	1,004943364	0,086386591
557,888	0,000149272	1,01819E-05	-0,002180057	-0,000110606	0,221956979	0,012814527	0,987221317	0,084863174
558,162	0,002641708	0,000180192	0,001419484	7,20182E-05	0,243249294	0,014043823	0,992664166	0,085331051
558,436	0,001163959	7,9394E-05	0,002891594	0,000146706	0,251459256	0,01451782	0,973797925	0,083709277
558,709	0,001671302	0,000114	0,001766989	8,9649E-05	0,256290333	0,014796738	0,983014604	0,084501558
558,983	0,004894103	0,000333828	0,002707242	0,000137353	0,260190051	0,015021886	0,980829497	0,084313723
559,257	0,000101622	6,93167E-06	0,002239637	0,000113629	0,277691949	0,016032345	0,981133513	0,084339857
559,530	0,005815153	0,000396653	-0,000230255	-1,16821E-05	0,296969929	0,017145346	0,9772823	0,0840088
559,804	0,004768131	0,000325236	-0,00091686	-4,65173E-05	0,305071594	0,017613089	0,978589994	0,084121212
560,078	0,002016925	0,000137575	0,00584254	0,000296424	0,301498776	0,017406815	0,967331636	0,083153424
560,351	0,001138449	7,76539E-05	-0,000882212	-4,47595E-05	0,311766393	0,017999609	0,976006328	0,083899115
560,625	0,001570883	0,00010715	0,001684899	8,54842E-05	0,317680447	0,018341053	0,988996838	0,085015801
560,898	0,002827318	0,000192852	-0,00109785	-5,57E-05	0,347160061	0,020043037	0,966999121	0,083124841
561,172	0,000413204	2,81847E-05	0,003064834	0,000155496	0,345688217	0,019958061	0,985810965	0,084741938
561,445	0,002137821	0,000145821	0,001377085	6,98671E-05	0,343090078	0,019808059	0,989668002	0,085073495
561,719	0,001558981	0,000106339	0,003287196	0,000166777	0,356628284	0,020589678	0,979212586	0,084174731
561,992	0,001092505	7,45201E-05	0,001036304	5,25774E-05	0,386302834	0,022302917	0,978011084	0,084071448
562,266	0,000757121	5,16434E-05	0,001913986	9,7107E-05	0,401660439	0,023189577	0,980864442	0,084316727
562,539	0,004317013	0,000294465	0,00204081	0,000103541	0,393712398	0,022730703	0,96125548	0,082631108
562,812	0,001827989	0,000124688	-0,00014751	-7,484E-06	0,413141994	0,023852456	0,966497593	0,083081729
563,086	-0,000117943	-8,04492E-06	0,005047603	0,000256093	0,427286666	0,024669089	0,966580799	0,083088881
563,359	0,000632855	4,31672E-05	0,001795568	9,1099E-05	0,440673255	0,025441954	0,970839307	0,08345495
563,632	0,0025822	0,000176133	0,003236393	0,0001642	0,455619329	0,026304855	0,984873643	0,084661364
563,905	0,001291723	8,81088E-05	0,000484929	2,46031E-05	0,457309776	0,026402452	0,972370723	0,083586593
564,179	0,00350325	0,000238958	-0,000858677	-4,35654E-05	0,48406029	0,027946873	0,97972056	0,084218397
564,452	0,000340044	2,31945E-05	0,00468058	0,000237471	0,48330321	0,027903164	0,973018901	0,083642311
564,725	0,00110957	7,56841E-05	-0,00301403	-0,000152918	0,49118828	0,028358403	0,972560121	0,083602874
564,998	0,002028913	0,000138393	0,002900655	0,000147166	0,524934821	0,030306735	0,967203391	0,0831424
565,271	0,003847167	0,000262416	0,001025192	5,20136E-05	0,552573376	0,031902427	0,968250128	0,08323238
565,544	0,003062327	0,000208882	0,004311876	0,000218765	0,543174147	0,031359769	0,962351412	0,082725316
565,817	0,001977851	0,00013491	0,001935841	9,82158E-05	0,550734324	0,031796251	0,967151906	0,083137975
566,091	0,004133196	0,000281927	0,000654807	3,32219E-05	0,573001317	0,03308182	0,966733274	0,083101988
566,364	0,004322175	0,000294817	-0,002472086	-0,000125422	0,583550509	0,03369087	0,967759937	0,083190242
566,637	0,002507334	0,000171026	0,000220168	1,11704E-05	0,605860821	0,03497894	0,96894719	0,0832923
566,910	0,001872313	0,000127711	0,003506852	0,000177922	0,610475303	0,035245353	0,967424511	0,083161408
567,182	0,001911474	0,000130382	0,007575679	0,000384356	0,621847556	0,035901922	0,942777083	0,081042675
567,455	0,004741001	0,000323385	0,001945927	9,87276E-05	0,644504421	0,03721	0,955948255	0,08217489
567,728	0,003581616	0,000244303	0,003574467	0,000181352	0,675673479	0,039009523	0,970805606	0,083452053
568,001	0,003171322	0,000216317	0,003732577	0,000189374	0,661920685	0,038215516	0,952461279	0,081875144
568,274	0,000401389	2,73788E-05	0,005361116	0,000271999	0,68773984	0,039706166	0,977857252	0,084058224
568,547	0,003605462	0,00024593	0,003704653	0,000187957	0,702924169	0,040582822	0,965755804	0,083017963
568,820	-0,000512836	-3,49807E-05	0,00139119	7,05827E-05	0,724541377	0,041830876	0,966561659	0,083087236
569,092	0,001511418	0,000103094	0,001080013	5,4795E-05	0,718932564	0,041507055	0,974252747	0,083748375
569,365	0,001737852	0,000118539	-0,001421165	-7,21035E-05	0,750599791	0,04333534	0,965302848	0,082979027
569,638	0,002432468	0,000165919	0,001333661	6,7664E-05	0,75125058	0,043372913	0,96705216	0,0831294
569,911	0,002827448	0,000192861	0,000146485	7,43196E-06	0,770052049	0,044458402	0,959507411	0,082480841
570,183	0,00050697	3,45806E-05	0,005060026	0,000256723	0,785474634	0,045348814	0,945197871	0,08125077
570,456	0,003074316	0,0002097	-0,000225582	-1,1445E-05	0,806312098	0,04655185	0,958690219	0,082410594
570,729	0,000566565	3,86456E-05	-0,001913331	-9,70738E-05	0,804688638	0,046458121	0,946066858	0,081325469
571,001	0,002122637	0,000144786	0,00190521	9,66618E-05	0,821280836	0,047416059	0,951088162	0,081757109
571,274	0,005645074	0,000385052	0,004065607	0,000206271	0,831678411	0,048016356	0,943724075	0,08112408
571,546	0,002781505	0,000189727	-0,000719429	-3,65006E-05	0,860421602	0,049675823	0,964282319	0,0828913
571,819	0,002127756	0,000145135	0,000126967	6,44171E-06	0,866790505	0,050043528	0,948928953	0,081571499
572,091	0,00235419	0,00016058	0,00341365	0,000173193	0,861354968	0,049729711	0,948972012	0,081575201
572,364	-3,74273E-06	-2,55292E-07	0,002508045	0,000127247	0,887087485	0,051215359	0,9360074	0,080460741
572,636	0,003013058	0,000205522	0,00182144	9,24116E-05	0,917238545	0,052956109	0,951848356	0,081822456
572,909	-0,000112694	-7,68687E-06	0,00050912	2,58304E-05	0,905976596	0,052305908	0,935431091	0,080411201
573,181	0,00419629	0,00028623	-0,000240057	-1,21794E-05	0,912410478	0,052677364	0,957715662	0,08232682
573,454	0,004535088	0,00030934	0,005330486	0,000270445	0,924649112	0,053383953	0,935717945	0,080435859
573,726	0,001952428	0,000133176	0,005175738	0,000262594	0,918823704	0,053047627	0,940438145	0,080841616
573,998	0,001804316	0,000123073	-0,002550158	-0,000129383	0,9236981	0,053329047	0,945198492	0,081250823
574,270	0,003847297	0,000262425	-0,001547333	-7,85047E-05	0,939662172	0,054250721	0,929343287	0,079887883
574,543	0,000646637	4,41073E-05	0,000112492	5,70733E-06	0,946355969	0,054637182	0,925291338	0,079539571
574,815	0,000835616	5,69976E-05	0,004900891	0,000248649	0,964854205	0,055705165	0,924069763	0,079434562
575,087	0,003421689	0,000233394	0,003463428	0,000175719	0,974168803	0,056242937	0,921844509	0,079243276
575,359	0,001756666	0,000119823	-7,60765E-06	-3,85978E-07	0,944842812	0,054549821	0,934012003	0,080289214
575,632	0,002151646	0,000146764	0,004561791	0,000231445	0,980213817	0,056591941	0,928233728	0,079792504
575,904	0,000112077	7,64481E-06	0,004563472	0,00023153	0,984156854	0,056819589	0,929561495	0,079906641
576,176	0,003559606	0,000242802	0,006911584	0,000350663	0,970577336	0,056035586	0,930889262	0,080020778
576,448	0,002550038	0,000173939	-0,000188598	-9,56859E-06	0,981603037	0,056672147	0,926676726	0,079658661
576,720	0,001334471	9,10246E-05	-0,000687488	-3,48801E-05	0,990657721	0,057194912	0,911222991	0,078330233
576,992	0,002441087	0,000166507	-0,001780808	-9,03502E-05	0,992976294	0,057328773	0,910222225	0,078244205
577,264	-0,000272664	-1,85985E-05	0,004790878	0,000243067	0,999756728	0,057720237	0,907495132	0,07800978
577,536	0,000684135	4,6665E-05	0,005449559	0,000276486	0,988343163	0,057061283	0,933874711	0,080277412
577,808	0,001846933	0,00012598	0,003918239	0,000198794	0,99044514	0,057182639	0,917296857	0,078852352
578,080	0,00177373	0,000120987	-0,00202437	-0,000102707	0,985940962	0,056922594	0,90734328	0,077996726
578,352	0,002767983	0,000188805	-0,000145544	-7,38425E-06	0,991833356	0,057262787	0,898574043	0,077242908
578,624	0,001646052	0,000112278	0,002640568	0,00013397	1	0,057734282	0,911484259	0,078352692
578,896	0,002115941	0,000144329	0,003924964	0,000199135	0,999871046	0,057726837	0,912470776	0,078437494
579,168	0,00189292	0,000129117	0,005397075	0,000273823	0,974487088	0,056261312	0,910767434	0,078291072
579,439	0,003336628	0,000227592	0,004272469	0,000216766	0,976524087	0,056378917	0,888970453	0,076417368
579,711	0,005379609	0,000366945	0,00405515	0,00020574	0,975138881	0,056298943	0,905192807	0,077811868
579,983	-0,000199418	-1,36023E-05	0,001898115	9,63018E-05	0,971002915	0,056060156	0,883315532	0,075931261
580,255	0,003191929	0,000217722	0,005841799	0,000296386	0,971458769	0,056086475	0,885907934	0,076154109
580,526	0,002126179	0,000145027	0,001088048	5,52027E-05	0,970441775	0,056027759	0,905582941	0,077845405
580,798	0,002127886	0,000145144	-0,000286843	-1,45531E-05	0,951598993	0,054939885	0,891072664	0,076598077
581,070	0,00166141	0,000113325	0,005158557	0,000261722	0,948481025	0,054759871	0,897378676	0,077140153
581,341	0,002037662	0,00013899	0,002782522	0,000141173	0,943760252	0,054487321	0,894470921	0,076890197
581,613	0,001571186	0,000107171	-0,001877372	-9,52494E-05	0,931675242	0,053789601	0,890700003	0,076566043
581,885	0,00117962	8,04622E-05	0,005632886	0,000285787	0,925113409	0,053410759	0,895922042	0,077014938
582,156	0,001537145	0,000104849	0,00194285	9,85714E-05	0,918616556	0,053035667	0,898675033	0,07725159
582,428	-1,55144E-05	-1,05824E-06	-0,003968473	-0,000201342	0,9204153	0,053139517	0,890588298	0,07655644
582,699	0,000997466	6,80374E-05	0,005544072	0,000281281	0,91510972	0,052833203	0,883946859	0,075985531
582,971	0,002628447	0,000179287	0,010739185	0,000544858	0,905039045	0,05225178	0,873491443	0,075086767
583,242	0,002012153	0,00013725	0,001449003	7,35158E-05	0,901249632	0,052033001	0,883551212	0,075951521
583,514	0,000927676	6,32771E-05	0,005924544	0,000300585	0,876905331	0,0506275	0,856836207	0,073655055
583,785	0,003794658	0,000258835	0,004111653	0,000208607	0,866488104	0,050026069	0,885203069	0,076093517
584,057	0,001942363	0,000132489	0,00567762	0,000288057	0,860684355	0,049690993	0,866959109	0,074525236
584,328	0,002842979	0,00019392	-0,000734275	-3,72538E-05	0,835213759	0,048220467	0,87173953	0,074936169
584,599	0,003219231	0,000219585	-0,001108022	-5,6216E-05	0,833720255	0,04813424	0,865559783	0,074404948
584,871	0,001516754	0,000103458	0,004306091	0,000218472	0,834999171	0,048208078	0,868212406	0,074632972
585,142	0,003934281	0,000268359	0,001648485	8,36367E-05	0,815441625	0,047078937	0,869720836	0,074762639
585,413	0,002868532	0,000195663	-0,000195693	-9,92856E-06	0,795299271	0,045916033	0,862617705	0,074152042
585,684	0,000360781	2,4609E-05	0,001683133	8,53945E-05	0,801386601	0,04626748	0,861616939	0,074066015
585,956	0,00380831	0,000259766	0,00406253	0,000206114	0,773966648	0,044684409	0,860857055	0,074000694
586,227	0,003285652	0,000224115	0,001749067	8,87397E-05	0,750921918	0,043353938	0,848936269	0,072975963
586,498	0,003774268	0,000257444	0,001844605	9,35869E-05	0,750879603	0,043351495	0,86008001	0,073933898
586,769	0,004450157	0,000303547	0,006382718	0,00032383	0,761667049	0,0439743	0,855747032	0,073561428
587,040	0,004788954	0,000326656	0,003380968	0,000171535	0,735373391	0,042456255	0,853903176	0,073402927
587,311	0,002974113	0,000202865	0,009514654	0,000482731	0,724371356	0,04182106	0,83399311	0,071691425
587,582	0,004005821	0,000273238	0,002226758	0,000112976	0,694937067	0,040121693	0,851018407	0,073154947
587,853	0,003445709	0,000235033	0,004418441	0,000224172	0,695544538	0,040156765	0,831409444	0,071469328
588,124	0,002829414	0,000192995	0,003982122	0,000202035	0,680232258	0,039272721	0,81336622	0,069918303
588,395	0,006314397	0,000430707	0,003358088	0,000170374	0,670183243	0,038692548	0,831636078	0,07148881
588,666	0,001615553	0,000110197	0,002296054	0,000116491	0,646120516	0,037303304	0,823489122	0,070788484
588,937	0,002403806	0,000163964	0,004300022	0,000218164	0,645861605	0,037288356	0,820260189	0,07051092
589,208	0,003903696	0,000266272	0,00330056	0,000167455	0,624961168	0,036081684	0,820162734	0,070502543
589,479	0,00364322	0,000248505	0,001956954	9,9287E-05	0,623792557	0,036014215	0,819944837	0,070483812
589,750	0,002296561	0,000156649	0,003960922	0,000200959	0,605491264	0,034957603	0,808325153	0,069484965
590,021	0,000125902	8,5878E-06	0,000802744	4,07276E-05	0,601896786	0,034750079	0,794296642	0,068279051
590,291	0,003947976	0,000269293	-0,000572147	-2,90282E-05	0,577920697	0,033365837	0,801807069	0,068924659
590,562	0,001945862	0,000132728	0,005874396	0,00029804	0,566637089	0,032714386	0,802893953	0,06901809
590,833	0,002771569	0,00018905	0,002090503	0,000106063	0,576384878	0,033277167	0,774673431	0,066592207
591,104	0,003840732	0,000261977	0,003155899	0,000160116	0,557152225	0,032166784	0,778610762	0,066930667
591,374	0,001950981	0,000133077	0,005128581	0,000260201	0,533241114	0,030786293	0,773775944	0,066515058
591,645	0,002570688	0,000175347	0,003847547	0,000195207	0,518665259	0,029944766	0,770426571	0,06622714
591,916	0,004463851	0,000304481	0,006133087	0,000311165	0,521265405	0,030094884	0,763363587	0,065619994
592,186	0,003098465	0,000211347	0,002536909	0,000128711	0,514313701	0,029693532	0,747448161	0,064251878
592,457	0,001189988	8,11694E-05	0,004009019	0,0002034	0,513231728	0,029631065	0,768046553	0,06602255
592,728	0,003776061	0,000257566	0,005418559	0,000274913	0,489515554	0,028261829	0,755824663	0,064971936
592,998	0,001380674	9,41762E-05	0,001728523	8,76974E-05	0,47801535	0,027597873	0,755486324	0,064942852
593,269	0,003835656	0,000261631	0,004139206	0,000210005	0,466255233	0,026918911	0,737904792	0,063431514
593,539	0,00198336	0,000135286	0,003139743	0,000159296	0,450574741	0,026013609	0,734716007	0,063157401
593,810	0,002921431	0,000199272	0,005331426	0,000270492	0,44531248	0,025709796	0,740178929	0,063627003
594,080	0,001874409	0,000127854	0,006647108	0,000337244	0,432621003	0,024977063	0,715932972	0,06154278
594,350	0,002494116	0,000170124	0,006554932	0,000332568	0,423005178	0,0244219	0,701422696	0,060295453
594,621	0,003750551	0,000255826	0,004992326	0,000253288	0,414385691	0,02392426	0,712907688	0,061282722
594,891	0,003021893	0,000206124	0,007934866	0,000402579	0,390041391	0,02251876	0,710120374	0,06104312
595,162	0,004933784	0,000336535	0,006810261	0,000345522	0,405117422	0,023389164	0,694827229	0,059728496
595,432	0,005778218	0,000394134	0,003339225	0,000169417	0,392079393	0,022636422	0,710407229	0,061067778
595,702	0,002034466	0,000138772	0,00984834	0,00049966	0,373626482	0,021571057	0,704247556	0,060538283
595,972	0,003272174	0,000223196	0,00450016	0,000228318	0,375490205	0,021678657	0,689054778	0,059232286
596,243	0,002899334	0,000197764	0,004595698	0,000233165	0,357513804	0,020640803	0,697689323	0,059974526
596,513	0,002844859	0,000194049	0,004159379	0,000211028	0,361391862	0,0208647	0,68348015	0,058753082
596,783	0,004944022	0,000337233	0,003472774	0,000176193	0,360071634	0,020788477	0,686333509	0,058998362
597,053	0,002230271	0,000152127	0,00284874	0,000144532	0,345950629	0,019973211	0,674954709	0,058020221
597,323	0,005453072	0,000371956	0,003569993	0,000181125	0,343872318	0,019853221	0,687403232	0,059090317
597,593	0,002140047	0,000145973	0,003759389	0,000190734	0,325592683	0,01879786	0,687647027	0,059111274
597,863	0,003377755	0,000230398	0,00354207	0,000179709	0,316691623	0,018283963	0,671731601	0,057743157
598,134	0,003192189	0,00021774	0,00222975	0,000113127	0,307292393	0,017741306	0,65742206	0,056513086
598,404	0,005122806	0,000349428	0,007988007	0,000405275	0,309502668	0,017868914	0,668063962	0,057427881
598,674	0,001023235	6,97952E-05	0,007864545	0,000399011	0,303395686	0,017516332	0,652529934	0,05609255
598,944	0,005163674	0,000352216	-0,001675924	-8,50288E-05	0,296790535	0,017134988	0,660983817	0,05681926
599,213	0,00136374	9,30211E-05	0,006710335	0,000340452	0,285225353	0,016467281	0,646553835	0,055578835
599,483	0,004268176	0,000291134	0,002989013	0,000151649	0,283190361	0,016349792	0,652598891	0,056098478
599,753	0,006966613	0,000475195	0,007120412	0,000361258	0,270520543	0,015618309	0,648185618	0,055719106
600,023	0,005451409	0,000371842	0,009093094	0,000461342	0,270391589	0,015610864	0,639817853	0,054999799
600,293	0,004067295	0,000277431	0,008187489	0,000415396	0,2646095	0,01527704	0,647147617	0,055629878
600,563	0,003151365	0,000214956	0,004247167	0,000215482	0,251008323	0,014491785	0,644360303	0,055390276
600,833	0,005493983	0,000374746	0,004874563	0,000247313	0,252590472	0,01458313	0,642958065	0,055269737
601,102	0,004203506	0,000286722	0,007160103	0,000363271	0,24057044	0,013889162	0,653198497	0,056150021
601,372	0,005066668	0,000345599	0,003000781	0,000152246	0,254888388	0,014715798	0,632585856	0,054378125
601,642	0,002278007	0,000155384	0,007194751	0,000365029	0,247936684	0,014314446	0,616469694	0,052992753
601,912	0,002841533	0,000193822	0,007227718	0,000366702	0,234747038	0,013552952	0,624341444	0,053669421
602,181	0,002824512	0,000192661	0,007855113	0,000398533	0,233296853	0,013469226	0,6240834	0,053647239
602,451	0,003032218	0,000206829	0,011298226	0,000573221	0,224850643	0,01298159	0,617060563	0,053043545
602,720	0,004457199	0,000304027	0,009266334	0,000470132	0,233645413	0,01348935	0,620275246	0,053319884
602,990	0,005751089	0,000392283	0,006233298	0,000316249	0,214954247	0,012410229	0,626019198	0,053813644
603,260	0,004011157	0,000273602	0,009832839	0,000498874	0,228903984	0,013215607	0,60564744	0,052062454
603,529	0,007027957	0,000479379	0,007456804	0,000378325	0,215216169	0,012425351	0,606232486	0,052112745
603,799	0,00304075	0,000207411	0,007364628	0,000373648	0,210711991	0,012165306	0,605251793	0,052028443
604,068	0,003791549	0,000258623	0,009900454	0,000502304	0,202807269	0,011708932	0,600236313	0,051597305
604,338	0,001845617	0,00012589	0,010214993	0,000518263	0,198108155	0,011437632	0,604675484	0,051978903
604,607	0,003326779	0,000226921	0,011436817	0,000580252	0,201054854	0,011607758	0,589984545	0,050716046
604,876	0,005669397	0,000386711	0,008216068	0,000416846	0,207900267	0,012002973	0,59940196	0,051525582
605,146	0,003573647	0,00024376	0,013286038	0,000674074	0,191158459	0,011036396	0,608277388	0,052288529
605,415	0,006009901	0,000409937	0,010253003	0,000520191	0,196292769	0,011332822	0,584794228	0,050269877
605,684	0,00426997	0,000291256	0,010348541	0,000525038	0,191723613	0,011069025	0,594954364	0,051143259
605,954	0,002923311	0,0001994	0,012070938	0,000612425	0,184685272	0,010662672	0,578356437	0,049716474
606,223	0,003243381	0,000221232	0,013574334	0,0006887	0,189061499	0,01091533	0,595843425	0,051219685
606,492	0,002514723	0,00017153	0,023712594	0,00120307	0,179272398	0,010350163	0,588338824	0,050574577
606,761	0,003640067	0,00024829	0,015048126	0,000763474	0,166191049	0,009594921	0,584728494	0,050264227
607,031	0,006169958	0,000420855	0,016926951	0,000858797	0,193201478	0,011154349	0,597578488	0,051368833
607,300	0,004767118	0,000325167	0,014644774	0,00074301	0,174315377	0,010063973	0,579575411	0,049821259
607,569	0,003083368	0,000210317	0,01445874	0,000733571	0,175810888	0,010150315	0,583673331	0,050173523
607,838	0,005575804	0,000380327	0,013772135	0,000698736	0,176093465	0,01016663	0,57679101	0,049581907
608,107	0,006120602	0,000417488	0,016558247	0,000840091	0,169271719	0,009772781	0,574846786	0,049414779
608,376	0,00466158	0,000317968	0,017185643	0,000871922	0,178759593	0,010320557	0,564812915	0,048552251
608,645	0,003539648	0,00024144	0,016123609	0,000818039	0,156364649	0,009027601	0,570055027	0,049002871
608,914	0,003166809	0,000216009	0,026480869	0,00134352	0,175967522	0,010159359	0,557893358	0,047957434
609,183	0,004554335	0,000310653	0,023823262	0,001208685	0,179152475	0,01034324	0,568776143	0,048892936
609,452	0,004537314	0,000309492	0,027860804	0,001413531	0,168215419	0,009711796	0,585199233	0,050304692
609,721	0,004688839	0,000319827	0,022606481	0,001146951	0,14833298	0,008563898	0,584118172	0,050211762
609,990	0,002799089	0,000190927	0,025861879	0,001312115	0,172289416	0,009947006	0,575730334	0,04949073
610,259	0,004504979	0,000307286	0,029617848	0,001502676	0,157475306	0,009091724	0,559011965	0,048053591
610,528	0,002821229	0,000192437	0,034812962	0,001766252	0,158191074	0,009133048	0,56331062	0,048423111
610,797	0,003103845	0,000211714	0,034251499	0,001737766	0,16897852	0,009755854	0,563474121	0,048437166
611,065	0,002843369	0,000193947	0,032313465	0,001639439	0,163456345	0,009437035	0,561108352	0,0482338
611,334	0,003275803	0,000223444	0,040324295	0,002045872	0,15747932	0,009091955	0,561894133	0,048301347
611,603	0,005861876	0,00039984	0,038323689	0,001944371	0,18126248	0,010465059	0,559528364	0,048097982
611,872	0,005826128	0,000397402	0,039482942	0,002003186	0,159235748	0,009193362	0,561137162	0,048236277
612,140	0,001052375	7,17828E-05	0,047712772	0,00242073	0,154514975	0,008920811	0,566720525	0,048716232
612,409	0,005586086	0,000381029	0,044930022	0,002279546	0,155209083	0,008960885	0,554097164	0,047631107
612,678	0,002853608	0,000194645	0,055255997	0,00280344	0,159238758	0,009193535	0,576462029	0,049553628
612,946	0,002368404	0,00016155	0,04856253	0,002463843	0,151355695	0,008738412	0,558679761	0,048025035
613,215	0,003269021	0,000222981	0,063612651	0,003227418	0,157313067	0,009082357	0,551295601	0,04739028
613,483	0,003345636	0,000228207	0,06245676	0,003168774	0,159306747	0,009197461	0,563202138	0,048413786
613,752	-0,000285752	-1,94912E-05	0,064648442	0,00327997	0,154954186	0,008946169	0,54682502	0,047005982
614,020	0,005034506	0,000343405	0,068779841	0,003489578	0,14356228	0,008288465	0,550742277	0,047342715
614,289	0,00297621	0,000203008	0,083360675	0,004229344	0,154999512	0,008948786	0,54968129	0,047251511
614,557	0,003708281	0,000252943	0,082110927	0,004165937	0,157902892	0,00911641	0,570299755	0,049023909
614,826	0,003841078	0,000262001	0,087556326	0,004442212	0,156452707	0,009032685	0,547137771	0,047032866
615,094	0,000284599	1,94126E-05	0,087589293	0,004443885	0,147486668	0,008515037	0,537284562	0,046185868
615,363	0,003601036	0,000245628	0,100449412	0,005096349	0,164425419	0,009492984	0,561215166	0,048242982
615,631	0,005138381	0,00035049	0,096602947	0,004901197	0,15996456	0,009235439	0,541003996	0,046505597
615,899	0,000701719	4,78644E-05	0,103393633	0,005245726	0,153640983	0,008870352	0,547892142	0,047097713
616,168	0,002875791	0,000196159	0,105866888	0,005371207	0,15485492	0,008940438	0,548336672	0,047135926
616,436	0,002090951	0,000142624	0,114315718	0,005799863	0,160400761	0,009260623	0,548480099	0,047148255
616,704	0,003853023	0,000262816	0,12113769	0,006145979	0,16107321	0,009299446	0,536900563	0,046152859
616,972	0,003124365	0,000213114	0,12958652	0,006574634	0,158345113	0,009141941	0,54846585	0,04714703
617,240	0,004680437	0,000319254	0,136283349	0,006914401	0,155400422	0,008971932	0,554972598	0,047706361
617,509	0,003764506	0,000256778	0,145858465	0,007400199	0,15061467	0,00869563	0,533797897	0,045886149
617,777	0,004477849	0,000305435	0,15471401	0,00784949	0,153583028	0,008867006	0,541930603	0,046585249
618,045	0,003992646	0,00027234	0,158688979	0,008051162	0,155295134	0,008965853	0,536192475	0,04609199
618,313	0,004593626	0,000313333	0,163727664	0,008306802	0,150682659	0,008699555	0,540009365	0,046420097
618,581	0,00343424	0,000234251	0,17264578	0,008759267	0,161989934	0,009352373	0,543806181	0,046746477
618,849	0,003529583	0,000240754	0,172303318	0,008741892	0,162012597	0,009353681	0,52949664	0,045516405
619,117	0,002782198	0,000189775	0,193767015	0,009830863	0,158721353	0,009163663	0,536846478	0,04614821
619,385	0,004881361	0,000332959	0,201871702	0,010242058	0,148044211	0,008547226	0,535082916	0,045996611
619,653	0,008291435	0,000565561	0,202686812	0,010283413	0,16004459	0,00924006	0,533259134	0,045839836
619,921	0,004884774	0,000333192	0,214983788	0,010907306	0,148825961	0,00859236	0,539123527	0,046343948
620,189	0,00308866	0,000210678	0,227093049	0,011521675	0,162710719	0,009393987	0,527784874	0,045369259
620,457	0,002360002	0,000160976	0,230974162	0,011718585	0,156733694	0,009048907	0,533247796	0,045838861
620,724	0,006912441	0,0004715	0,246243283	0,012493271	0,154742021	0,008933919	0,515545823	0,04431717
620,992	0,00260687	0,000177815	0,252345682	0,012802879	0,152078903	0,008780166	0,510630711	0,043894659
621,260	0,003807123	0,000259685	0,255507223	0,012963282	0,152751352	0,00881899	0,528699833	0,045447911
621,528	0,002029737	0,000138449	0,264362768	0,013412572	0,151799336	0,008764026	0,518625814	0,044581931
621,796	0,005533447	0,000377438	0,276628458	0,014034878	0,160962318	0,009293044	0,504998775	0,043410528
622,063	0,005778608	0,000394161	0,280259284	0,014219089	0,149158881	0,008611581	0,496470421	0,042677417
622,331	0,004431949	0,000302305	0,294808833	0,014957268	0,161397515	0,00931817	0,513034026	0,044101252
622,599	0,004115292	0,000280705	0,306042094	0,015527193	0,146150214	0,008437878	0,484391958	0,041639132
622,866	0,003536452	0,000241222	0,321092214	0,016290768	0,158042296	0,009124459	0,495174375	0,042566007
623,134	0,005804161	0,000395904	0,324723041	0,01647498	0,150050935	0,008663083	0,485943447	0,041772501
623,401	0,00357732	0,00024401	0,333359585	0,016913159	0,152586103	0,008809449	0,478820243	0,041160179
623,669	0,003447935	0,000235185	0,334769125	0,016984672	0,150291197	0,008676954	0,487976701	0,041947283
623,937	0,004891643	0,00033366	0,357452965	0,018135548	0,152284877	0,008792058	0,492054547	0,042297821
624,204	0,005136804	0,000350383	0,368185654	0,018680076	0,147022616	0,008488245	0,484991564	0,041690676
624,471	0,004876329	0,000332616	0,373380767	0,018943653	0,15473441	0,00893348	0,477747918	0,041068
624,739	0,006769492	0,000461749	0,388086745	0,019689768	0,15077172	0,008704697	0,47369597	0,040719688
625,006	0,004823559	0,000329016	0,389621427	0,01976763	0,156534157	0,009037387	0,468098357	0,040238508
625,274	0,004151083	0,000283147	0,410334266	0,020818506	0,139554094	0,008057055	0,482835267	0,041505317
625,541	0,004433699	0,000302424	0,417813238	0,021197955	0,142760707	0,008242187	0,464631454	0,039940487
625,808	0,005484134	0,000374074	0,442561937	0,022453593	0,134379475	0,007758303	0,464052233	0,039890696
626,076	0,004324748	0,000294992	0,433866183	0,022012409	0,156971361	0,009062629	0,465139118	0,039984127
626,343	0,005693547	0,000388359	0,451200163	0,022891857	0,157773767	0,009108955	0,457273192	0,039307959
626,610	0,004627798	0,000315663	0,464185425	0,023550671	0,155673797	0,008987715	0,455208526	0,039130476
626,877	0,005528414	0,000377095	0,468379395	0,023763454	0,136722717	0,007893588	0,450694886	0,038742477
627,145	0,004088119	0,000278852	0,474857223	0,024092109	0,130052587	0,007508493	0,451681403	0,038827279
627,412	0,004988736	0,000340283	0,509805072	0,025865205	0,139258888	0,008040012	0,445160406	0,038266723
627,679	0,007256444	0,000494964	0,511527469	0,025952592	0,143353542	0,008276414	0,456866207	0,039272973
627,946	0,003568874	0,000243434	0,509120149	0,025830455	0,131636743	0,007599953	0,434788196	0,037375111
628,213	0,006211129	0,000423663	0,51381469	0,026068635	0,14194768	0,008195247	0,445149068	0,038265749
628,480	0,003478651	0,00023728	0,546822824	0,027743319	0,139609454	0,008060252	0,445172054	0,038267725
628,747	0,005390541	0,00036769	0,542976359	0,027548167	0,138115951	0,007974025	0,446680483	0,038397392
629,014	0,003463336	0,000236235	0,544573613	0,027629204	0,13328688	0,007695222	0,437007936	0,037565924
629,281	0,003839588	0,000261899	0,575954888	0,029221348	0,144550836	0,008345539	0,43859666	0,037702493
629,548	0,004328204	0,000295228	0,57345371	0,02909445	0,132639102	0,007657823	0,437355011	0,037595759
629,815	0,002232454	0,000152276	0,572422962	0,029042154	0,128871348	0,007440295	0,436153509	0,037492476
630,082	0,004219254	0,000287797	0,591915657	0,030031125	0,137427863	0,007934299	0,438926574	0,037730853
630,349	0,003827687	0,000261088	0,613535783	0,031128033	0,136670783	0,00789059	0,435115508	0,037403247
630,616	0,007837034	0,000534566	0,620576755	0,03148526	0,141826753	0,008188266	0,426848111	0,036692568
630,883	0,004598919	0,000313694	0,635658161	0,032250422	0,129048638	0,00745053	0,449413712	0,038632345
631,149	0,00505008	0,000344467	0,632656411	0,032098127	0,126775391	0,007319286	0,436930865	0,037559299
631,416	0,00565106	0,00038546	0,652274249	0,033093448	0,121621428	0,007021726	0,446488795	0,038380914
631,683	0,00437931	0,000298714	0,645330497	0,032741153	0,130502836	0,007534488	0,445548249	0,038300063
631,950	0,004006471	0,000273283	0,658096759	0,033388855	0,13323294	0,007692108	0,438625781	0,037704996
632,216	0,00288454	0,000196755	0,643613144	0,032654022	0,120714739	0,006969379	0,436902366	0,037556849
632,483	0,007399524	0,000504724	0,659633122	0,033466803	0,129357892	0,007468385	0,431344901	0,03707912
632,750	0,005977956	0,000407758	0,675340243	0,034263712	0,111403151	0,006431781	0,428657955	0,036848146
633,016	0,005455298	0,000372108	0,712916094	0,036170141	0,109714711	0,0063343	0,417740847	0,035909693
633,283	0,006299733	0,000429707	0,711290917	0,036087687	0,118444502	0,006838308	0,423665461	0,036418982
633,549	0,005421256	0,000369786	0,709697026	0,03600682	0,122019327	0,007044698	0,424130065	0,036458921
633,816	0,003063324	0,00020895	0,739169871	0,037502139	0,111233888	0,006422009	0,414216635	0,035606746
634,082	0,004806669	0,000327864	0,735448549	0,037313336	0,112534463	0,006497096	0,414580871	0,035638056
634,349	0,005800922	0,000395683	0,742082807	0,037649928	0,116694095	0,00673725	0,411271645	0,03535359
634,615	0,006308265	0,000430289	0,745087919	0,037802394	0,107749715	0,006220852	0,411314704	0,035357291
634,882	0,005186334	0,000353761	0,75763518	0,038438985	0,113555471	0,006556044	0,402826497	0,034627631
635,148	0,00290331	0,000198036	0,758700576	0,038493038	0,115310896	0,006657392	0,40457581	0,034778005
635,414	0,006725385	0,000458741	0,761361545	0,038628044	0,115441856	0,006664953	0,391972522	0,033694605
635,681	0,005060362	0,000345169	0,774565807	0,039297968	0,10998466	0,006349885	0,406408329	0,034935531
635,947	0,004621977	0,000315266	0,782248137	0,039687735	0,110787066	0,006396212	0,400981341	0,034469018
636,213	0,004183592	0,000285364	0,789930466	0,040077502	0,111589471	0,006442538	0,395554353	0,034002505
636,480	0,006844574	0,00046687	0,809642162	0,041077584	0,102905006	0,005941147	0,397865725	0,034201195
636,746	0,002857367	0,000194902	0,807234841	0,040955448	0,095325176	0,005503531	0,393472526	0,033823548
637,012	0,00426362	0,000290823	0,817592101	0,041480928	0,102235568	0,005902497	0,391488155	0,033652968
637,278	0,006999512	0,000477439	0,827918075	0,042004821	0,104510821	0,006033857	0,381353916	0,032781812
637,544	0,006008672	0,000409853	0,834614904	0,042344588	0,091364494	0,005274863	0,386054043	0,033185843
637,810	0,00717147	0,000489168	0,830048868	0,042112928	0,095437488	0,005510015	0,380115179	0,032675328
638,077	0,007098267	0,000484175	0,825169974	0,041865395	0,102174603	0,005898977	0,387444943	0,033305407
638,343	0,006032518	0,00041148	0,851451674	0,04319881	0,087230535	0,005036192	0,379679385	0,032637867
638,609	0,006446225	0,000439699	0,856083644	0,043433815	0,082379805	0,004756139	0,384499953	0,033052251
638,875	0,007309387	0,000498575	0,852643894	0,043259298	0,087124244	0,005030056	0,366938494	0,031542639
639,141	0,006412183	0,000437377	0,873106447	0,044297475	0,080389136	0,004641209	0,369892221	0,031796546
639,407	0,004597342	0,000313586	0,857058545	0,043483277	0,086389828	0,004987655	0,373628816	0,03211775
639,672	0,009468145	0,000645825	0,876989241	0,044494471	0,089748057	0,00518154	0,383086378	0,032930738
639,938	0,006173848	0,00042112	0,891288504	0,045219951	0,090008975	0,005196604	0,384373999	0,033041424
640,204	0,007598828	0,000518318	0,868044882	0,044040674	0,079873321	0,004611429	0,371630196	0,031945945
640,470	0,007656717	0,000522267	0,893075153	0,045310597	0,078877987	0,004553964	0,374784658	0,032217108
640,736	0,006216421	0,000424024	0,887069972	0,045005921	0,083579107	0,00482538	0,360093719	0,030954251
641,002	0,005188127	0,000353884	0,922925108	0,046825049	0,069544739	0,004015116	0,366500099	0,031504954
641,267	0,005320924	0,000362942	0,910318637	0,046185454	0,061445081	0,003547488	0,365479259	0,031417201
641,533	0,006839541	0,000466527	0,894395878	0,045377605	0,08481671	0,004896832	0,367469454	0,031588281
641,799	0,007215794	0,000492191	0,907099569	0,046022133	0,082045294	0,004736826	0,356150875	0,030615317
642,065	0,007460955	0,000508914	0,909791823	0,046158725	0,075656738	0,004367987	0,347602447	0,02988048
642,330	0,007556298	0,000515417	0,918365796	0,04659373	0,079296542	0,004578129	0,368020177	0,031635622
642,596	0,008700369	0,000593455	0,921339622	0,046744609	0,068835995	0,003974197	0,366417204	0,031497828
642,861	0,008065348	0,00055014	0,915709871	0,04645898	0,073255542	0,004229356	0,354476343	0,030471372
643,127	0,005782324	0,000394414	0,90119497	0,04572256	0,07392799	0,004268179	0,368309943	0,031660531
643,393	0,00627094	0,000427743	0,932451102	0,047308355	0,077177922	0,004455812	0,346633403	0,02979718
643,658	0,010373924	0,000707608	0,931357782	0,047252885	0,065742697	0,003795607	0,363899582	0,031281409
643,924	0,008914901	0,000608088	0,914778023	0,046411703	0,074948998	0,004327127	0,353002548	0,030344682
644,189	0,005957696	0,000406376	0,942749153	0,047830831	0,069751716	0,004027065	0,361396211	0,031066215
644,454	0,007569949	0,000516349	0,926795108	0,047021395	0,066135579	0,00381829	0,36430979	0,031316671
644,720	0,006485473	0,000442376	0,946819661	0,048037351	0,066504794	0,003839607	0,359876444	0,030935573
644,985	0,010775729	0,000735016	0,932993046	0,047335851	0,04961137	0,002864277	0,358253397	0,030796053
645,251	0,00832416	0,000567793	0,948543739	0,048124822	0,05974903	0,003449567	0,361769183	0,031098276
645,516	0,009898959	0,000675211	0,94238213	0,04781221	0,054660045	0,003155758	0,359945401	0,030941501
645,781	0,007503572	0,000511821	0,96168711	0,048791658	0,06371473	0,003678524	0,365006852	0,031376592
646,046	0,009359281	0,000638399	0,956995931	0,048553648	0,052756014	0,003045831	0,372718013	0,032039456
646,312	0,009379714	0,000639793	0,951772894	0,048288655	0,054533099	0,003148429	0,369448934	0,03175844
646,577	0,00917542	0,000625858	0,959627295	0,048687152	0,056959969	0,003288543	0,37521296	0,032253926
646,842	0,006236942	0,000425424	0,95490483	0,048447555	0,056766036	0,003277346	0,383546402	0,032970282
647,107	0,009759379	0,00066569	0,966576091	0,049039702	0,046348809	0,002675915	0,395533233	0,03400069
647,372	0,011259269	0,000767998	0,967234773	0,049073121	0,053605753	0,00309489	0,400153066	0,034397818
647,637	0,007946245	0,000542016	0,961479878	0,048781144	0,066104301	0,003816484	0,387589925	0,03331787
647,903	0,007648315	0,000521694	0,970147708	0,04922091	0,050510448	0,002916184	0,390965196	0,033608014
648,168	0,010496569	0,000715974	0,980817826	0,049762264	0,058525475	0,003378926	0,393276569	0,033806703
648,433	0,012090096	0,000824669	0,98498051	0,04997346	0,051812026	0,00299133	0,382901447	0,032914841
648,698	0,011773438	0,00080307	0,972780754	0,049354499	0,055321872	0,003193969	0,387119808	0,033277458
648,963	0,011868781	0,000809573	0,959079282	0,048659348	0,055192919	0,003186524	0,379113367	0,032589211
649,227	0,011589578	0,000790529	0,990304128	0,050243556	0,047743046	0,00275641	0,383191213	0,032939749
649,492	0,01134783	0,000774039	0,971690796	0,0492992	0,037412457	0,002159981	0,378336322	0,032522415
649,757	0,013409538	0,000914669	0,964747044	0,048946905	0,045015953	0,002598964	0,375589155	0,032286264
650,022	0,01019015	0,000695073	0,956082576	0,048507309	0,057514501	0,003320558	0,377378615	0,032440089
650,287	0,011633858	0,000793549	0,973635555	0,049397868	0,051797391	0,002990485	0,363771649	0,031270412
650,552	0,012646839	0,000862645	0,978705526	0,049655095	0,051863373	0,002994295	0,371904355	0,031969512
650,817	0,013191637	0,000899805	0,966818627	0,049052008	0,048463831	0,002798024	0,368655349	0,031690223
651,081	0,017219711	0,001174562	0,959968731	0,048704475	0,040364173	0,002330397	0,354024632	0,030432542
651,346	0,012389776	0,00084511	0,993665151	0,050414079	0,050913364	0,002939447	0,356135268	0,030613976
651,611	0,013046938	0,000889936	0,962474953	0,048831629	0,048813394	0,002818206	0,349192726	0,030017183
651,875	0,014059918	0,000959031	0,958378202	0,048623779	0,033501114	0,001934163	0,346345192	0,029772405
652,140	0,013780715	0,000939987	0,978590469	0,049649258	0,043725413	0,002524455	0,347893768	0,029905523
652,405	0,01544915	0,001053791	0,951185845	0,048258871	0,049336233	0,002848392	0,33810078	0,029063701
652,669	0,01694904	0,001156099	0,958727389	0,048641495	0,054102331	0,003123559	0,332964859	0,028622209
652,934	0,014197835	0,000968439	0,958916784	0,048651104	0,045092973	0,00260341	0,329334456	0,028310134
653,198	0,018488091	0,001261078	0,986011913	0,050025788	0,040588795	0,002343365	0,337447089	0,029007509
653,463	0,018190161	0,001240756	0,979162018	0,049678256	0,029088592	0,001679409	0,334639701	0,028766181
653,727	0,01527041	0,001041599	1	0,050735481	0,035327538	0,00203961	0,346646606	0,029798315
653,992	0,016208481	0,001105585	0,961019653	0,048757794	0,039617127	0,002287266	0,331313313	0,028480239
654,256	0,019805827	0,001350961	0,968811482	0,049153116	0,042953697	0,002479901	0,348137874	0,029926506
654,520	0,019152078	0,001306369	0,952575866	0,048329394	0,028421161	0,001640875	0,3378029	0,029038095
654,785	0,018573239	0,001266886	0,945413113	0,047965989	0,038233928	0,002207408	0,34027486	0,029250589
655,049	0,019211673	0,001310434	0,945195794	0,047954963	0,038863058	0,002243731	0,338009459	0,029055851
655,313	0,019775198	0,001348872	0,929335607	0,047150289	0,036438195	0,002103733	0,335543323	0,028843858
655,578	0,020469815	0,001396252	0,949109874	0,048153546	0,036222603	0,002091286	0,338577343	0,029104667
655,842	0,017418972	0,001188153	0,944575123	0,047923473	0,038606154	0,002228899	0,341651511	0,029368928
656,106	0,022439593	0,001530611	0,936880513	0,047533083	0,02803731	0,001618714	0,334608601	0,028763508
656,370	0,024875848	0,001696789	0,946643344	0,048028405	0,022558454	0,001302396	0,340131744	0,029238286
656,634	0,022873734	0,001560224	0,952808315	0,048341188	0,01881236	0,001086118	0,330940963	0,028448232
656,899	0,025010352	0,001705964	0,950181994	0,04820794	0,037072341	0,002140345	0,332509613	0,028583075
657,163	0,026098241	0,001780169	0,923747228	0,04686676	0,023319547	0,001346337	0,329320828	0,028308962
657,427	0,022616671	0,00154269	0,927284197	0,047046209	0,03971681	0,002293022	0,336128679	0,028894176
657,691	0,027543656	0,001878761	0,952564754	0,048328831	0,035819099	0,00206799	0,335489237	0,028839209
657,955	0,028837545	0,001967018	0,918120838	0,046581302	0,030361903	0,001752923	0,33386619	0,028699689
658,219	0,028614524	0,001951805	0,916276661	0,046487737	0,032983709	0,001904291	0,342480662	0,029440203
658,483	0,029739868	0,002028565	0,939054359	0,047643374	0,03943925	0,002276997	0,334835546	0,028783016
658,747	0,027981209	0,001908607	0,927542889	0,047059334	0,025469861	0,001470484	0,330040875	0,028370859
659,011	0,028582189	0,0019496	0,938807435	0,047630846	0,024214612	0,001398013	0,324764439	0,027917287
659,274	0,031205716	0,002128551	0,914093384	0,046376967	0,023219277	0,001340548	0,330287582	0,028392066
659,538	0,030177422	0,002058411	0,918850497	0,046618322	0,02960984	0,001709503	0,333542412	0,028671856
659,802	0,026976761	0,001840093	0,907213884	0,046027932	0,029069356	0,001678298	0,333846428	0,02869799
660,066	0,030237016	0,002062476	0,904149563	0,045872463	0,032405926	0,001870933	0,335073827	0,028803499
660,330	0,033066544	0,002255479	0,895172238	0,045416994	0,024306267	0,001403305	0,32849261	0,028237767
660,593	0,034397888	0,00234629	0,907907214	0,046063109	0,025087014	0,001448381	0,322995364	0,027765215
660,857	0,034249776	0,002336188	0,889825739	0,045145736	0,011875708	0,000685635	0,341666693	0,029370233
661,121	0,034906938	0,002381013	0,891329135	0,045222012	0,037651544	0,002173785	0,336229669	0,028902857
661,384	0,037380647	0,002549745	0,873716946	0,044328449	0,030548224	0,00176368	0,329026171	0,028283633
661,648	0,036914171	0,002517927	0,853382899	0,043296791	0,029856122	0,001723722	0,319293403	0,027446988
661,912	0,040436609	0,002758193	0,870935878	0,04418735	0,0174029	0,001004744	0,323612132	0,027818233
662,175	0,035850128	0,002445348	0,869623558	0,044120769	0,027020732	0,001560023	0,325522033	0,027982411
662,439	0,042031841	0,002867005	0,86330552	0,04380022	0,028104711	0,001622605	0,336926731	0,028962778
662,702	0,041359365	0,002821135	0,855736053	0,04341618	0,021824453	0,001260019	0,329141099	0,028293512
662,966	0,041810527	0,002851909	0,85151416	0,04320198	0,028215016	0,001628974	0,319247743	0,027443063
663,229	0,04100696	0,002797097	0,853956128	0,043325875	0,02910406	0,001680302	0,333623328	0,028678812
663,493	0,044548124	0,003038641	0,846511804	0,042948183	0,021220997	0,001225179	0,339226765	0,029160493
663,756	0,043782012	0,002986384	0,847014057	0,042973665	0,024774162	0,001430318	0,327165464	0,028123683
664,019	0,044907356	0,003063144	0,845639166	0,042903909	0,02410372	0,001391611	0,320162701	0,027521714
664,283	0,048748157	0,003325126	0,837381412	0,042484948	0,017801802	0,001027774	0,330041808	0,028370939
664,546	0,047644953	0,003249877	0,8073175	0,040959641	0,02122501	0,001225411	0,342068787	0,029404798
664,809	0,050156117	0,003421164	0,809915898	0,041091472	0,019363295	0,001117926	0,331131605	0,028464619
665,073	0,058060741	0,003960341	0,805349861	0,040859812	0,016050391	0,000926658	0,335289745	0,02882206
665,336	0,055758991	0,003803337	0,803599541	0,040771009	0,019668535	0,001135549	0,333686772	0,028684266
665,599	0,055816879	0,003807286	0,787895782	0,039974271	0,019409624	0,001120601	0,34278301	0,029466193
665,862	0,052297854	0,003567252	0,797283184	0,040450546	0,024067425	0,001389516	0,348707624	0,029975483
666,125	0,056194838	0,003833067	0,805575586	0,040871264	0,020602905	0,001189494	0,354712533	0,030491675
666,388	0,058219092	0,003971142	0,792969115	0,040231669	0,020300675	0,001172045	0,346806459	0,029812056
666,652	0,06166662	0,004206299	0,774387068	0,0392889	0,010446595	0,000603127	0,34696996	0,029826111
666,915	0,063915602	0,004359702	0,770415461	0,039087399	0,015537587	0,000897051	0,348980229	0,029998917
667,178	0,067606585	0,004611465	0,74232255	0,037662091	0,018895816	0,001090936	0,341796804	0,029381418
667,441	0,070848113	0,004832571	0,732062509	0,037141543	0,016449294	0,000949688	0,346938549	0,02982341
667,704	0,067647452	0,004614253	0,741731483	0,037632103	0,02039233	0,001177337	0,334796953	0,028779699
667,967	0,070776617	0,004827694	0,752213886	0,038163933	0,024270388	0,001401233	0,334579056	0,028760968
668,230	0,070722141	0,004823978	0,733694411	0,037224339	0,020047785	0,001157444	0,349476555	0,030041582
668,492	0,072858759	0,004969718	0,760820826	0,03860061	0,01770956	0,001022449	0,333179731	0,02864068
668,755	0,069246098	0,004723297	0,750904929	0,038097522	0,021262725	0,001227588	0,32573535	0,028000748
669,018	0,077543995	0,005289299	0,722436589	0,036653168	0,026808566	0,001547773	0,335152764	0,028810285
669,281	0,082808071	0,005648363	0,73263742	0,037170712	0,024102129	0,001391519	0,341940542	0,029393774
669,544	0,083053232	0,005665086	0,721657808	0,036613656	0,017561957	0,001013927	0,341321173	0,029340532
669,806	0,085545669	0,005835096	0,704327191	0,035734379	0,012386334	0,000715116	0,332170539	0,028553928
670,069	0,0833001	0,005681925	0,69450515	0,035236053	0,02092119	0,00120787	0,328841239	0,028267736
670,332	0,088957449	0,006067814	0,705425554	0,035790104	0,021680277	0,001251695	0,325331277	0,027966014
670,595	0,087086426	0,005940191	0,695572228	0,035290191	0,020728261	0,001196731	0,339767084	0,029206939
670,857	0,092425411	0,006304365	0,694385051	0,035229959	0,0200145	0,001155523	0,32893027	0,028275389
671,120	0,093812937	0,006399009	0,685407725	0,03477449	0,011828204	0,000682893	0,319699341	0,027481883
671,382	0,09660501	0,006589457	0,668233537	0,03390315	0,013626948	0,000786742	0,320605564	0,027559784
671,645	0,098629264	0,006727532	0,657410353	0,03335403	0,018587982	0,001073164	0,324643263	0,027906871
671,907	0,099511153	0,006787686	0,668268185	0,033904908	0,016033162	0,000925663	0,33689105	0,028959711
672,170	0,104026137	0,007095654	0,659916574	0,033481185	0,015665953	0,000904463	0,318506575	0,027379351
672,432	0,1057133	0,007210736	0,642585957	0,032601907	0,016078488	0,00092828	0,323527879	0,027810991
672,695	0,101632457	0,00693238	0,650972216	0,033027388	0,020064843	0,001158429	0,342962004	0,02948158
672,957	0,112739448	0,007689992	0,632922027	0,032111603	0,023228137	0,00134106	0,336320565	0,028910671
673,220	0,110737334	0,007553427	0,646689432	0,032810099	0,026196495	0,001512436	0,334777813	0,028778054
673,482	0,118023957	0,00805045	0,633175675	0,032124472	0,002848533	0,000164458	0,333777046	0,028692026
673,744	0,121920941	0,008316264	0,621883205	0,031551543	0,010625305	0,000613444	0,322819791	0,027750122
674,007	0,124544468	0,008495216	0,606867732	0,030789726	0,018185482	0,001049926	0,337657069	0,029025559
674,269	0,125164175	0,008537486	0,595731691	0,030224734	0,011493693	0,00066358	0,318830975	0,027407237
674,531	0,131608071	0,008977026	0,605869951	0,030739103	0,011104825	0,000641129	0,327164418	0,028123594
674,793	0,127564682	0,008701225	0,597236768	0,030301094	0,01374829	0,000793748	0,330218512	0,028386128
675,055	0,134514214	0,009175255	0,591575731	0,030013879	0,016738308	0,000966374	0,330402086	0,028401909
675,318	0,141295201	0,009637788	0,587572838	0,02981079	0,02269568	0,001310319	0,320910201	0,027585971
675,580	0,140847452	0,009607247	0,572682508	0,029055322	0,018191503	0,001050273	0,318785315	0,027403312
675,842	0,141467159	0,009649517	0,569367901	0,028887154	0,022437773	0,001295429	0,321257276	0,027615806
676,104	0,146581416	0,009998362	0,557230717	0,028271368	0,018756657	0,001082902	0,318831286	0,027407264
676,366	0,154055313	0,010508159	0,556637969	0,028241295	0,030367165	0,001753226	0,315542134	0,027124523
676,628	0,153925928	0,010499334	0,55964308	0,028393761	0,01395025	0,000805408	0,310145256	0,026660598
676,890	0,163815645	0,011173914	0,570657341	0,028952574	0,020059239	0,001158106	0,316130091	0,027175065
677,152	0,163948443	0,011182973	0,546944433	0,027749489	0,006371424	0,00036785	0,303587024	0,026096842
677,414	0,165541969	0,011291667	0,53230439	0,027006719	0,014148196	0,000816836	0,311539069	0,026780413
677,676	0,175300595	0,011957306	0,524797494	0,026625853	0,025390492	0,001465902	0,302850126	0,026033497
677,938	0,173354663	0,011824574	0,515788883	0,026168797	0,014410117	0,000831958	0,307429812	0,026427174
678,199	0,17785092	0,012131265	0,530182003	0,026899039	0,038388213	0,002216316	0,306589634	0,026354951
678,461	0,153900419	0,010497594	0,527524396	0,026764204	0,016924629	0,000977131	0,300710991	0,025849613
678,723	0,165513047	0,011289695	0,526462362	0,026710321	0,011900623	0,000687074	0,312276277	0,026843784
678,985	0,191040054	0,013030899	0,517578894	0,026259614	0,0176414	0,001018514	0,293811508	0,025256522
679,246	0,196041947	0,01337208	0,504065137	0,025573987	0,016667725	0,000962299	0,300739801	0,02585209
679,508	0,204826754	0,013971294	0,491552523	0,024939154	0,024206242	0,00139753	0,299899623	0,025779867
679,770	0,186494441	0,012720842	0,476286765	0,024164638	0,009240515	0,000533495	0,290207002	0,024946673
680,031	0,165147033	0,011264729	0,475475017	0,024123453	0,017038947	0,000983731	0,30098942	0,025873547
680,293	0,141402532	0,009645109	0,463681975	0,023525128	0,010325498	0,000596135	0,300831743	0,025859993
680,555	0,148408246	0,010122971	0,462932798	0,023487118	0,008160549	0,000471143	0,316652626	0,027219983
680,816	0,172755433	0,0117837	0,446134039	0,022634825	0,021980329	0,001269018	0,306136989	0,026316041
681,078	0,204256447	0,013932394	0,451391724	0,022901576	0,034240622	0,001976858	0,308448361	0,02651473
681,339	0,219951625	0,015002966	0,461091983	0,023393723	0,016892347	0,000975268	0,310117379	0,026658202
681,601	0,238455897	0,016265148	0,439788078	0,022312859	0,007818011	0,000451367	0,30881551	0,026546291
681,862	0,238101785	0,016240994	0,446547478	0,022655801	0,005479785	0,000316371	0,339109434	0,029150407
682,124	0,241493131	0,016472319	0,45784331	0,0232289	0,012130263	0,000700332	0,338650654	0,029110969
682,385	0,255577762	0,017433036	0,439824407	0,022314703	0,010376845	0,0005991	0,365251042	0,031397583
682,646	0,26649748	0,018177873	0,432380082	0,021937011	0,016030984	0,000925537	0,395364304	0,033986168
682,908	0,27118101	0,018497338	0,422589328	0,021440273	0,01497067	0,000864321	0,429933897	0,036957828
683,169	0,278336543	0,018985419	0,424468153	0,021535596	0,009296879	0,000536749	0,409662507	0,035215265
683,430	0,279068613	0,019035354	0,41283154	0,020945207	0,009427839	0,00054431	0,389110087	0,033448546
683,691	0,284070507	0,019376535	0,413771793	0,020992911	0,007869357	0,000454332	0,36683134	0,031533428
683,953	0,28416585	0,019383038	0,421031765	0,021361249	-0,008872451	-0,000512245	0,353324742	0,030372378
684,214	0,294055567	0,020057619	0,40567215	0,020581971	0,012419864	0,000717052	0,33692755	0,028962848
684,475	0,299525643	0,020430734	0,416811553	0,021147134	0,009951682	0,000574553	0,345180698	0,029672303
684,736	0,302991899	0,020667168	0,394850647	0,020032937	0,017598497	0,001016037	0,34175103	0,029377483
684,997	0,305915063	0,020866558	0,404206763	0,020507624	0,014978698	0,000864784	0,345387258	0,029690059
685,258	0,310842048	0,021202629	0,387501861	0,019660093	0,012575494	0,000726037	0,340311558	0,029253743
685,519	0,317623034	0,021665163	0,388442114	0,019707797	0,016366914	0,000944932	0,351876844	0,030247914
685,780	0,317718377	0,021671666	0,386691794	0,019618994	0,019097018	0,001102553	0,348045705	0,029918583
686,041	0,326915184	0,022298983	0,385786189	0,019573048	0,016563857	0,000956302	0,335020872	0,028798947
686,302	0,33266617	0,022691259	0,380844723	0,01932234	0,002399532	0,000138535	0,344177331	0,029586052
686,563	0,329746418	0,022492102	0,365610251	0,018549412	0,026594223	0,001535398	0,360118655	0,030956394
686,824	0,343493958	0,023429826	0,36489236	0,018512989	0,011671815	0,000673864	0,366745844	0,031526078
687,085	0,34615494	0,023611332	0,365144327	0,018525773	0,006951042	0,000401313	0,351332257	0,030201101
687,346	0,356269385	0,024301242	0,371528298	0,018849667	0,005349241	0,000308835	0,365707842	0,03143685
687,606	0,367938195	0,025097175	0,354009967	0,017960866	0,00645488	0,000372668	0,366333035	0,031490593
687,867	0,367658992	0,02507813	0,350413788	0,017778412	0,026577581	0,001534438	0,376352657	0,032351896
688,128	0,352903591	0,02407166	0,347067895	0,017608656	0,010788792	0,000622883	0,406566287	0,034949109
688,389	0,366838404	0,025022158	0,342501859	0,017376996	0,021662876	0,001250691	0,390149021	0,033537854
688,649	0,379143942	0,025861522	0,351451261	0,017831049	0,009556206	0,000551721	0,387702958	0,033327586
688,910	0,387235839	0,026413473	0,342254935	0,017364469	0,013325966	0,000769365	0,375019376	0,032237285
689,171	0,389260093	0,026551548	0,340066615	0,017253443	0,003060356	0,000176687	0,361753661	0,031096942
689,431	0,413288917	0,028190561	0,33665815	0,017080513	0,010512235	0,000606916	0,367597981	0,031599329
689,692	0,426118819	0,029065693	0,332154685	0,016852028	0,007177672	0,000414398	0,350337625	0,030115601
689,952	0,460410199	0,031404718	0,314354782	0,015948941	0,021733875	0,00125479	0,351866129	0,030246993
690,213	0,465374638	0,031743344	0,316108465	0,016037915	0,015345319	0,000885951	0,337135043	0,028980685
690,473	0,448933781	0,030621908	0,307850711	0,015618954	0,023901834	0,001379955	0,326880362	0,028099176
690,734	0,452044218	0,030834072	0,306788677	0,015565071	0,018856169	0,001088647	0,31791039	0,027328102
690,994	0,455660292	0,031080725	0,303974642	0,0154223	0,014741863	0,000851111	0,307615562	0,026443142
691,255	0,458826911	0,031296721	0,315927475	0,016028732	0,003891445	0,00022467	0,302840966	0,026032709
691,515	0,460158255	0,031387533	0,298190143	0,01512882	0,010433625	0,000602378	0,299170415	0,025717183
691,775	0,46806288	0,03192671	0,309611118	0,015708269	0,010672883	0,000616191	0,308106064	0,026485306
692,036	0,474862593	0,03239052	0,2905285	0,014740103	0,01097712	0,000633756	0,277296052	0,023836826
692,296	0,481624853	0,032851776	0,2771086	0,014059238	0,011238037	0,00064882	0,283160445	0,024340939
692,556	0,501496217	0,034207208	0,296695152	0,015052971	0,013340014	0,000770176	0,276779963	0,023792463
692,816	0,504363199	0,034402765	0,294068831	0,014919723	-0,003358475	-0,000193899	0,283306784	0,024353519
693,077	0,517586375	0,035304722	0,296166657	0,015026158	0,014056786	0,000811558	0,279074174	0,023989677
693,337	0,511539165	0,03489224	0,29181962	0,014805609	0,004592577	0,000265149	0,273295899	0,023492967
693,597	0,532271985	0,036306432	0,274833146	0,013943792	0,006369662	0,000367748	0,27205425	0,023386232
693,857	0,528790415	0,036068953	0,275241542	0,013964512	0,018153446	0,001048076	0,265553326	0,022827402
694,117	0,536451585	0,036591524	0,281625513	0,014288406	-0,000212827	-1,22874E-05	0,268286243	0,023062328
694,377	0,545929301	0,037238002	0,279906479	0,01420119	0,002625574	0,000151586	0,259496933	0,022306785
694,637	0,548627738	0,037422063	0,267237437	0,01355842	0,012286725	0,000709365	0,268492803	0,023080085
694,897	0,576832748	0,039345935	0,25885454	0,01313311	-0,001249473	-7,21374E-05	0,251031712	0,0215791
695,157	0,603052665	0,041134403	0,264831797	0,013436369	0,023659982	0,001365992	0,252439774	0,02170014
695,417	0,637044408	0,04345299	0,270026911	0,013699945	0,009603955	0,000554477	0,247444368	0,021270726
695,677	0,681598345	0,046492028	0,260173585	0,013200032	0,008067132	0,00046575	0,250378021	0,021522908
695,937	0,703398621	0,047979031	0,264148554	0,013401704	0,009887535	0,00057085	0,248815195	0,021388565
696,197	0,674354296	0,045997909	0,249007939	0,012633537	0,019635324	0,001133631	0,244803393	0,021043704
696,456	0,659542713	0,044987607	0,254171766	0,012895527	0,0082001	0,000473427	0,245569101	0,021109525
696,716	0,631416025	0,043069077	0,24153401	0,012254344	0,019594012	0,001131246	0,249907903	0,021482496
696,976	0,639676468	0,043632524	0,247605124	0,012562365	0,008093809	0,00046729	0,244731835	0,021037553
697,236	0,640221266	0,043669685	0,241005514	0,012227531	0,012946545	0,00074746	0,256638372	0,022061058
697,495	0,637769697	0,043502463	0,234718762	0,011908569	0,008658963	0,000499919	0,250318111	0,021517758
697,755	0,648745597	0,044251132	0,236910445	0,012019765	0,014767952	0,000852617	0,249036315	0,021407573
698,015	0,673205148	0,045919525	0,242230702	0,012289691	0,004870554	0,000281198	0,240568182	0,020679638
698,274	0,670004488	0,045701207	0,225932514	0,011462795	0,00562964	0,000325023	0,24257845	0,020852444
698,534	0,690194216	0,047078355	0,233067343	0,011824784	0,016417086	0,000947829	0,246616149	0,021199531
698,793	0,698005204	0,047611145	0,230628736	0,01170106	0,011111507	0,000641515	0,23991449	0,020623446
699,053	0,721565845	0,049218223	0,227282844	0,011531304	0,001690617	9,76066E-05	0,239977623	0,020628873
699,312	0,737373387	0,05029646	0,22687781	0,011510755	0,001518345	8,76605E-05	0,229542281	0,019731833
699,572	0,762057666	0,051980182	0,230946637	0,011717189	0,003533684	0,000204015	0,231632844	0,019911542
699,831	0,773520475	0,052762064	0,230228746	0,011680766	-0,00430606	-0,000248607	0,228965971	0,019682293
700,091	0,800096211	0,054574803	0,219405562	0,011131647	0,010943248	0,000631801	0,227664101	0,019570382
700,350	0,824817944	0,05626108	0,220908959	0,011207922	0,009276468	0,00053557	0,222307371	0,019109909
700,609	0,797796167	0,054417916	0,223413499	0,011334991	0,001913233	0,000110459	0,218596674	0,018790931
700,869	0,79034441	0,05390963	0,217533462	0,011036665	0,018375474	0,001060895	0,225966585	0,019424461
701,128	0,806732498	0,055027466	0,214312712	0,010873258	0,018203202	0,001050949	0,228699502	0,019659387
701,387	0,830948595	0,056679253	0,215722251	0,010944772	0,015626722	0,000902198	0,223904831	0,019247229
701,646	0,860127424	0,05866955	0,212970787	0,010805175	0,017078913	0,000986039	0,221518989	0,019042138
701,906	0,857057854	0,058460174	0,210532181	0,010681451	0,006856622	0,000395862	0,21971528	0,018887088
702,165	0,872116304	0,059487315	0,197518995	0,010021221	0,002352444	0,000135817	0,211548251	0,018185037
702,424	0,892193669	0,060856798	0,195862533	0,00993718	0,003241488	0,000187145	0,226586264	0,019477729
702,683	0,888412462	0,060598881	0,195676499	0,009927741	0,007661034	0,000442304	0,224722334	0,019317503
702,942	0,91953893	0,062722027	0,205814759	0,010442111	0,021849026	0,001261438	0,212600812	0,018275517
703,201	0,911469173	0,062171586	0,200591722	0,010177117	0,012298179	0,000710027	0,219308296	0,018852103
703,460	0,907856512	0,061925165	0,201344261	0,010215298	0,005714688	0,000329933	0,213911418	0,018388179
703,719	0,908700946	0,061982764	0,207634375	0,01053443	0,004156205	0,000239956	0,222987582	0,019168381
703,978	0,911961202	0,062205147	0,192681474	0,009775787	0,008922304	0,000515123	0,217851661	0,018726888
704,237	0,918068006	0,062621694	0,190806011	0,009680635	0,010027943	0,000578956	0,219982372	0,018910048
704,496	0,939475008	0,064081872	0,193122837	0,00979818	0,008794354	0,000507736	0,210048868	0,018056148
704,755	0,94601254	0,064527799	0,202322524	0,010264931	0,007084255	0,000409004	0,218081207	0,018746621
705,014	0,953654982	0,065049093	0,200290633	0,010161841	0,021185608	0,001223136	0,210937929	0,018132573
705,272	0,962140152	0,065627869	0,191156878	0,009698436	0,007432814	0,000429128	0,223326232	0,019197492
705,531	0,948957844	0,0647287	0,201983425	0,010247726	0,017613794	0,00101692	0,213954788	0,018391907
705,790	0,948603732	0,064704545	0,19982639	0,010138288	0,005637081	0,000325453	0,22082286	0,018982298
706,049	0,972876011	0,066360165	0,197700641	0,010030437	0,011984324	0,000691906	0,212073697	0,018230205
706,307	0,982747	0,067033468	0,194104462	0,009847983	0,005595768	0,000323068	0,224622588	0,019308929
706,566	0,974864516	0,066495801	0,175146987	0,008886167	0,003062608	0,000176817	0,233437796	0,020066698
706,825	0,969978399	0,066162518	0,187694248	0,009522758	0,004059949	0,000234398	0,229947908	0,019766702
707,083	0,981328845	0,066936735	0,173836348	0,008819671	0,003887676	0,000224452	0,238040467	0,020462352
707,342	0,96833381	0,06605034	0,178843747	0,009073723	-0,003908749	-0,000225669	0,22605946	0,019432444
707,600	0,979815347	0,066833499	0,167551277	0,008500795	0,0076801	0,000443405	0,23961203	0,020597446
707,859	0,998076165	0,068079075	0,182601398	0,00926437	0,003955665	0,000228377	0,236383097	0,020319881
708,117	0,989238589	0,067476261	0,18582551	0,009427947	0,009436528	0,000544811	0,242428153	0,020839524
708,376	0,98429629	0,067139146	0,175315183	0,0088947	0,006470177	0,000373551	0,246967691	0,02122975
708,634	0,971413619	0,066260415	0,177819723	0,009021769	0,013575504	0,000783772	0,247091045	0,021240354
708,893	0,993045349	0,067735921	0,17763369	0,009012331	0,016803776	0,000970154	0,268492379	0,023080048
709,151	0,970255939	0,066181449	0,163369075	0,008288609	0,003007663	0,000173645	0,262854619	0,022595417
709,409	0,969527281	0,066131747	0,174101764	0,008833137	-0,0039657	-0,000228957	0,274640714	0,023608569
709,668	0,962768435	0,065670724	0,162433865	0,00824116	0,01119697	0,000646449	0,276630909	0,02377965
709,926	0,958032136	0,06534766	0,168630122	0,00855553	0,014230307	0,000821577	0,280648535	0,024125011
710,184	0,960653957	0,065526495	0,170350838	0,008642832	0,005739774	0,000331382	0,287834872	0,024742761
710,442	0,952732312	0,064986157	0,16834855	0,008541245	0,008988702	0,000518956	0,297289521	0,025555498
710,701	0,975130155	0,066513921	0,161496974	0,008193627	-0,007104324	-0,000410163	0,308952264	0,026558047
710,959	0,968875239	0,066087271	0,158305829	0,008031722	0,000108298	6,25249E-06	0,29773114	0,02559346
711,217	0,979830705	0,066834547	0,169068122	0,008577752	0,012410907	0,000716535	0,313910435	0,026984259
711,475	0,971871606	0,066291654	0,164375262	0,008339658	0,000736424	4,25169E-05	0,322040229	0,02768311
711,733	0,970242331	0,066180521	0,153612968	0,007793628	0,004483521	0,000258853	0,324730087	0,027914334
711,991	0,955129406	0,065149664	0,16027683	0,008131722	0,007169302	0,000413915	0,34072872	0,029289603
712,249	0,956178134	0,065221198	0,158055543	0,008019024	0,004418543	0,000255101	0,312143961	0,02683241
712,507	0,963275778	0,06570533	0,160589688	0,008147595	0,010266614	0,000592736	0,305459463	0,0262578
712,765	0,983632346	0,067093858	0,158399686	0,008036484	0,0027291	0,000157563	0,299979379	0,025786723
713,023	0,978744522	0,066760458	0,143194818	0,007265058	-0,002122633	-0,000122549	0,2902437	0,024949828
713,281	0,999831454	0,068198804	0,155646541	0,007896802	0,015941409	0,000920366	0,283820158	0,024397649
713,539	0,996591633	0,067977815	0,147136821	0,007465057	0,00864215	0,000498948	0,290223626	0,024948102
713,797	0,972321061	0,066322312	0,150797252	0,007650771	0,010548188	0,000608992	0,288718109	0,024818685
714,054	0,972227424	0,066315925	0,151892253	0,007706326	0,005328243	0,000307622	0,265914537	0,022858453
714,312	0,987377804	0,067349337	0,148920108	0,007555533	0,001754421	0,00010129	0,258928936	0,022257959
714,570	0,981703435	0,066962286	0,151016252	0,007661882	0,005544838	0,000320127	0,256359519	0,022037088
714,828	1	0,0682103	0,146573678	0,007436486	0,014143669	0,000816575	0,253308337	0,021774803
715,085	0,981928162	0,066977615	0,151235252	0,007672993	0,002989014	0,000172569	0,247567297	0,021281294
715,343	0,972264879	0,066318479	0,137187956	0,006960297	0,011392909	0,000657761	0,252746277	0,021726487
715,601	0,963612869	0,065728323	0,135686241	0,006884107	-0,002642462	-0,000152561	0,244355526	0,021005204
715,858	0,982920709	0,067045317	0,145259677	0,00736982	0,002880717	0,000166316	0,239015958	0,020546206
716,116	0,985917076	0,0672497	0,143789247	0,007295217	0,002382548	0,000137555	0,234780435	0,020182114
716,373	0,99661036	0,067979092	0,140691959	0,007138074	-0,008793766	-0,000507702	0,226550273	0,019474635
716,631	0,989156897	0,067470689	0,132526382	0,00672379	0,009790105	0,000565225	0,228838659	0,019671349
716,888	0,997808907	0,068060845	0,126894949	0,006438076	0,021421269	0,001236742	0,221732617	0,019060502
717,146	0,992022173	0,06766613	0,12586252	0,006385695	-0,000779743	-4,50179E-05	0,220548276	0,018958694
717,403	0,998707817	0,06812216	0,136687385	0,0069349	0,008858745	0,000511453	0,222234456	0,019103641
717,660	0,989306716	0,067480908	0,130086094	0,006599981	0,010829762	0,000625249	0,205412807	0,017657624
717,918	0,972208697	0,066314647	0,127489378	0,006468235	0,011327931	0,00065401	0,216493416	0,018610131
718,175	0,959324319	0,0654358	0,135467241	0,006872996	0,011761121	0,00067902	0,215128413	0,018492794
718,432	0,975654519	0,066549688	0,131118524	0,006652361	0,006454538	0,000372648	0,207440237	0,017831905
718,690	0,984812165	0,067174334	0,120888088	0,006133315	0,0063679	0,000367646	0,211053479	0,018142506
718,947	0,973819244	0,066424503	0,127426807	0,00646506	0,001234593	7,12783E-05	0,204429202	0,017573072
719,204	0,94209521	0,064260597	0,117853371	0,005979347	0,007472536	0,000431421	0,207901929	0,017871593
719,461	0,956571407	0,065248023	0,125268091	0,006355537	0,003725438	0,000215085	0,217918639	0,018732646
719,718	0,959286865	0,065433245	0,116601942	0,005915856	0,005284924	0,000305121	0,208223106	0,017899202
719,976	0,950597401	0,064840534	0,123828947	0,006282521	0,006086326	0,00035139	0,194251904	0,016698214
720,233	0,967957601	0,066024679	0,121576374	0,006168236	0,012844097	0,000741545	0,20019368	0,017208979
720,490	0,941664482	0,064231217	0,117665657	0,005969824	0,012995714	0,000750298	0,188811968	0,016230588
720,747	0,95357504	0,06504364	0,104713362	0,005312683	-0,003357226	-0,000193827	0,191682488	0,016477343
721,004	0,94520394	0,064472645	0,113035368	0,005734904	0,002967355	0,000171318	0,181505189	0,015602486
721,261	0,934810293	0,063763691	0,114724797	0,005820618	0,002837398	0,000163815	0,185660418	0,015959676
721,518	0,928105922	0,063306384	0,115131512	0,005841253	0,000303233	1,7507E-05	0,188209761	0,016178822
721,774	0,917094273	0,062555276	0,11294151	0,005730142	0,021096376	0,001217984	0,180983277	0,015557621
722,031	0,911532267	0,06217589	0,109093365	0,005534904	0,000584807	3,37634E-05	0,188751747	0,016225412
722,288	0,901363347	0,061482265	0,11506894	0,005838078	-0,008685469	-0,000501449	0,183954164	0,015813004
722,545	0,896456796	0,061147587	0,113786225	0,005772999	-0,000216595	-1,2505E-05	0,184837401	0,015888928
722,802	0,883347691	0,060253411	0,105651934	0,005360302	0,003985352	0,000230091	0,17897592	0,015385066
723,058	0,878459867	0,059920011	0,103806075	0,005266651	0,000649786	3,75149E-05	0,189795572	0,016315141
723,315	0,881456234	0,060124394	0,106027362	0,005379349	-0,001884379	-0,000108793	0,180300775	0,015498952
723,572	0,842990374	0,057500627	0,100333358	0,005090461	0,004418543	0,000255101	0,194713596	0,016737902
723,829	0,846792015	0,057759938	0,108123507	0,005485698	-0,0036388	-0,000210084	0,186784537	0,016056307
724,085	0,834132365	0,056896419	0,100489787	0,005098398	0,000844721	4,87694E-05	0,191802929	0,016487696
724,342	0,831922544	0,056745687	0,107059792	0,00543173	0,001277912	7,37793E-05	0,189534616	0,016292709
724,598	0,84793438	0,057837859	0,098174643	0,004980938	0,008685469	0,000501449	0,18562027	0,015956225
724,855	0,842615828	0,057475079	0,095202498	0,004830144	-0,001841059	-0,000106292	0,189976234	0,016330671
725,111	0,835836548	0,057012662	0,094263925	0,004782526	0,004700117	0,000271358	0,190859471	0,016406595
725,368	0,842615828	0,057475079	0,099269643	0,005036493	0,004310245	0,000248849	0,189092997	0,016254746
725,624	0,83070527	0,056662656	0,101991502	0,005174588	0,003357226	0,000193827	0,194593155	0,016727549
725,881	0,814637252	0,055566652	0,094263925	0,004782526	-0,000974679	-5,62724E-05	0,197925367	0,017013991
726,137	0,802033784	0,054706965	0,093387925	0,004738081	0,00318395	0,000183823	0,194412493	0,016712019
726,393	0,794093412	0,05416535	0,0984875	0,004996811	-0,001646124	-9,50378E-05	0,196419849	0,016884575
726,650	0,80240833	0,054732513	0,091792352	0,004657129	0,012194312	0,00070403	0,195857789	0,016836259
726,906	0,811416158	0,05534694	0,091761066	0,004655542	0,001277912	7,37793E-05	0,201458314	0,017317689
727,162	0,797408143	0,054391449	0,092793496	0,004707923	0,002599143	0,00015006	0,196620585	0,01690183
727,419	0,806940335	0,055041643	0,090165494	0,00457459	0,004570159	0,000263855	0,204690159	0,017595504
727,675	0,780759579	0,053255845	0,088444778	0,004487288	0,000108298	6,25249E-06	0,206757736	0,017773236
727,931	0,777369939	0,053024637	0,08343906	0,004233321	0,012194312	0,00070403	0,210712229	0,018113171
728,187	0,772763025	0,052710398	0,087787778	0,004453955	0,003877055	0,000223839	0,217838345	0,018725744
728,443	0,781471216	0,053304386	0,082875917	0,004204749	0,007212621	0,000416416	0,245580014	0,021110463
728,699	0,78199558	0,053340153	0,092011352	0,00466824	0,001212933	7,00278E-05	0,22287681	0,019158859
728,955	0,781508671	0,053306941	0,08256306	0,004188877	-0,009768445	-0,000563974	0,211916643	0,018216704
729,211	0,772407206	0,052686128	0,086880491	0,004407923	0,003140631	0,000181322	0,201458314	0,017317689
729,467	0,767388292	0,052343786	0,081624488	0,004141258	-0,003942033	-0,00022759	0,202000301	0,017364279
729,723	0,753530095	0,051398514	0,081655773	0,004142845	0,002447526	0,000141306	0,201357947	0,017309062
729,979	0,741919173	0,05060653	0,080717201	0,004095226	-0,007169302	-0,000413915	0,19360955	0,016642997
730,235	0,736862804	0,050261633	0,073928196	0,003750783	0,008100662	0,000467686	0,202622581	0,017417772
730,491	0,724764972	0,049436436	0,082093774	0,004165067	0,012995714	0,000750298	0,194994626	0,01676206
730,747	0,716787146	0,048892266	0,083658061	0,004244432	0,002880717	0,000166316	0,191220796	0,016437655
731,003	0,705007678	0,048088785	0,081780916	0,004149194	0,000649786	3,75149E-05	0,199290369	0,017131329
731,258	0,704071314	0,048024916	0,075085769	0,003809513	0,010548188	0,000608992	0,209166564	0,017980303
731,514	0,712198959	0,048579305	0,067796192	0,003439672	-0,001039657	-6,00239E-05	0,226931671	0,019507421
731,770	0,696149669	0,047484578	0,077807628	0,003947607	-0,002880717	-0,000166316	0,240180224	0,020646289
732,026	0,695775123	0,04745903	0,068046478	0,003452371	0,005176626	0,000298869	0,242890156	0,020879239
732,281	0,696748942	0,047525455	0,067577192	0,003428561	-0,003443864	-0,000198829	0,248530828	0,02136412
732,537	0,70056931	0,047786043	0,068421907	0,003471418	-0,014511881	-0,000837833	0,23036425	0,019802491
732,793	0,697685307	0,047589324	0,072676767	0,003687291	0,011717802	0,000676519	0,222093941	0,019091562
733,048	0,6912993	0,047153733	0,074053339	0,003757132	0,001949357	0,000112545	0,20970855	0,018026893
733,304	0,673939099	0,045969588	0,068734764	0,003487291	0,005176626	0,000298869	0,209287005	0,017990657
733,559	0,682048017	0,0465227	0,074835483	0,003796814	0,003010674	0,000173819	0,207580752	0,017843984
733,815	0,672141279	0,045846959	0,070173908	0,003560307	-0,001147955	-6,62763E-05	0,22512505	0,019352121
734,070	0,666691636	0,045475237	0,064980476	0,003296816	0,014381924	0,00083033	0,199711914	0,017167566
734,325	0,656035807	0,044748399	0,065105619	0,003303165	0,009833424	0,000567726	0,193188005	0,01660676
734,581	0,652365257	0,04449803	0,069954908	0,003549196	0,001646124	9,50378E-05	0,177410182	0,015250472
734,836	0,657065808	0,044818656	0,067420763	0,003420625	0,009725126	0,000561473	0,171950172	0,014781121
735,091	0,631184689	0,043053297	0,062915617	0,003192054	-0,005804752	-0,000335133	0,166269352	0,014292788
735,347	0,640323608	0,043676666	0,06920405	0,003511101	-0,00045485	-2,62604E-05	0,160227209	0,013773395
735,602	0,635866512	0,043372646	0,064386047	0,003266657	0,0109164	0,000630251	0,170223845	0,014632723
735,857	0,627589048	0,042808037	0,068234192	0,003461895	0,004007012	0,000231342	0,158119484	0,013592212
736,112	0,604704296	0,041247062	0,064104475	0,003252371	0,007949045	0,000458932	0,154285433	0,013262631
736,368	0,59575265	0,040636467	0,063353617	0,003214276	0,00136455	7,87813E-05	0,15832022	0,013609467
736,623	0,591763736	0,040364382	0,06707662	0,003403165	0,005284924	0,000305121	0,159765517	0,013733708
736,878	0,589891007	0,040236643	0,066795048	0,003388879	0,002512505	0,000145058	0,155690583	0,01338342
737,133	0,570601895	0,038920927	0,05731547	0,002907928	0,008208959	0,000473938	0,159143236	0,013680215
737,388	0,581126634	0,039638822	0,059818329	0,003034912	0,002209271	0,000127551	0,1571961	0,013512836
737,643	0,566032436	0,038609242	0,061194901	0,003104753	0,004678457	0,000270107	0,157155953	0,013509385
737,898	0,556294243	0,037944997	0,052497467	0,002663484	0,001646124	9,50378E-05	0,157055585	0,013500757
738,153	0,552642421	0,037695906	0,058160185	0,002950785	0,003703778	0,000213835	0,158822059	0,013652606
738,408	0,560994794	0,038265623	0,052904181	0,002684119	-0,001667783	-9,62883E-05	0,1680559	0,014446363
738,663	0,55161242	0,037625649	0,055688612	0,002825388	-0,000108298	-6,25249E-06	0,175744076	0,015107251
738,918	0,55451515	0,037823645	0,05159018	0,002617453	0,004895052	0,000282612	0,178855478	0,015374712
739,172	0,538765497	0,036749356	0,061257473	0,003107927	-0,006281262	-0,000362644	0,178614596	0,015354006
739,427	0,525169482	0,035821968	0,04990075	0,002531739	0,002122633	0,000122549	0,191421531	0,016454911
739,682	0,530150942	0,036161755	0,058660757	0,002976182	0,002967355	0,000171318	0,194713596	0,016737902
739,937	0,528690213	0,036062118	0,051871752	0,002631738	0,007450876	0,000430171	0,185299093	0,015928616
740,191	0,519869658	0,035460466	0,056314326	0,002857134	0,009291936	0,000536463	0,183914017	0,015809553
740,446	0,513090378	0,034998049	0,052090752	0,002642849	0,005198286	0,000300119	0,17357613	0,014920891
740,701	0,523821117	0,035729996	0,050463894	0,00256031	-0,002772419	-0,000160064	0,175483119	0,015084819
740,955	0,520787295	0,035523058	0,050964465	0,002585707	0,001906038	0,000110044	0,162194418	0,0139425
741,210	0,513539833	0,035028706	0,053561182	0,002717452	-0,003313907	-0,000191326	0,175141869	0,015055484
741,465	0,502565639	0,034280153	0,05371761	0,002725389	-0,000736424	-4,25169E-05	0,162756478	0,013990816
741,719	0,498145998	0,033978688	0,053373467	0,002707929	-0,004115309	-0,000237594	0,159404192	0,013702648
741,974	0,493239447	0,033644011	0,047178891	0,002393644	0,012086014	0,000697777	0,161291108	0,01386485
742,228	0,476403611	0,032495633	0,045301747	0,002298406	-0,002924036	-0,000168817	0,155991686	0,013409303
742,482	0,483407618	0,032973379	0,047710749	0,002420628	-0,001862719	-0,000107543	0,161511917	0,013883831
742,737	0,487977078	0,033285063	0,044363175	0,002250787	0,003378886	0,000195078	0,145774241	0,012530994
742,991	0,488370351	0,033311888	0,046521891	0,00236031	0,007949045	0,000458932	0,147500567	0,012679392
743,246	0,471328514	0,03214946	0,044300604	0,002247612	-0,002555824	-0,000147559	0,147621009	0,012689746
743,500	0,46174014	0,031495434	0,045833605	0,00232539	0,002165952	0,00012505	0,135255692	0,011626803
743,754	0,450335219	0,030717501	0,046803462	0,002374596	-0,001234593	-7,12783E-05	0,133368777	0,0114646
744,008	0,447189033	0,030502898	0,047742035	0,002422215	0,002339229	0,000135054	0,13254576	0,011393852
744,263	0,446308851	0,030442861	0,039138457	0,001985708	0,00088804	5,12704E-05	0,138387168	0,011895989
744,517	0,441514663	0,030115848	0,041954173	0,002128565	0,000563148	3,25129E-05	0,135777605	0,011671667
744,771	0,43254429	0,029503976	0,044300604	0,002247612	0,005219945	0,00030137	0,131622376	0,011314477
745,025	0,423124462	0,028861447	0,041422316	0,002101581	0,002079314	0,000120048	0,137805035	0,011845948
745,279	0,4334432	0,029565291	0,038700457	0,001963486	0,005479859	0,000316376	0,129374137	0,011121214
745,533	0,434285928	0,029622774	0,044081603	0,002236501	-0,001971017	-0,000113795	0,122549124	0,010534525
745,787	0,424266826	0,028939368	0,043174317	0,00219047	-0,008122321	-0,000468936	0,116888378	0,010047918
746,041	0,421382823	0,028742649	0,044457032	0,002255549	0,001646124	9,50378E-05	0,12106368	0,010406834
746,295	0,415296453	0,028327496	0,040734029	0,002066661	0,004678457	0,000270107	0,117952277	0,010139373
746,549	0,40763699	0,027805042	0,039420029	0,001999994	0,011869419	0,000685272	0,117751542	0,010122117
746,803	0,402299712	0,027440984	0,038919457	0,001974597	0,000671445	3,87654E-05	0,122027211	0,010489661
747,057	0,402543166	0,02745759	0,042517316	0,002157136	0,013017374	0,000751549	0,124536407	0,010705355
747,311	0,404977715	0,027623652	0,0394826	0,002003169	0,0009097	5,25209E-05	0,115744185	0,009949561
747,565	0,394546612	0,026912143	0,044206746	0,002242851	0,002295909	0,000132553	0,131240978	0,011281691
747,818	0,395614068	0,026984954	0,040984315	0,002079359	-0,001537826	-8,87853E-05	0,121605667	0,010453424
748,072	0,397374433	0,027105029	0,042673745	0,002165073	-0,005739774	-0,000331382	0,121545446	0,010448247
748,326	0,384714783	0,026241511	0,040389886	0,0020492	0,007970705	0,000460183	0,122248021	0,010508642
748,579	0,381718416	0,026037128	0,037042313	0,00187936	0,002924036	0,000168817	0,124757216	0,010724336
748,833	0,384564965	0,026231292	0,03184888	0,001615868	-0,005588157	-0,000322628	0,136239297	0,011711355
749,087	0,381980599	0,026055011	0,036291455	0,001841264	0,005523178	0,000318877	0,134011131	0,011519818
749,340	0,368122402	0,02510974	0,028157163	0,001428567	-0,0054582	-0,000315125	0,126122219	0,010841674
749,594	0,367335855	0,025056089	0,031755023	0,001611106	0,002317569	0,000133803	0,123713391	0,010634607
749,847	0,365594217	0,024937291	0,032818738	0,001665074	-0,006649474	-0,000383903	0,130297521	0,01120059
750,101	0,366961309	0,025030541	0,035165168	0,001784122	-0,002122633	-0,000122549	0,136741136	0,011754494
750,354	0,356642571	0,024326697	0,034007596	0,001725392	0,009768445	0,000563974	0,131301199	0,011286868
750,608	0,353009476	0,024078882	0,034226596	0,001736503	8,66381E-05	5,00199E-06	0,129253695	0,011110861
750,861	0,34793438	0,023732709	0,027750449	0,001407932	0,000714764	4,12664E-05	0,127186118	0,010933129
751,115	0,334001273	0,022782327	0,03691717	0,00187301	0,003270588	0,000188825	0,118554484	0,010191139
751,368	0,346623469	0,023643291	0,031692452	0,001607932	-0,00591305	-0,000341386	0,128009134	0,011003877
751,621	0,343720739	0,023445295	0,03713617	0,001884121	0,004808414	0,00027761	0,115182125	0,009901246
751,875	0,340836735	0,023248576	0,033350596	0,001692058	0,003833736	0,000221338	0,117671247	0,010115215
752,128	0,336005094	0,022919008	0,033945025	0,001722217	0,007927386	0,000457682	0,124195157	0,010676021
752,381	0,336435822	0,022948388	0,031285737	0,001587297	-0,002924036	-0,000168817	0,107975715	0,009281771
752,634	0,33111727	0,022585608	0,029533736	0,001498408	0,002469186	0,000142557	0,122368462	0,010518995
752,887	0,330049815	0,022512797	0,030503594	0,001547614	-0,001776081	-0,000102541	0,116246024	0,0099927
753,140	0,323570171	0,022070819	0,028908021	0,001466662	0,002859057	0,000165066	0,12764781	0,010972817
753,394	0,317839619	0,021679936	0,030910308	0,001568249	0,00498169	0,000287614	0,117410291	0,010092782
753,647	0,332484363	0,022678858	0,033882453	0,001719043	0,001212933	7,00278E-05	0,122870301	0,010562134
753,900	0,318907075	0,021752747	0,029565021	0,001499996	0,007537514	0,000435173	0,121103827	0,010410285
754,153	0,312895614	0,021342704	0,028689021	0,001455551	0,013277288	0,000766555	0,121304563	0,010427541
754,406	0,316715982	0,021603292	0,028626449	0,001452377	0,008512193	0,000491445	0,114559845	0,009847753
754,659	0,312745796	0,021332485	0,032850024	0,001666662	0,008100662	0,000467686	0,105827843	0,009097136
754,911	0,302183602	0,020612034	0,026561591	0,001347615	-0,004007012	-0,000231342	0,109742189	0,00943362
755,164	0,298999963	0,020394877	0,030034307	0,001523805	-0,002772419	-0,000160064	0,112853591	0,009701081
755,417	0,290216862	0,019795779	0,026405162	0,001339679	-0,002815738	-0,000162565	0,103820487	0,00892458
755,670	0,296640324	0,020233926	0,025560447	0,001296822	0,010201636	0,000588984	0,10873851	0,009347342
755,923	0,288643769	0,019688478	0,027750449	0,001407932	-0,005761433	-0,000332632	0,107212919	0,0092162
756,176	0,276190119	0,018839011	0,025341447	0,00128571	-0,001039657	-6,00239E-05	0,111970355	0,009625157
756,428	0,274654481	0,018734265	0,026905734	0,001365075	-0,01410035	-0,000814074	0,105044974	0,009029839
756,681	0,281415034	0,019195404	0,022212873	0,001126981	0,006909388	0,000398909	0,100949966	0,008677826
756,934	0,273399753	0,018648679	0,025967162	0,001317456	-0,001971017	-0,000113795	0,108377186	0,009316282
757,186	0,273025207	0,018623131	0,029752736	0,001509519	-0,002382548	-0,000137555	0,113214916	0,009732141
757,439	0,267407019	0,018239913	0,024246446	0,001230155	0,001299571	7,50298E-05	0,110585278	0,009506093
757,691	0,264448107	0,018038085	0,023245303	0,001179362	0,002772419	0,000160064	0,111729472	0,00960445
757,944	0,268081202	0,018285899	0,02715602	0,001377774	0,005566498	0,000321378	0,117028893	0,010059997
758,196	0,26463538	0,018050859	0,019929014	0,001011108	-0,006324581	-0,000365145	0,109240349	0,009390481
758,449	0,267875201	0,018271848	0,02230673	0,001131743	-0,005198286	-0,000300119	0,122268094	0,010510367
758,701	0,265234653	0,018091735	0,027500163	0,001395234	0,00589139	0,000340135	0,119518016	0,010273966
758,954	0,252200457	0,017202669	0,027312448	0,00138571	-0,002772419	-0,000160064	0,112693003	0,009687277
759,206	0,256901008	0,017523295	0,024246446	0,001230155	0,00543654	0,000313875	0,111247706	0,009563036
759,458	0,240776808	0,016423458	0,022463159	0,001139679	-0,001949357	-0,000112545	0,121585593	0,010451698
759,711	0,245177722	0,016723646	0,025842019	0,001311107	0,000779743	4,50179E-05	0,119076397	0,010236004
759,963	0,246001723	0,016779851	0,024621875	0,001249203	0,008728788	0,00050395	0,123793685	0,01064151
760,215	0,241338627	0,01646178	0,026405162	0,001339679	0,001191274	6,87773E-05	0,113516019	0,009758024
760,467	0,240720626	0,016419626	0,024621875	0,001249203	0,001559486	9,00358E-05	0,115282493	0,009909873
760,720	0,231506798	0,015791148	0,020836301	0,00105714	-0,006627814	-0,000382652	0,118213234	0,010161805
760,972	0,222948425	0,015207379	0,018802728	0,000953965	-0,001472848	-8,50338E-05	0,118253381	0,010165256
761,224	0,226075883	0,015420704	0,021993873	0,00111587	0,000194936	1,12545E-05	0,120963312	0,010398206
761,476	0,226281883	0,015434755	0,021524587	0,00109206	8,66381E-05	5,00199E-06	0,115222272	0,009904697
761,728	0,221871606	0,015133929	0,022463159	0,001139679	-0,005414881	-0,000312624	0,120772614	0,010381813
761,980	0,217461328	0,014833103	0,023401731	0,001187298	-0,0109164	-0,000630251	0,126322955	0,01085893
762,232	0,212030413	0,014462658	0,025091161	0,001273012	-0,002339229	-0,000135054	0,11470036	0,009859832
762,484	0,212798232	0,014515031	0,018990442	0,000963489	-0,008295597	-0,00047894	0,115944921	0,009966817
762,736	0,214558598	0,014635106	0,021774873	0,001104759	0,008317257	0,000480191	0,122388536	0,010520721
762,988	0,214015506	0,014598062	0,015017154	0,000761903	-0,000108298	-6,25249E-06	0,123793685	0,01064151
763,240	0,214502416	0,014631274	0,016831726	0,000853966	-0,00047651	-2,75109E-05	0,136881651	0,011766573
763,492	0,216712236	0,014782007	0,018521156	0,00093968	0,001061317	6,12744E-05	0,139852539	0,012021955
763,743	0,210756957	0,014375795	0,013922153	0,000706347	-0,003660459	-0,000211334	0,184616592	0,015869947
763,995	0,204820405	0,013970861	0,020429586	0,001036505	-0,000259914	-1,5006E-05	0,255335767	0,021949084
764,247	0,209858047	0,01431448	0,022150302	0,001123806	0,013298947	0,000767805	0,398500444	0,034255756
764,499	0,208771864	0,014240392	0,016237297	0,000823807	0,006757771	0,000390155	0,352070285	0,030264543
764,750	0,197947489	0,013502058	0,020930158	0,001061902	-8,66381E-05	-5,00199E-06	0,274666612	0,023610795
765,002	0,195887486	0,013361544	0,01783287	0,000904759	-0,003898714	-0,000225089	0,202180963	0,017379809
765,254	0,191486573	0,013061357	0,014704296	0,00074603	-0,001061317	-6,12744E-05	0,148825423	0,012793279
765,505	0,192142028	0,013106065	0,015236154	0,000773014	-0,003725438	-0,000215085	0,140715702	0,012096154
765,757	0,188022023	0,012825039	0,021368158	0,001084124	-0,004201948	-0,000242596	0,121404931	0,010436168
766,008	0,188022023	0,012825039	0,019772586	0,001003172	0,006454538	0,000372648	0,112773297	0,009694179
766,260	0,173227462	0,011815897	0,019710014	0,000999997	0,012692481	0,000732791	0,106911816	0,009190316
766,511	0,188059478	0,012827593	0,014078582	0,000714284	-0,004223607	-0,000243847	0,099946288	0,008591548
766,763	0,177122739	0,012081595	0,015861869	0,00080476	0,001559486	9,00358E-05	0,095730839	0,008229181
767,014	0,179313832	0,01223105	0,015736726	0,00079841	-0,001732762	-0,00010004	0,097517387	0,008382756
767,265	0,176673284	0,012050938	0,018239585	0,000925394	-0,002295909	-0,000132553	0,091475243	0,007863363
767,517	0,178471104	0,012173568	0,015768011	0,000799998	-0,006432878	-0,000371398	0,096433414	0,008289575
767,768	0,1753811	0,011962798	0,016863012	0,000855553	0,002404207	0,000138805	0,087079132	0,007485466
768,019	0,174987827	0,011935972	0,018677585	0,000947616	-0,004375224	-0,0002526	0,082763315	0,007114471
768,270	0,172796734	0,011786517	0,017676441	0,000896823	0,006086326	0,00035139	0,083385596	0,007167963
768,522	0,17199146	0,011731589	0,015361297	0,000779363	0,001884379	0,000108793	0,086878396	0,00746821
768,773	0,168938912	0,011523374	0,012702009	0,000644443	0,006541176	0,00037765	0,084971407	0,007304282
769,024	0,164294543	0,01120658	0,014485296	0,000734918	0,003140631	0,000181322	0,07485433	0,006434602
769,275	0,160193266	0,010926831	0,013890867	0,00070476	-0,00227425	-0,000131302	0,07142175	0,006139532
769,526	0,160099629	0,010920444	0,015893154	0,000806347	0,002945695	0,000170068	0,074874403	0,006436327
769,777	0,159294356	0,010865516	0,019365871	0,000982537	-0,002469186	-0,000142557	0,070598734	0,006068784
770,028	0,163376906	0,011143988	0,014923297	0,000757141	-0,000628126	-3,62644E-05	0,079712133	0,006852187
770,279	0,154781078	0,010557664	0,01548644	0,000785712	-0,001061317	-6,12744E-05	0,076018597	0,006534684
770,530	0,164051088	0,011189974	0,014547868	0,000738093	-0,007450876	-0,000430171	0,064616811	0,005554568
770,781	0,160586539	0,010953656	0,009385721	0,000476189	-0,005631476	-0,000325129	0,071843295	0,006175768
771,032	0,159181992	0,010857851	0,013421581	0,00068095	0,00680109	0,000392656	0,066001887	0,005673631
771,283	0,156185625	0,010653468	0,011137722	0,000565078	-0,000108298	-6,25249E-06	0,068009244	0,005846187
771,534	0,151971984	0,010366055	0,011169008	0,000566665	0,010851421	0,000626499	0,06883226	0,005916935
771,784	0,153676168	0,010482298	0,016080869	0,000815871	0,006996026	0,000403911	0,064114972	0,005511429
772,035	0,139256152	0,009498704	0,011763437	0,000596824	0,005826412	0,000336384	0,057811872	0,004969604
772,286	0,145436159	0,009920244	0,012076294	0,000612697	0,007472536	0,000431421	0,067105933	0,005768537
772,537	0,143619611	0,009796337	0,013515438	0,000685712	-0,006454538	-0,000372648	0,063854015	0,005488997
772,787	0,139106334	0,009488485	0,009573436	0,000485713	0,010050019	0,000580231	0,060903201	0,00523534
773,038	0,135098693	0,009215122	0,010574579	0,000536506	0,009768445	0,000563974	0,057490695	0,004941995
773,288	0,141166336	0,009628998	0,011356723	0,000576189	0,024258666	0,001400557	0,063753648	0,005480369
773,539	0,138881606	0,009473156	0,016425012	0,000833331	0,001472848	8,50338E-05	0,071843295	0,006175768
773,790	0,132308326	0,009024791	0,012264009	0,00062222	0,001884379	0,000108793	0,057932313	0,004979957
774,040	0,127364321	0,008687559	0,011481865	0,000582538	-0,012865757	-0,000742795	0,057430474	0,004936818
774,290	0,127326866	0,008685004	0,013390295	0,000679363	0,009032021	0,000521457	0,057530842	0,004945446
774,541	0,129967415	0,008865116	0,005662718	0,000287301	0,000996338	5,75229E-05	0,057611136	0,004952348
774,791	0,129480505	0,008831904	0,010574579	0,000536506	-0,002837398	-0,000163815	0,05447966	0,004683162
775,042	0,126708866	0,00864285	0,012045009	0,000611109	-0,005804752	-0,000335133	0,060100258	0,005166317
775,292	0,119311585	0,008138279	0,009729864	0,000493649	-0,008663809	-0,000500199	0,055202308	0,004745282
775,542	0,120903405	0,008246858	0,011951152	0,000606347	0,000823062	4,75189E-05	0,050786124	0,004365659
775,793	0,122588861	0,008361823	0,011388008	0,000577776	0,001386209	8,00318E-05	0,048116339	0,00413616
776,043	0,117607401	0,008022036	0,008916435	0,00045238	-0,003075652	-0,000177571	0,05791224	0,004978232
776,293	0,12335668	0,008414196	0,012576866	0,000638093	-0,006584495	-0,000380151	0,053556276	0,004603786
776,543	0,120210495	0,008199594	0,013171295	0,000668252	0,001884379	0,000108793	0,050464946	0,00433805
776,793	0,112139031	0,007649037	0,007571148	0,000384126	-0,004028671	-0,000232592	0,052733259	0,004533038
777,044	0,111689576	0,00761838	0,006570005	0,000333332	2,16595E-05	1,2505E-06	0,052612818	0,004522685
777,294	0,117869583	0,00803992	0,00638229	0,000323809	-0,002512505	-0,000145058	0,056928635	0,004893679
777,544	0,108281209	0,007385894	0,003159859	0,000160317	-0,006151305	-0,000355141	0,047473985	0,004080942
777,794	0,111783213	0,007624767	0,011638294	0,000590474	-0,006519517	-0,0003764	0,053194952	0,004572726
778,044	0,108786846	0,007420383	0,00998015	0,000506348	0,006259602	0,000361394	0,050906565	0,004376012
778,294	0,107944118	0,007362901	0,009729864	0,000493649	0,007884067	0,000455181	0,04327861	0,003720301
778,544	0,110079029	0,007508524	0,005662718	0,000287301	-0,0018194	-0,000105042	0,054038041	0,004645199
778,793	0,113019214	0,007709075	0,001877144	9,52378E-05	-0,001581145	-9,12863E-05	0,048838988	0,00419828
779,043	0,103112476	0,007033333	0,008760006	0,000444443	0,002339229	0,000135054	0,051508772	0,004427779
779,293	0,101857747	0,006947748	0,007915291	0,000401586	-0,005133307	-0,000296368	0,04817656	0,004141337
779,543	0,102719203	0,007006508	0,007477291	0,000379364	-0,003898714	-0,000225089	0,054921278	0,004721124
779,793	0,099048654	0,006756138	0,009948864	0,00050476	0,002555824	0,000147559	0,05160914	0,004436407
780,042	0,093318102	0,006365256	0,010637151	0,000539681	-0,00088804	-5,12704E-05	0,049240459	0,004232791
780,292	0,093130829	0,006352482	0,006820291	0,000346031	-0,005501519	-0,000317626	0,058996212	0,005071412
780,542	0,096464287	0,006579858	0,009072864	0,000460316	-0,005046669	-0,000291366	0,052371935	0,004501978
780,791	0,094741376	0,006462338	0,010543293	0,000534919	-0,007385897	-0,000426419	0,047534206	0,004086119
781,041	0,0996292	0,006795738	0,003535288	0,000179365	-0,006692793	-0,000386404	0,053817232	0,004626218
781,291	0,096408105	0,006576026	0,012201437	0,000619046	0,013970393	0,000806571	0,052211347	0,004488174
781,540	0,091745009	0,006257955	0,00616329	0,000312697	0,008143981	0,000470187	0,050063475	0,004303539
781,790	0,093243193	0,006360146	0,009792436	0,000496824	-0,009161978	-0,00052896	0,054640248	0,004696966
782,039	0,086164276	0,005877291	0,006194576	0,000314285	0,008772107	0,000506451	0,053154804	0,004569275
782,289	0,089441552	0,006100835	0,003754288	0,000190476	0,007472536	0,000431421	0,056286281	0,004838462
782,538	0,089422825	0,006099558	0,012483009	0,000633331	-0,000801402	-4,62684E-05	0,048618178	0,004179299
782,787	0,086089367	0,005872182	0,006695148	0,000339682	0,008360576	0,000482692	0,050505094	0,004341501
783,037	0,088617551	0,00604463	0,003942003	0,000199999	-0,013125671	-0,000757801	0,04390089	0,003773793
783,286	0,078411176	0,00534845	0,006663862	0,000338094	0,003270588	0,000188825	0,048718546	0,004187927
783,535	0,086089367	0,005872182	0,006069433	0,000307936	-0,002100974	-0,000121298	0,041492062	0,003566726
783,784	0,080864452	0,005515789	0,004411289	0,000223809	0,000671445	3,87654E-05	0,05048502	0,004339776
784,034	0,082568636	0,005632031	0,007508577	0,000380951	-0,00179774	-0,000103791	0,053977821	0,004640023
784,283	0,081238998	0,005541336	0,004067146	0,000206349	0,003400545	0,000196328	0,04530604	0,003894582
784,532	0,084872093	0,005789151	0,004567718	0,000231745	0,004158628	0,000240095	0,057029003	0,004902307
784,781	0,083018091	0,005662689	0,008728721	0,000442856	0,0063679	0,000367646	0,044804201	0,003851443
785,030	0,077081539	0,005257755	0,009260578	0,00046984	-0,000541488	-3,12624E-05	0,044964789	0,003865248
785,279	0,071968988	0,004909026	0,007164434	0,000363491	0,005869731	0,000338885	0,055142087	0,004740105
785,528	0,075995356	0,005183666	0,005694004	0,000288888	-0,007017686	-0,000405161	0,044402729	0,003816932
785,777	0,078017903	0,005321625	0,006194576	0,000314285	0,002577483	0,000148809	0,038521174	0,003311344
786,026	0,074047717	0,005050817	0,004974432	0,00025238	0,002187612	0,0001263	0,047795162	0,004108551
786,275	0,071688078	0,004889865	0,00425486	0,000215872	-0,001537826	-8,87853E-05	0,038922646	0,003345855
786,524	0,070583168	0,004814499	0,007195719	0,000365078	-0,00361714	-0,000208833	0,040769414	0,003504606
786,773	0,075077718	0,005121074	0,008603578	0,000436507	0,007125983	0,000411414	0,043961111	0,00377897
787,022	0,069815349	0,004762126	0,006476148	0,00032857	-0,003660459	-0,000211334	0,045225746	0,00388768
787,271	0,067586801	0,004610116	0,004223574	0,000214285	-0,007992364	-0,000461433	0,039043087	0,003356208
787,519	0,071556987	0,004880924	0,003723003	0,000188888	-0,001386209	-8,00318E-05	0,043880817	0,003772067
787,768	0,071556987	0,004880924	0,005443718	0,00027619	-0,001429529	-8,25328E-05	0,045205672	0,003885954
788,017	0,065470617	0,00446577	0,008791292	0,00044603	0,000346552	2,0008E-05	0,060321068	0,005185299
788,265	0,069328439	0,004728914	0,007915291	0,000401586	-0,001126295	-6,50258E-05	0,050665682	0,004355306
788,514	0,069328439	0,004728914	0,007477291	0,000379364	0,002100974	0,000121298	0,065239091	0,00560806
788,763	0,067230982	0,004585846	0,002784431	0,000141269	0,007082664	0,000408913	0,078547866	0,006752104
789,011	0,064796434	0,004419784	0,005787861	0,00029365	-0,001451188	-8,37833E-05	0,085955012	0,007388835
789,260	0,061013521	0,004161751	0,006632576	0,000336507	-8,66381E-05	-5,00199E-06	0,086436778	0,007430248
789,508	0,067380801	0,004596065	0,006570005	0,000333332	-0,009790105	-0,000565225	0,076821539	0,006603706
789,757	0,056762426	0,003871782	0,002784431	0,000141269	0,001451188	8,37833E-05	0,081900152	0,007040272
790,005	0,061500431	0,004194963	0,00550629	0,000279364	-0,007385897	-0,000426419	0,073569622	0,006324166
790,254	0,060376793	0,004118319	0,009573436	0,000485713	0,012519205	0,000722787	0,051850023	0,004457114
790,502	0,059178246	0,004036566	0,004348717	0,000220634	0,010223295	0,000590235	0,057651283	0,004955799
790,750	0,056949698	0,003884556	0,003253717	0,000165079	0,003118971	0,000180072	0,052030685	0,004472644
790,999	0,061069703	0,004165583	0,006006861	0,000304761	0,015204985	0,000877849	0,059999891	0,00515769
791,247	0,053822241	0,003671231	0,004286146	0,00021746	-0,002317569	-0,000133803	0,048718546	0,004187927
791,495	0,061519158	0,00419624	0,000657	3,33332E-05	-0,003898714	-0,000225089	0,044583391	0,003832462
791,743	0,058766246	0,004008463	0,006476148	0,00032857	-0,001126295	-6,50258E-05	0,051127374	0,004394993
791,991	0,056537698	0,003856453	0,001407858	7,14284E-05	0,006021347	0,000347638	0,04502501	0,003870424
792,240	0,060545339	0,004129816	0,003472717	0,00017619	-0,005176626	-0,000298869	0,043419125	0,00373238
792,488	0,054496423	0,003717217	0,006820291	0,000346031	-0,004678457	-0,000270107	0,051087227	0,004391542
792,736	0,051762238	0,003530718	0,002815716	0,000142857	-0,008425555	-0,000486443	0,039263896	0,003375189
792,984	0,054758605	0,003735101	0,008228149	0,000417459	0,000714764	4,12664E-05	0,044784127	0,003849718
793,232	0,048372598	0,003299509	0,000876001	4,44443E-05	-0,003075652	-0,000177571	0,043981184	0,003780695
793,480	0,052904603	0,003608639	0,004411289	0,000223809	0,013060693	0,00075405	0,041893534	0,003601237
793,728	0,050357691	0,003434913	0,002409002	0,000122222	-0,005263264	-0,000303871	0,04564729	0,003923916
793,976	0,050807146	0,003465571	0,006882862	0,000349205	0,000758083	4,37674E-05	0,04040809	0,003473546
794,224	0,048653508	0,00331867	0,001095001	5,55554E-05	-0,005328243	-0,000307622	0,034566682	0,002971409
794,471	0,045320049	0,003091294	0,004098432	0,000207936	-0,000541488	-3,12624E-05	0,039524853	0,003397622
794,719	0,045919323	0,003132171	0,001564287	7,93648E-05	0,007797428	0,000450179	0,036011978	0,003095649
794,967	0,049852054	0,003400424	0,001626858	8,25394E-05	0,00634624	0,000366396	0,039725588	0,003414877
795,215	0,045863141	0,003128339	0,003973289	0,000201587	0,005176626	0,000298869	0,040789487	0,003506332
795,462	0,046818233	0,003193486	0,003097288	0,000157142	0,004310245	0,000248849	0,049702151	0,004272479
795,710	0,047754598	0,003257355	0,010167865	0,000515871	0,018258978	0,001054169	0,046289645	0,003979134
795,958	0,050357691	0,003434913	0,00528729	0,000268253	-0,012627502	-0,00072904	0,048317075	0,004153416
796,205	0,042979138	0,00293162	0,002596716	0,000131746	-0,004418543	-0,000255101	0,046349865	0,003984311
796,453	0,045900596	0,003130893	0,009855007	0,000499999	-0,003292248	-0,000190076	0,052211347	0,004488174
796,701	0,042735683	0,002915014	0,008791292	0,00044603	0,0100067	0,00057773	0,066383285	0,005706417
796,948	0,044533503	0,003037644	0,000813429	4,12697E-05	-0,000736424	-4,25169E-05	0,072023957	0,006191298
797,196	0,041031499	0,002798771	-0,000938572	-4,76189E-05	0,001234593	7,12783E-05	0,061585702	0,005294009
797,443	0,041668227	0,002842202	-0,002534145	-0,000128571	-0,004960031	-0,000286364	0,063332103	0,005444132
797,690	0,040301135	0,002748953	-0,001220144	-6,19046E-05	-0,0063679	-0,000367646	0,050545241	0,004344952
797,938	0,040188771	0,002741288	0,00337886	0,000171428	-0,007320919	-0,000422668	0,055182235	0,004743556
798,185	0,039907862	0,002722127	0,005318575	0,00026984	0,004591819	0,000265105	0,05763121	0,004954074
798,432	0,042117682	0,00287286	0,002596716	0,000131746	0,007667471	0,000442676	0,057510768	0,004943721
798,680	0,041406045	0,002824319	0,001595573	8,09521E-05	0,001191274	6,87773E-05	0,047092587	0,004048157
798,927	0,041181318	0,00280899	0,004192289	0,000212698	-0,003378886	-0,000195078	0,057169518	0,004914386
799,174	0,039083861	0,002665922	-0,000469286	-2,38095E-05	-0,001494507	-8,62843E-05	0,048919282	0,004205182
799,421	0,038540769	0,002628877	0,00359786	0,000182539	0,007342578	0,000423918	0,047634574	0,004094747
799,669	0,042005319	0,002865195	0,005913004	0,000299999	-0,008663809	-0,000500199	0,039324117	0,003380366
799,916	0,036387131	0,002481977	0,001157572	5,873E-05	0,002295909	0,000132553	0,041793166	0,00359261
800,163	0,038934042	0,002655703	0,007352148	0,000373015	0,002555824	0,000147559	0,037718232	0,003242321
800,410	0,03756695	0,002562453	0,002190002	0,000111111	-0,000281574	-1,62565E-05	0,050665682	0,004355306
800,657	0,038522042	0,0026276	0,005224718	0,000265079	-0,001494507	-8,62843E-05	0,04012706	0,003449388
800,904	0,037342223	0,002547124	0,005318575	0,00026984	-0,003140631	-0,000181322	0,042736623	0,003673711
801,151	0,036630585	0,002498583	0,003128574	0,00015873	-0,000108298	-6,25249E-06	0,04530604	0,003894582
801,398	0,034308401	0,002340186	-0,004348717	-0,000220634	-0,005848071	-0,000337634	0,037898894	0,003257851
801,645	0,03376531	0,002303142	0,000469286	2,38095E-05	0,002989014	0,000172569	0,037236466	0,003200908
801,892	0,032229672	0,002198396	0,00403586	0,000204761	-0,002967355	-0,000171318	0,042957433	0,003692692
802,138	0,033053672	0,002254601	0,00572529	0,000290475	0,001126295	6,50258E-05	0,044442876	0,003820383
802,385	0,036536949	0,002492196	0,000938572	4,76189E-05	0,002902376	0,000167567	0,038059482	0,003271656
802,632	0,035432039	0,00241683	0,006507433	0,000330158	0,001429529	8,25328E-05	0,030893219	0,002655632
802,879	0,035038765	0,002390005	0,003285002	0,000166666	0,002014336	0,000116296	0,039203676	0,003370013
803,125	0,031499307	0,002148577	0,00337886	0,000171428	0,002967355	0,000171318	0,030632263	0,0026332
803,372	0,030956216	0,002111533	0,00234643	0,000119047	0,01817234	0,001049167	0,035409771	0,003043882
803,619	0,028914941	0,001972297	0,005005718	0,000253968	0,000953019	5,50219E-05	0,033482709	0,002878229
803,865	0,029420578	0,002006786	-0,001220144	-6,19046E-05	0,010483209	0,000605241	0,033603151	0,002888582
804,112	0,030244578	0,002062992	0,00256543	0,000130158	0,004851733	0,000280111	0,043017653	0,003697868
804,358	0,030825125	0,002102591	0,002721859	0,000138095	-0,001732762	-0,00010004	0,029307407	0,002519313
804,605	0,028615304	0,001951858	0,001157572	5,873E-05	0,010136657	0,000585233	0,035811243	0,003078394
804,851	0,030506761	0,002080875	0,00234643	0,000119047	0,040676585	0,002348433	0,037015657	0,003181927
805,098	0,032660399	0,002227776	0,001126287	5,71427E-05	0,00409365	0,000236344	0,032860429	0,002824737
805,344	0,028465486	0,001941639	0,00147043	7,4603E-05	-0,002837398	-0,000163815	0,033482709	0,002878229
805,590	0,030619124	0,00208854	0,004724146	0,000239682	-0,000996338	-5,75229E-05	0,034325799	0,002950702
805,837	0,030694033	0,002093649	0,00212743	0,000107936	-0,004396883	-0,000253851	0,041753019	0,003589158
806,083	0,027266939	0,001859886	0,005787861	0,00029365	4,3319E-05	2,50099E-06	0,041612504	0,00357708
806,329	0,027959849	0,00190715	0,005005718	0,000253968	0,001234593	7,12783E-05	0,044422803	0,003818657
806,576	0,02760403	0,001882879	0,000531858	2,6984E-05	-0,001277912	-7,37793E-05	0,044583391	0,003832462
806,822	0,030656579	0,002091094	0,002909574	0,000147619	-0,006562836	-0,000378901	0,047413764	0,004075765
807,068	0,02380239	0,001623568	0,004442575	0,000225396	0,007624152	0,000440175	0,056326428	0,004841913
807,314	0,022042024	0,001503493	0,002690573	0,000136508	-0,007017686	-0,000405161	0,045607143	0,003920465
807,560	0,026948575	0,00183817	0,004411289	0,000223809	0,003790417	0,000218837	0,044282288	0,003806579
807,806	0,023184389	0,001581414	0,006194576	0,000314285	0,005198286	0,000300119	0,041190959	0,003540843
808,052	0,02601221	0,001774301	-0,000563143	-2,85713E-05	0,001429529	8,25328E-05	0,047554279	0,004087844
808,298	0,02719203	0,001854777	0,000156429	7,93648E-06	0,001321231	7,62803E-05	0,043880817	0,003772067
808,544	0,025263118	0,001723205	-0,002221287	-0,000112698	0,0045485	0,000262604	0,040066839	0,003444212
808,790	0,025450391	0,001735979	0,00168943	8,5714E-05	-0,004700117	-0,000271358	0,039986545	0,003437309
809,036	0,025862392	0,001764082	0,002940859	0,000149206	0,000823062	4,75189E-05	0,029688805	0,002552099
809,282	0,025150755	0,001715541	0,005443718	0,00027619	0,013060693	0,00075405	0,037678085	0,00323887
809,528	-0,027529121	-0,00187777	-0,102241788	-0,005187286	0,013060693	0,00075405	0,050444873	0,004336325
809,774	0,022997116	0,00156864	-0,000625715	-3,17459E-05	0,006021347	0,000347638	0,042254858	0,003632297
810,019	0,020768568	0,00141663	0,003723003	0,000188888	0,002794079	0,000161314	0,046088909	0,003961879
810,265	0,022472752	0,001532873	-0,003504003	-0,000177777	-0,007320919	-0,000422668	0,039263896	0,003375189
810,511	0,024308027	0,001658058	0,001376572	6,98411E-05	0,003725438	0,000215085	0,037276613	0,003204359
810,757	0,019588749	0,001336154	0,002409002	0,000122222	0,014880093	0,000859091	0,036353229	0,003124984
811,002	0,022847298	0,001558421	0,002221287	0,000112698	0,006866069	0,000396408	0,038460954	0,003306167
811,248	0,024813663	0,001692547	0,005224718	0,000265079	-0,008923724	-0,000515205	0,037658011	0,003237145
811,493	0,022472752	0,001532873	0,002534145	0,000128571	0,004851733	0,000280111	0,037758379	0,003245773
811,739	0,022697479	0,001548202	-0,001939716	-9,84124E-05	-0,004050331	-0,000233843	0,031114028	0,002674613
811,984	0,022229297	0,001516267	0,002440287	0,000123809	-0,010591507	-0,000611493	0,037397055	0,003214713
812,230	0,021218023	0,001447288	-0,001032429	-5,23808E-05	0,006216283	0,000358893	0,033241826	0,002857522
812,475	0,019476385	0,00132849	0,00147043	7,4603E-05	-0,000259914	-1,5006E-05	0,037276613	0,003204359
812,721	0,020731114	0,001414075	0,004505146	0,000228571	0,003747098	0,000216336	0,039344191	0,003382092
812,966	0,020637477	0,001407689	0,005099575	0,000258729	0,008122321	0,000468936	0,024690487	0,002122435
813,211	0,019382748	0,001322103	0,005037004	0,000255555	0,004375224	0,0002526	0,032017339	0,002752263
813,457	0,017266564	0,001177758	-0,000969858	-4,92062E-05	0,006302921	0,000363895	0,036353229	0,003124984
813,702	0,02151766	0,001467726	0,003472717	0,00017619	-0,002209271	-0,000127551	0,040528531	0,003483899
813,947	0,020731114	0,001414075	-0,001501715	-7,61903E-05	-0,000541488	-3,12624E-05	0,034004622	0,002923093
814,192	0,023671299	0,001614626	0,00190843	9,68251E-05	0,009508531	0,000548968	0,02954829	0,00254002
814,438	0,018071838	0,001232685	-0,000563143	-2,85713E-05	-0,005111648	-0,000295117	0,035269257	0,003031804
814,683	0,019326567	0,001318271	0,001877144	9,52378E-05	-0,006043007	-0,000348889	0,031395058	0,002698771
814,928	0,017023109	0,001161151	-0,001783287	-9,04759E-05	-0,000563148	-3,25129E-05	0,030170571	0,002593512
815,173	0,022940934	0,001564808	0,005537575	0,000280952	-0,003595481	-0,000207583	0,030572042	0,002628023
815,418	0,016779655	0,001144545	0,003253717	0,000165079	-0,006043007	-0,000348889	0,039123381	0,00336311
815,663	0,018802202	0,001282504	0,004348717	0,000220634	0,0018194	0,000105042	0,03641345	0,00313016
815,908	0,022734934	0,001550757	0,006914148	0,000350793	0,001451188	8,37833E-05	0,027179609	0,002336404
816,153	0,013727106	0,00093633	-0,000844715	-4,2857E-05	-4,3319E-05	-2,50099E-06	0,036293008	0,003119807
816,398	0,016629836	0,001134326	-0,001251429	-6,34919E-05	-0,003032333	-0,00017507	0,032398737	0,002785049
816,643	0,018296565	0,001248014	-0,000500572	-2,53968E-05	0,007754109	0,000447678	0,035409771	0,003043882
816,887	0,018390202	0,001254401	-0,000907286	-4,60316E-05	0,003032333	0,00017507	0,036574038	0,003143965
817,132	0,014644743	0,000998922	-0,001564287	-7,93648E-05	-0,002685781	-0,000155062	0,033061164	0,002841992
817,377	0,017453837	0,001190531	0,001314001	6,66665E-05	0,000779743	4,50179E-05	0,046028688	0,003956702
817,622	0,016236563	0,001107501	-0,002471573	-0,000125396	0,003790417	0,000218837	0,039183602	0,003368287
817,866	0,018277838	0,001246737	0,003504003	0,000177777	0,004288586	0,000247598	0,03466705	0,002980037
818,111	0,016629836	0,001134326	0,001407858	7,14284E-05	-0,000173276	-1,0004E-05	0,040869782	0,003513234
818,356	0,017135473	0,001168816	0,001720716	8,73013E-05	0,000411531	2,37594E-05	0,035690801	0,00306804
818,600	0,016985655	0,001158597	0,005412432	0,000274602	-0,003985352	-0,000230091	0,036433523	0,003131886
818,845	0,017959474	0,001225021	0,00425486	0,000215872	-0,003140631	-0,000181322	0,048036045	0,004129258
819,089	0,015225289	0,001038522	-0,003159859	-0,000160317	0,010678145	0,000616495	0,040909929	0,003516685
819,334	0,015918199	0,001085785	-0,001752001	-8,88886E-05	0,007537514	0,000435173	0,041893534	0,003601237
819,578	0,014607289	0,000996368	-0,001783287	-9,04759E-05	-0,003682119	-0,000212584	0,042194637	0,003627121
819,823	0,015880745	0,00108323	-0,002440287	-0,000123809	-0,006172964	-0,000356392	0,052713186	0,004531312
820,067	0,011105285	0,000757495	0,002596716	0,000131746	0,006974367	0,00040266	0,060040038	0,005161141
820,312	0,015075471	0,001028302	0,00403586	0,000204761	-0,007320919	-0,000422668	0,057109297	0,004909209
820,556	0,013858197	0,000945272	0,000500572	2,53968E-05	-0,001732762	-0,00010004	0,072806826	0,006258595
820,800	0,011910558	0,000812423	0,000907286	4,60316E-05	0,002794079	0,000161314	0,096333046	0,008280948
821,044	0,011742013	0,000800926	-3,12857E-05	-1,5873E-06	-0,01225929	-0,000707781	0,093020908	0,007996231
821,289	0,01882093	0,001283781	-0,002784431	-0,000141269	-0,004375224	-0,0002526	0,099464523	0,008550135
821,533	0,016798382	0,001145823	0,003191145	0,000161904	0,000584807	3,37634E-05	0,103338721	0,008883167
821,777	0,016030563	0,00109345	0,003754288	0,000190476	0,002577483	0,000148809	0,106590639	0,009162707
822,021	0,01294056	0,000882679	0,001626858	8,25394E-05	-0,007645812	-0,000441425	0,114921169	0,009878813
822,265	0,016461291	0,00112283	0,001783287	9,04759E-05	0,005869731	0,000338885	0,137303196	0,011802809
822,509	0,014307652	0,000975929	0,004223574	0,000214285	-0,002122633	-0,000122549	0,187567406	0,016123604
822,753	0,012341286	0,000841803	0,001533001	7,77775E-05	0,002187612	0,0001263	0,233274918	0,020052697
822,997	0,012116559	0,000826474	0,002283859	0,000115873	0,006649474	0,000383903	0,494030548	0,042467682
823,241	0,011648376	0,000794539	0,000219	1,11111E-05	0,003400545	0,000196328	0,661664903	0,056877807
823,485	0,012921832	0,000881402	-0,001752001	-8,88886E-05	-0,008100662	-0,000467686	0,389387045	0,033472353
823,729	0,013184014	0,000899286	-0,001220144	-6,19046E-05	-0,006562836	-0,000378901	0,32784149	0,028181796
823,973	0,016910746	0,001153487	-6,25715E-05	-3,17459E-06	-0,001906038	-0,000110044	0,276473233	0,023766096
824,217	0,014101652	0,000961878	0,001939716	9,84124E-05	0,00589139	0,000340135	0,220789159	0,018979401
824,461	0,013071651	0,000891621	0,001971001	9,99997E-05	0,002859057	0,000165066	0,173094365	0,014879477
824,704	0,014588561	0,00099509	0,002690573	0,000136508	-0,034460302	-0,001989541	0,144288797	0,012403303
824,948	0,010094011	0,000688516	0,001501715	7,61903E-05	0,001147955	6,62763E-05	0,116667569	0,010028937
825,192	0,010131466	0,00069107	0,002252573	0,000114285	0,004310245	0,000248849	0,098761948	0,00848974
825,435	0,010918012	0,000744721	0,004755432	0,000241269	0,007407557	0,00042767	0,087902148	0,007556214
825,679	0,013090378	0,000892899	-0,000219	-1,11111E-05	-0,006909388	-0,000398909	0,079069779	0,006796969
825,923	0,012397468	0,000845635	0,001783287	9,04759E-05	0,009291936	0,000536463	0,080495002	0,006919483
826,166	0,014963107	0,001020638	0,004661575	0,000236507	-0,002685781	-0,000155062	0,087038985	0,007482015
826,410	0,015056744	0,001027025	0,002659288	0,00013492	0,011912738	0,000687773	0,094024586	0,008082509
826,653	0,008071463	0,000550557	0,001564287	7,93648E-05	-0,001407869	-8,12823E-05	0,123211552	0,010591468
826,897	0,012228922	0,000834138	0,003066002	0,000155555	4,3319E-05	2,50099E-06	0,123572876	0,010622528
827,140	0,010206375	0,00069618	0,003066002	0,000155555	0,0045485	0,000262604	0,106389903	0,009145452
827,383	0,012135286	0,000827752	0,001063715	5,39681E-05	2,16595E-05	1,2505E-06	0,112472194	0,009668295
827,627	0,008090191	0,000551834	0,003128574	0,00015873	-0,002794079	-0,000161314	0,150190425	0,012910617
827,870	0,010599648	0,000723005	0,003566574	0,000180952	-0,003227269	-0,000186324	0,289360463	0,024873903
828,113	0,011610922	0,000791984	0,002440287	0,000123809	-0,003703778	-0,000213835	0,357871546	0,030763229
828,357	0,012022922	0,000820087	-0,002784431	-0,000141269	0,003465524	0,00020008	0,25445253	0,02187316
828,600	0,010300011	0,000702567	0,001220144	6,19046E-05	0,001949357	0,000112545	0,17869489	0,015360908
828,843	0,010393648	0,000708954	0,000688286	3,49205E-05	0,005783093	0,000333883	0,11791213	0,010135921
829,086	0,009494738	0,000647639	0,002721859	0,000138095	0,00361714	0,000208833	0,090832889	0,007808145
829,329	0,011442376	0,000780488	0,00425486	0,000215872	0,000974679	5,62724E-05	0,064958062	0,005583902
829,572	0,010768194	0,000734502	-0,004411289	-0,000223809	0,003097312	0,000178821	0,055583706	0,004778067
829,815	0,008464737	0,000577382	0,002283859	0,000115873	-0,001754421	-0,00010129	0,043077874	0,003703045
830,058	0,010262557	0,000700012	0,000281572	1,42857E-05	0,007407557	0,00042767	0,046108983	0,003963604
830,301	0,00906401	0,000618259	0,002659288	0,00013492	0,001017998	5,87734E-05	0,03990625	0,003430407
830,544	0,011330012	0,000772824	0,002315145	0,00011746	-0,001559486	-9,00358E-05	0,039364264	0,003383817
830,787	0,006479643	0,000441978	0,000281572	1,42857E-05	-0,002144293	-0,000123799	0,028584759	0,002457193
831,030	0,01037492	0,000707676	0,000938572	4,76189E-05	0,001971017	0,000113795	0,030130423	0,002590061
831,273	0,010094011	0,000688516	-0,001314001	-6,66665E-05	-0,006584495	-0,000380151	0,0269588	0,002317423
831,516	0,007715645	0,000526286	0,001626858	8,25394E-05	0,00179774	0,000103791	0,035148815	0,00302145
831,758	0,00975692	0,000665522	0,000344143	1,74603E-05	0,003487183	0,00020133	0,045205672	0,003885954
832,001	0,008670737	0,000591434	-0,001001144	-5,07935E-05	0,002187612	0,0001263	0,02982932	0,002564178
832,244	0,010487284	0,000715341	-0,003942003	-0,000199999	0,009010362	0,000520207	0,040849708	0,003511508
832,487	0,009232556	0,000629755	-6,25715E-05	-3,17459E-06	-0,00179774	-0,000103791	0,032358589	0,002781598
832,729	0,011479831	0,000783043	0,004411289	0,000223809	-0,008837086	-0,000510203	0,036533891	0,003140514
832,972	0,010243829	0,000698735	-0,000156429	-7,93648E-06	0,008923724	0,000515205	0,037457275	0,003219889
833,214	0,01294056	0,000882679	0,000469286	2,38095E-05	-0,005176626	-0,000298869	0,051548919	0,00443123
833,457	0,006517098	0,000444533	-0,002471573	-0,000125396	0,011284612	0,000651509	0,051087227	0,004391542
833,699	0,009363647	0,000638697	-0,000500572	-2,53968E-05	0,016049707	0,000926618	0,062207983	0,005347501
833,942	0,007715645	0,000526286	-6,25715E-05	-3,17459E-06	0,003032333	0,00017507	0,079270515	0,006814224
834,184	0,008408555	0,00057355	-0,000719572	-3,65078E-05	-0,001862719	-0,000107543	0,104161737	0,008953915
834,427	0,002790367	0,000190332	-0,000657	-3,33332E-05	0,011176314	0,000645256	0,154466095	0,013278161
834,669	0,0083711	0,000570995	-0,003128574	-0,00015873	0,004830074	0,000278861	0,220548276	0,018958694
834,911	0,011124012	0,000758772	-0,002878288	-0,000146031	0,016093026	0,000929119	0,193850433	0,016663703
835,154	0,007846736	0,000535228	0,004536432	0,000230158	-0,006064667	-0,000350139	0,143847178	0,012365341
835,396	0,010618375	0,000724283	0,003629145	0,000184126	0,008880405	0,000512704	0,102676293	0,008826224
835,638	0,010281284	0,000701289	-0,002096144	-0,000106349	0,00047651	2,75109E-05	0,079692059	0,006850461
835,880	0,007322372	0,000499461	-0,006069433	-0,000307936	0,004201948	0,000242596	0,062770043	0,005395817
836,122	0,007041462	0,0004803	0,002471573	0,000125396	-0,01180444	-0,000681521	0,044242141	0,003803127
836,365	0,010150193	0,000692348	0,005256004	0,000266666	0,001407869	8,12823E-05	0,034988227	0,003007646
836,607	0,006142552	0,000418985	-0,000844715	-4,2857E-05	0,0036388	0,000210084	0,041532209	0,003570177
836,849	0,007153826	0,000487965	-0,000813429	-4,12697E-05	0,005826412	0,000336384	0,034586755	0,002973135
837,091	0,005524551	0,000376831	-0,00212743	-0,000107936	0,005025009	0,000290115	0,031114028	0,002674613
837,333	0,006479643	0,000441978	-0,003723003	-0,000188888	-4,3319E-05	-2,50099E-06	0,036915289	0,003173299
837,575	0,006105098	0,000416431	0,001595573	8,09521E-05	0,00409365	0,000236344	0,029688805	0,002552099
837,817	0,007640736	0,000521177	-0,000750858	-3,80951E-05	0,00682275	0,000393907	0,027380345	0,00235366
838,058	0,007977827	0,00054417	0,002502859	0,000126984	0,009421893	0,000543966	0,023987912	0,002062041
838,300	0,005374733	0,000366612	0,000750858	3,80951E-05	-0,009465212	-0,000546467	0,024108353	0,002072394
838,542	0,006854189	0,000467526	-0,002440287	-0,000123809	-0,00316229	-0,000182573	0,022743351	0,001955056
838,784	0,005562006	0,000379386	-0,001157572	-5,873E-05	0,002209271	0,000127551	0,024349236	0,002093101
839,026	0,007622008	0,000519899	0,002190002	0,000111111	-0,003963693	-0,000228841	0,022883866	0,001967135
839,267	0,005337279	0,000364057	-0,000187714	-9,52378E-06	0,004158628	0,000240095	0,024068206	0,002068943
839,509	0,006648189	0,000453475	-0,004286146	-0,00021746	0,000108298	6,25249E-06	0,011943772	0,001026706
839,751	0,003726731	0,000254201	-0,001752001	-8,88886E-05	-0,000129957	-7,50298E-06	0,018668417	0,001604768
839,992	0,006723098	0,000458585	-0,000219	-1,11111E-05	0,003963693	0,000228841	0,018889226	0,001623749
840,234	0,009232556	0,000629755	-0,00425486	-0,000215872	0,001212933	7,00278E-05	0,026015342	0,002236322
840,475	0,008052736	0,00054928	0,002534145	0,000128571	0,003768757	0,000217586	0,031114028	0,002674613
840,717	0,004045095	0,000275917	0,00190843	9,68251E-05	-0,003378886	-0,000195078	0,061987174	0,00532852
840,958	0,005749279	0,00039216	0,000375429	1,90476E-05	-0,014230307	-0,000821577	0,105225636	0,009045369
841,200	0,010562193	0,00072045	0,001063715	5,39681E-05	0,006649474	0,000383903	0,093964365	0,008077332
841,441	0,006460916	0,000440701	-0,002190002	-0,000111111	-0,001494507	-8,62843E-05	0,059457904	0,0051111
841,683	0,006311098	0,000430482	-0,002252573	-0,000114285	-0,001516167	-8,75348E-05	0,033342194	0,00286615
841,924	0,009007828	0,000614427	-0,000563143	-2,85713E-05	-0,0100067	-0,00057773	0,026196004	0,002251852
842,165	0,006704371	0,000457307	-0,003128574	-0,00015873	-0,003877055	-0,000223839	0,019451286	0,001672065
842,406	0,005112551	0,000348729	-0,002096144	-0,000106349	0,004786755	0,00027636	0,017664739	0,00151849
842,648	0,006030188	0,000411321	0,001595573	8,09521E-05	0,000801402	4,62684E-05	0,023767103	0,002043059
842,889	0,006030188	0,000411321	0,002502859	0,000126984	-0,001646124	-9,50378E-05	0,016801575	0,001444291
843,130	0,007846736	0,000535228	-0,00190843	-9,68251E-05	-0,009963381	-0,000575229	0,022562689	0,001939526
843,371	0,006329825	0,000431759	0,003942003	0,000199999	0,003747098	0,000216336	0,018046136	0,001551276
843,612	0,005936552	0,000404934	-0,002940859	-0,000149206	-0,005046669	-0,000291366	0,01063899	0,000914545
843,853	0,002097457	0,000143068	-0,002033573	-0,000103174	-0,002577483	-0,000148809	0,013569731	0,001166476
844,094	0,005262369	0,000358948	0	0	0,000736424	4,25169E-05	0,008551339	0,000735087
844,335	0,004719278	0,000321903	-0,003973289	-0,000201587	0,001256252	7,25288E-05	0,008711928	0,000748892
844,576	0,004663096	0,000318071	0,000281572	1,42857E-05	0,006909388	0,000398909	0,01722312	0,001480528
844,817	0,00588037	0,000401102	-0,007289577	-0,00036984	0,004180288	0,000241346	0,013750393	0,001182006
845,058	0,006254916	0,00042665	0,001095001	5,55554E-05	0,001689443	9,75388E-05	0,013529584	0,001163025
845,299	0,00546837	0,000372999	-0,003879431	-0,000196825	-0,003313907	-0,000191326	0,016239515	0,001395976
845,540	0,003445822	0,000235041	-0,004129717	-0,000209523	-8,66381E-05	-5,00199E-06	0,008169942	0,000702302
845,781	0,006760553	0,000461139	-0,003629145	-0,000184126	0,006107986	0,00035264	0,010177298	0,000874857
846,021	0,007921645	0,000540338	0,001345287	6,82538E-05	-0,007927386	-0,000457682	0,013991276	0,001202713
846,262	0,004756732	0,000324458	-0,001407858	-7,14284E-05	-0,000368212	-2,12584E-05	0,005720966	0,000491784
846,503	0,003483277	0,000237595	-0,003441431	-0,000174603	-0,003205609	-0,000185074	0,01057877	0,000909369
846,743	0,002752912	0,000187777	-0,002190002	-0,000111111	-0,001624464	-9,37873E-05	0,020133787	0,001730734
846,984	0,005056369	0,000344896	0,001095001	5,55554E-05	0,003118971	0,000180072	0,012907303	0,001109533
847,224	0,003576913	0,000243982	0,000969858	4,92062E-05	-0,001754421	-0,00010129	0,01379054	0,001185458
847,465	0,004550732	0,000310407	0,001533001	7,77775E-05	0,003963693	0,000228841	0,014192012	0,001219969
847,705	0,005730552	0,000390883	0,000750858	3,80951E-05	-0,009205297	-0,000531461	0,010879873	0,000935252
847,946	0,002790367	0,000190332	0,002377716	0,000120635	-0,006237943	-0,000360143	0,012024066	0,001033609
848,186	0,003782913	0,000258034	0,003222431	0,000163492	0,000541488	3,12624E-05	0,018487755	0,001589238
848,427	0,004944005	0,000337232	0,004286146	0,00021746	-0,004635138	-0,000267606	0,013569731	0,001166476
848,667	0,005505824	0,000375554	0,004755432	0,000241269	-0,006064667	-0,000350139	0,017343562	0,001490881
848,907	0,004176186	0,000284859	0,002283859	0,000115873	0,003985352	0,000230091	0,01575775	0,001354562
849,148	0,00387655	0,000264421	0,000469286	2,38095E-05	0,013797116	0,000796567	0,0108598	0,000933526
849,388	0,003052549	0,000208215	-0,001720716	-8,73013E-05	0,004288586	0,000247598	0,007126116	0,000612573
849,628	0,005711824	0,000389605	-0,000125143	-6,34919E-06	-0,00270744	-0,000156312	0,018849079	0,001620298
849,868	0,003202367	0,000218434	0,001282715	6,50792E-05	0,005306583	0,000306372	0,011642669	0,001000823
850,109	0,00387655	0,000264421	0,000500572	2,53968E-05	-0,007645812	-0,000441425	0,015657382	0,001345934
850,349	0,003708004	0,000252924	0,000657	3,33332E-05	0,006216283	0,000358893	0,013328848	0,00114577
850,589	0,006348552	0,000433037	0,001877144	9,52378E-05	0,008403895	0,000485193	0,011000315	0,000945605
850,829	0,002659276	0,00018139	-0,001126287	-5,71427E-05	0,000173276	1,0004E-05	0,01288723	0,001107808
851,069	0,005374733	0,000366612	-0,002190002	-0,000111111	0,000563148	3,25129E-05	0,007387073	0,000635005
851,309	0,005299824	0,000361503	-0,000938572	-4,76189E-05	0,010786443	0,000622748	0,01204414	0,001035334
851,549	0,003370913	0,000229931	0	0	0,007602493	0,000438924	0,010699211	0,000919722
851,789	0,001516911	0,000103469	-0,000344143	-1,74603E-05	0,005479859	0,000316376	0,009836048	0,000845523
852,029	0,006217461	0,000424095	0,002628002	0,000133333	0,005609817	0,000323879	0,007728323	0,000664339
852,268	0,004644369	0,000316794	0,001720716	8,73013E-05	-0,000823062	-4,75189E-05	0,018788858	0,001615121
852,508	0,002415821	0,000164784	-0,002315145	-0,00011746	0,001667783	9,62883E-05	0,010337887	0,000888662
852,748	0,003445822	0,000235041	0,002753145	0,000139682	0,007689131	0,000443926	0,007065895	0,000607396
852,988	0,003708004	0,000252924	-0,001126287	-5,71427E-05	0,005089988	0,000293867	0,016259589	0,001397701
853,227	0,003820368	0,000260588	-0,004129717	-0,000209523	0,004765095	0,000275109	0,008992958	0,00077305
853,467	0,002528185	0,000172448	-0,001220144	-6,19046E-05	-0,001299571	-7,50298E-05	0,007527587	0,000647084
853,707	0,003258549	0,000222267	-0,001251429	-6,34919E-05	0,001082976	6,25249E-05	0,015858118	0,00136319
853,946	0,004176186	0,000284859	0,000594429	3,01586E-05	0,004201948	0,000242596	0,015496793	0,00133213
854,186	0,00069291	4,72636E-05	-0,004724146	-0,000239682	0,003682119	0,000212584	0,019150183	0,001646181
854,425	0,005075096	0,000346174	0,000782143	3,96824E-05	0,011847759	0,000684022	0,010839726	0,000931801
854,665	0,005075096	0,000346174	0,002815716	0,000142857	-2,16595E-05	-1,2505E-06	0,012425538	0,00106812
854,904	-0,001086183	-7,40889E-05	-0,005443718	-0,00027619	-0,002317569	-0,000133803	0,00776847	0,000667791
855,144	0,002996367	0,000204383	-0,001971001	-9,99997E-05	0,00543654	0,000313875	0,013991276	0,001202713
855,383	0,001348365	9,19724E-05	0,001564287	7,93648E-05	0,008295597	0,00047894	0,01035796	0,000890387
855,623	0,002752912	0,000187777	-0,002377716	-0,000120635	0,002360888	0,000136304	0,010940094	0,000940429
855,862	0,002097457	0,000143068	-0,001939716	-9,84124E-05	0,001061317	6,12744E-05	0,011943772	0,001026706
856,101	0,001442002	9,83594E-05	0,002096144	0,000106349	0,014858433	0,000857841	0,009354282	0,00080411
856,340	0,003352185	0,000228654	0,002064859	0,000104762	-0,002144293	-0,000123799	0,016640987	0,001430487
856,580	0,00048691	3,32123E-05	-0,000219	-1,11111E-05	-0,004656798	-0,000268857	0,012244876	0,00105259
856,819	0,002397094	0,000163506	-0,000281572	-1,42857E-05	-0,002924036	-0,000168817	0,007387073	0,000635005
857,058	0,004007641	0,000273362	-0,00212743	-0,000107936	-0,0027291	-0,000157563	0,018106357	0,001556452
857,297	0,001329638	9,0695E-05	-0,002409002	-0,000122222	0,020208335	0,001166714	0,008912664	0,000766147
857,536	0,003820368	0,000260588	0,000125143	6,34919E-06	0,025731514	0,00148559	0,011180977	0,000961135
857,775	0,002546912	0,000173726	-0,003879431	-0,000196825	0,002209271	0,000127551	0,009233841	0,000793756
858,014	0,003895277	0,000265698	-0,004724146	-0,000239682	-0,005956369	-0,000343887	0,017403782	0,001496058
858,253	0,001273456	8,68628E-05	-0,002628002	-0,000133333	-0,013233969	-0,000764054	0,017885548	0,001537471
858,492	0,000280909	1,91609E-05	0,006038147	0,000306348	-0,00047651	-2,75109E-05	0,014994954	0,001288991
858,731	0,002266002	0,000154565	0,000312857	1,5873E-05	0,001754421	0,00010129	0,018186651	0,001563355
858,970	0,001273456	8,68628E-05	0,001658144	8,41267E-05	0,008750447	0,000505201	0,014653704	0,001259657
859,209	5,61819E-05	3,83218E-06	-0,001626858	-8,25394E-05	-0,009183638	-0,000530211	0,017363635	0,001492607
859,447	0,001722911	0,00011752	0,000969858	4,92062E-05	-0,000584807	-3,37634E-05	0,010378034	0,000892113
859,686	0,001741638	0,000118798	0,001564287	7,93648E-05	-0,00864215	-0,000498948	0,020214082	0,001737636
859,925	0,001086183	7,40889E-05	0,002815716	0,000142857	-4,3319E-05	-2,50099E-06	0,008772149	0,000754068
860,164	0,004475823	0,000305297	-0,000876001	-4,44443E-05	0,015399921	0,000889103	0,017343562	0,001490881
860,402	0,005000187	0,000341064	-0,003034716	-0,000153968	0,00093136	5,37714E-05	0,018849079	0,001620298
860,641	0,004400914	0,000300188	-0,00447386	-0,000226983	0,000389871	2,25089E-05	0,008992958	0,00077305
860,879	0,006123825	0,000417708	0,000969858	4,92062E-05	0,005393221	0,000311374	0,018949447	0,001628926
861,118	0,002209821	0,000150733	0,002315145	0,00011746	-0,000259914	-1,5006E-05	0,012907303	0,001109533
861,356	0,003352185	0,000228654	-0,001439144	-7,30157E-05	0,005718114	0,000330131	0,017303414	0,00148743
861,595	0,002472003	0,000168616	0,003410145	0,000173015	0,003248929	0,000187575	0,019170256	0,001647907
861,833	0,001310911	8,94176E-05	-0,005756576	-0,000292063	0,00045485	2,62604E-05	0,015356278	0,001320051
862,072	0,001704184	0,000116243	-3,12857E-05	-1,5873E-06	-0,003097312	-0,000178821	0,017925695	0,001540922
862,310	0,001666729	0,000113688	-0,000782143	-3,96824E-05	-0,0045485	-0,000262604	0,020575406	0,001768696
862,549	0,002865276	0,000195441	0,000782143	3,96824E-05	-0,005631476	-0,000325129	0,012907303	0,001109533
862,787	0,002771639	0,000189054	-0,000375429	-1,90476E-05	0,004808414	0,00027761	0,012184655	0,001047413
863,025	0,001348365	9,19724E-05	0,004536432	0,000230158	0,014598519	0,000842835	0,011823331	0,001016353
863,263	0,003090003	0,00021077	-0,004348717	-0,000220634	-0,000758083	-4,37674E-05	0,018648343	0,001603042
863,502	0,004007641	0,000273362	-0,000844715	-4,2857E-05	0,004830074	0,000278861	0,017243194	0,001482253
863,740	0,001142365	7,79211E-05	-0,000187714	-9,52378E-06	-0,009465212	-0,000546467	0,018808932	0,001616847
863,978	0,001816547	0,000123907	0,00381686	0,00019365	0,020316633	0,001172966	0,013328848	0,00114577
864,216	0,002397094	0,000163506	-0,004129717	-0,000209523	0,0018194	0,000105042	0,019732316	0,001696222
864,454	0,003445822	0,000235041	-0,002815716	-0,000142857	-0,007624152	-0,000440175	0,01575775	0,001354562
864,692	0,000955092	6,51471E-05	0,001939716	9,84124E-05	0,00998504	0,000576479	0,00833053	0,000716106
864,930	-0,001779093	-0,000121352	0,000312857	1,5873E-05	-0,012497545	-0,000721537	0,029066524	0,002498606
865,168	0,001404547	9,58046E-05	0,001533001	7,77775E-05	0,001581145	9,12863E-05	0,018949447	0,001628926
865,406	0,004400914	0,000300188	-0,001501715	-7,61903E-05	0,0054582	0,000315125	0,015376352	0,001321777
865,644	0,004869096	0,000332123	-0,002252573	-0,000114285	0,008382236	0,000483942	0,021559011	0,001853248
865,882	-0,000505637	-3,44896E-05	-0,003066002	-0,000155555	-0,002382548	-0,000137555	0,018748711	0,00161167
866,119	0,003932732	0,000268253	-0,000312857	-1,5873E-05	0,001191274	6,87773E-05	0,020234155	0,001739361
866,357	0,003015094	0,00020566	-0,00337886	-0,000171428	0,001061317	6,12744E-05	0,023626588	0,002030981
866,595	0,003146185	0,000214602	-0,000187714	-9,52378E-06	-0,005176626	-0,000298869	0,019872831	0,001708301
866,833	0,004475823	0,000305297	0,001783287	9,04759E-05	-0,001321231	-7,62803E-05	0,009555018	0,000821365
867,070	0,001273456	8,68628E-05	0,001971001	9,99997E-05	-0,003465524	-0,00020008	0,020675774	0,001777324
867,308	-0,001273456	-8,68628E-05	0,000187714	9,52378E-06	-0,00179774	-0,000103791	0,01975239	0,001697948
867,545	0,001329638	9,0695E-05	-0,001345287	-6,82538E-05	0,006909388	0,000398909	0,021559011	0,001853248
867,783	0,002640548	0,000180113	0,001501715	7,61903E-05	-0,003530502	-0,000203831	0,019290698	0,00165826
868,020	0,000393273	2,68253E-05	-0,001001144	-5,07935E-05	-0,007667471	-0,000442676	0,019591801	0,001684144
868,258	1,87273E-05	1,27739E-06	-0,004348717	-0,000220634	-0,000953019	-5,50219E-05	0,015878191	0,001364916
868,495	0,001573093	0,000107301	0,000844715	4,2857E-05	-0,006021347	-0,000347638	0,023044454	0,001980939
868,733	0,005243642	0,00035767	-0,000625715	-3,17459E-05	-0,004136969	-0,000238845	0,012545979	0,001078473
868,970	0,003427095	0,000233763	-0,000938572	-4,76189E-05	8,66381E-05	5,00199E-06	0,014372674	0,001235499
869,208	-0,000561819	-3,83218E-05	-0,000876001	-4,44443E-05	-0,019645188	-0,001134201	0,024168574	0,002077571
869,445	0,003408367	0,000232486	0,004505146	0,000228571	-0,003118971	-0,000180072	0,028624906	0,002460644
869,682	0,004363459	0,000297633	-0,002158716	-0,000109523	-0,008772107	-0,000506451	0,020735994	0,0017825
869,919	0,001535638	0,000104746	-0,002972145	-0,000150793	0,002165952	0,00012505	0,02009364	0,001727282
870,157	0,003352185	0,000228654	-0,000657	-3,33332E-05	-0,002750759	-0,000158813	0,023566367	0,002025804
870,394	0,004812914	0,00032829	-0,001877144	-9,52378E-05	0,000303233	1,7507E-05	0,023586441	0,002027529
870,631	-0,001011274	-6,89793E-05	-0,006413576	-0,000325396	-0,001884379	-0,000108793	0,015296058	0,001314874
870,868	0,002528185	0,000172448	-0,000844715	-4,2857E-05	-0,019385273	-0,001119195	0,028183288	0,002422682
871,105	0,000262182	1,78835E-05	0,000375429	1,90476E-05	0,008815426	0,000508952	0,023425852	0,002013725
871,342	0,000280909	1,91609E-05	-0,003034716	-0,000153968	0,001429529	8,25328E-05	0,025091958	0,002156946
871,579	0,003314731	0,000226099	0,000219	1,11111E-05	-0,008923724	-0,000515205	0,010197372	0,000876583
871,816	0,000168546	1,14965E-05	-0,007352148	-0,000373015	0,001039657	6,00239E-05	0,024048133	0,002067217
[truncated: 53 more rows]
