# Supplementary material for: Fibered luminescent concentrator: A bridge between flashlamp devices and laser technologies for skin therapy
Source: PLoS One. 2024 Dec 18;19(12):e0311425. doi: 10.1371/journal.pone.0311425 (PMC11654970; doi:10.1371/journal.pone.0311425)
Supplement: S9 Data — (CSV) [file pone.0311425.s009.csv]

Fluence IPL (ecran)	Enrgie IPL	Energie Fibre Jaune	Fluence IPL (mesure)	Fluence Fibre jaune	Energie alex	Energie Rouge	fluence alex	Fluence rouge	Energie Fibre Alex gel cpc fibre	Fluence fibre alex gel cpc
2,6	12,9	117	2,6875	0,615789474	180	114	0,947368421	0,6	195	1,026315789
3	15	134	3,125	0,705263158	199	127	1,047368421	0,668421053	222	1,168421053
4	19,8	177	4,125	0,931578947	266	159	1,4	0,836842105	294	1,547368421
5	24	230	5	1,210526316	351	193	1,847368421	1,015789474	356	1,873684211
6	31	282	6,458333333	1,484210526	419	223	2,205263158	1,173684211	420	2,210526316
6,3	33,6	296	7	1,557894737	434	238	2,284210526	1,252631579	444	2,336842105
